# Supplementary material for: Plasmodium falciparum ligand binding to erythrocytes induce alterations in deformability essential for invasion
Source: eLife. 2017 Feb 22;6:e21083. doi: 10.7554/eLife.21083 (PMC5333951; doi:10.7554/eLife.21083)
Supplement: Supplementary file 1. — DOI: http://dx.doi.org/10.7554/eLife.21083.012 [file elife-21083-supp1.xlsx]

## Sheet: LC-MSMS Evidence
Accession	Gene Name	Protein Name	Sequence	Modified sequence	Acetyl (Protein N-term)	Oxidation (M)	Phospho (STY)	Missed cleavages	Charge	m/z	Mass	RT	PEP	MS/MS Count	MS/MS Scan Number	Score	Delta score	Intensity L	Intensity M	Intensity H	Ratio M/L normalized	Ratio H/L normalized	Raw file	Experiment	Fraction
Q58D01	PSMD4	26S proteasome non-ATPase regulatory subunit 4	MTISQQEFGR	_MTIS(ph)QQEFGR_	0	0	1	0	2	638.773	1275.53	36.229	0.0237	1	8845	40.278	27.041	6641000	3095100	6179800	0.54438	0.78359	P3100_01_01	1	1
Q58D01	PSMD4	26S proteasome non-ATPase regulatory subunit 4	MTISQQEFGR	_MTIS(ph)QQEFGR_	0	0	1	0	2	638.773	1275.53	36.211	0.017069	1	9072	43.798	33.153	5285800	3753900	4685000	0.98088	0.52802	P3100_02_01	2	1
Q58D01	PSMD4	26S proteasome non-ATPase regulatory subunit 4	MTISQQEFGR	_MTIS(ph)QQEFGR_	0	0	1	0	2	638.773	1275.53	36.383	0.0029103	2	9114	63.181	40.603	6579300	4088700	4543500	1.0173	0.78986	P3100_02_02	2	1
Q58D01	PSMD4	26S proteasome non-ATPase regulatory subunit 4	MTISQQEFGR	_MTIS(ph)QQEFGR_	0	0	1	0	2	638.773	1275.53	35.912	0.015251	1	8983	45.28	32.784	3808300	2832200	2694200	1.5447	0.83914	P3100_03_01	1	2
Q58D01	PSMD4	26S proteasome non-ATPase regulatory subunit 4	MTISQQEFGR	_MTIS(ph)QQEFGR_	0	0	1	0	2	638.773	1275.53	35.91	0.016195	1	9008	44.511	28.57	3173900	3186600	3701800	0.92721	0.86555	P3100_03_02	1	2
Q00013-2	MPP1	55 kDa erythrocyte membrane protein	ESAGLIPSPELQEWR	_ESAGLIPSPELQEWR_	0	0	0	0	2	856.436	1710.86	52.779	0.016327	1	13349	33.842	24.56	4771200	3311400	3311400	0.98997	0.87054	P3100_02_02	2	1
Q00013-2	MPP1	55 kDa erythrocyte membrane protein	HSSIFDQLDVVSYEEVVR	_HS(ph)SIFDQLDVVSYEEVVR_	0	0	1	0	3	734.675	2201	56.751	5.6826e-09	1	14067	72.99	64.519	397690	1427900	3487300	8.0117	5.0464	P3100_01_01	1	1
Q00013-2	MPP1	55 kDa erythrocyte membrane protein	HSSIFDQLDVVSYEEVVR	_HS(ph)SIFDQLDVVSYEEVVR_	0	0	1	0	3	734.675	2201	56.816	4.6635e-09	1	14114	73.928	61.549	324290	1128500	5647800	14.649	5.2521	P3100_01_02	1	1
Q00013-2	MPP1	55 kDa erythrocyte membrane protein	IAILDIEPQTLK	_IAILDIEPQTLK_	0	0	0	0	2	677.403	1352.79	55.216	4.6013e-10	2	14008	73.927	65.227	9271100	5615500	9343200	0.98624	1.0861	P3100_02_01	2	1
Q00013-2	MPP1	55 kDa erythrocyte membrane protein	IAILDIEPQTLK	_IAILDIEPQTLK_	0	0	0	0	2	677.403	1352.79	55.305	0.00047077	3	13886	46.069	42.055	9203400	4523600	6698800	0.98461	1.0853	P3100_02_02	2	1
Q00013-2	MPP1	55 kDa erythrocyte membrane protein	KSEEDGKEYHFISTEEMTR	_KS(ph)EEDGKEYHFISTEEMTR_	0	0	1	2	4	599.758	2395	36.289	1.5031e-07	1	9008	53.481	45.898	2452800	748960	15503000	0.59445	2.9206	P3100_01_02	1	1
Q00013-2	MPP1	55 kDa erythrocyte membrane protein	KSEEDGKEYHFISTEEMTR	_KSEEDGKEYHFISTEEMTR_	0	0	0	2	4	579.767	2315.04	51.749	2.5266e-05	1	13127	41.615	36.406	2958100	1082500	885950	0.59856	0.46253	P3100_02_01	2	1
Q00013-2	MPP1	55 kDa erythrocyte membrane protein	KSEEDGKEYHFISTEEMTR	_KSEEDGKEYHFISTEEMTR_	0	0	0	2	4	579.767	2315.04	52.297	0.020141	1	13262	16.409	13.985	5164500	2527000	3485200	0.70811	0.8932	P3100_02_01	2	1
Q00013-2	MPP1	55 kDa erythrocyte membrane protein	KSEEDGKEYHFISTEEMTR	_KSEEDGKEYHFISTEEMTR_	0	0	0	2	4	579.767	2315.04	43.624	0.034663	1	10883	8.1023	4.4613	1867200	2266400	2700100	0.96168	0.47968	P3100_03_01	1	2
Q00013-2	MPP1	55 kDa erythrocyte membrane protein	KSEEDGKEYHFISTEEMTR	_KSEEDGKEYHFISTEEMTR_	0	0	0	2	4	579.767	2315.04	45.269	0.033183	1	11278	9.2344	7.874	881780	831860	2073200	0.94826	0.75575	P3100_03_02	1	2
Q00013-2	MPP1	55 kDa erythrocyte membrane protein	NISANEFLEFGSYQGNMFGTK	_NIS(ph)ANEFLEFGSYQGNMFGTK_	0	0	1	0	3	812.019	2433.03	62.72	1.8676e-15	1	15635	80.02	70.546	735010	460070	11550000	0.90964	9.8155	P3100_01_01	1	1
Q00013-2	MPP1	55 kDa erythrocyte membrane protein	TAELSPFIVFIAPTDQGTQTEALQQLQK	_TAELSPFIVFIAPTDQGT(ph)QTEALQQLQK_	0	0	1	0	3	1052.2	3153.56	68.48	5.4502e-166	1	17006	152.53	147.41	49456000	22250000	178180000	0.60901	1.8413	P3100_01_01	1	1
Q00013-2	MPP1	55 kDa erythrocyte membrane protein	TAELSPFIVFIAPTDQGTQTEALQQLQK	_TAELSPFIVFIAPT(ph)DQGTQTEALQQLQK_	0	0	1	0	3	1052.2	3153.56	68.586	7.8915e-71	1	17085	121.5	116.38	33978000	8693400	64636000	0.63661	1.7771	P3100_01_02	1	1
Q00013-2	MPP1	55 kDa erythrocyte membrane protein	TAELSPFIVFIAPTDQGTQTEALQQLQK	_TAELSPFIVFIAPT(ph)DQGTQTEALQQLQK_	0	0	1	0	3	1052.2	3153.56	68.373	8.1459e-67	1	17299	97.542	95.825	64364000	40007000	54990000	0.95931	1.0331	P3100_02_01	2	1
Q00013-2	MPP1	55 kDa erythrocyte membrane protein	TAELSPFIVFIAPTDQGTQTEALQQLQK	_TAELSPFIVFIAPT(ph)DQGTQTEALQQLQK_	0	0	1	0	4	789.398	3153.56	68.392	1.6517e-66	1	17300	93.633	90.512	38886000	22956000	36027000	0.97577	1.0292	P3100_02_01	2	1
Q00013-2	MPP1	55 kDa erythrocyte membrane protein	TAELSPFIVFIAPTDQGTQTEALQQLQK	_TAELSPFIVFIAPT(ph)DQGTQTEALQQLQK_	0	0	1	0	3	1052.2	3153.56	68.492	1.2533e-54	3	17278	91.416	89.128	56855000	34687000	49418000	0.97537	1.0424	P3100_02_02	2	1
Q00013-2	MPP1	55 kDa erythrocyte membrane protein	TAELSPFIVFIAPTDQGTQTEALQQLQK	_TAELSPFIVFIAPT(ph)DQGTQTEALQQLQK_	0	0	1	0	4	789.398	3153.56	68.485	2.1223e-105	2	17291	123.29	121.36	33019000	19426000	30576000	1.0226	1.0912	P3100_02_02	2	1
Q00013-2	MPP1	55 kDa erythrocyte membrane protein	TAELSPFIVFIAPTDQGTQTEALQQLQK	_TAELSPFIVFIAPT(ph)DQGTQTEALQQLQK_	0	0	1	0	3	1052.2	3153.56	68.687	1.0296e-42	2	16849	79.426	77.852	8142200	3601000	30382000	0.67465	4.1592	P3100_03_01	1	2
Q00013-2	MPP1	55 kDa erythrocyte membrane protein	TAELSPFIVFIAPTDQGTQTEALQQLQK	_TAELSPFIVFIAPT(ph)DQGTQTEALQQLQK_	0	0	1	0	4	789.398	3153.56	68.672	1.2925e-43	1	16852	83.992	82.417	6732100	3575800	25438000	0.71314	4.3154	P3100_03_01	1	2
Q00013-2	MPP1	55 kDa erythrocyte membrane protein	TAELSPFIVFIAPTDQGTQTEALQQLQK	_TAELSPFIVFIAPTDQGT(ph)QTEALQQLQK_	0	0	1	0	4	789.398	3153.56	68.676	1.8646e-66	2	16868	92.865	91.461	5112400	2545400	21753000	0.63599	4.2269	P3100_03_02	1	2
Q00013-2	MPP1	55 kDa erythrocyte membrane protein	TAELSPFIVFIAPTDQGTQTEALQQLQK	_TAELSPFIVFIAPT(ph)DQGTQTEALQQLQK_	0	0	1	0	4	789.398	3153.56	68.608	4.5087e-54	2	16747	87.772	84.801	6873600	4908900	6208300	1.0103	1.0217	P3100_04_01	2	2
Q00013-2	MPP1	55 kDa erythrocyte membrane protein	TAELSPFIVFIAPTDQGTQTEALQQLQK	_TAELSPFIVFIAPT(ph)DQGTQTEALQQLQK_	0	0	1	0	3	1052.2	3153.56	68.637	1.0186e-25	2	16758	64.845	63.359	7391800	5402800	8648700	0.94757	1.0454	P3100_04_02	2	2
Q00013-2	MPP1	55 kDa erythrocyte membrane protein	TAELSPFIVFIAPTDQGTQTEALQQLQK	_TAELSPFIVFIAPT(ph)DQGTQTEALQQLQK_	0	0	1	0	4	789.398	3153.56	68.636	5.0203e-34	2	16766	76.237	75.185	7084600	4019400	6241800	0.93872	1.0157	P3100_04_02	2	2
Q56K14	RPLP1	60S acidic ribosomal protein P1	KEESEESDDDMGFGLFD	_KEES(ph)EES(ph)DDDM(ox)GFGLFD_	0	1	2	1	2	1063.35	2124.68	56.27	2.182e-127	1	13987	157.96	153.06	3052400	2015500	20643000	0.86522	5.72	P3100_01_01	1	1
Q56K14	RPLP1	60S acidic ribosomal protein P1	KEESEESDDDMGFGLFD	_KEES(ph)EES(ph)DDDM(ox)GFGLFD_	0	1	2	1	3	709.234	2124.68	56.054	3.0632e-10	1	13939	81.65	78.715	1082500	1156800	7587300	1.4948	4.4814	P3100_01_02	1	1
Q56K14	RPLP1	60S acidic ribosomal protein P1	KEESEESDDDMGFGLFD	_KEES(ph)EES(ph)DDDMGFGLFD_	0	0	2	1	2	1055.35	2108.68	62.55	8.3287e-108	1	15485	144.48	140.02	19888000	12475000	116030000	0.92158	2.7568	P3100_01_01	1	1
Q56K14	RPLP1	60S acidic ribosomal protein P1	KEESEESDDDMGFGLFD	_KEES(ph)EES(ph)DDDMGFGLFD_	0	0	2	1	2	1055.35	2108.68	61.211	1.7431e-22	1	15548	99.838	95.313	10130000	7428900	7658900	1.0522	1.0206	P3100_02_02	2	1
P60712	ACTB	Actin, cytoplasmic 1	DDDIAALVVDNGSGMCK	_(ac)DDDIAALVVDNGSGM(ox)CK_	1	1	0	0	2	919.401	1836.79	51.36	1.7426e-15	1	12753	86.488	73.696	977150	1865400	4768000	3.1205	4.371	P3100_01_01	1	1
P60712	ACTB	Actin, cytoplasmic 1	DDDIAALVVDNGSGMCK	_(ac)DDDIAALVVDNGSGM(ox)CK_	1	1	0	0	2	919.401	1836.79	51.212	2.7105e-39	1	12972	113.11	94.317	6697000	10028000	21045000	1.7176	2.9715	P3100_02_01	2	1
P60712	ACTB	Actin, cytoplasmic 1	DDDIAALVVDNGSGMCK	_(ac)DDDIAALVVDNGSGM(ox)CK_	1	1	0	0	2	919.401	1836.79	51.049	1.7426e-15	1	12681	86.488	77.922	5628200	2345100	697730	0.65893	0.11303	P3100_03_01	1	2
P60712	ACTB	Actin, cytoplasmic 1	DDDIAALVVDNGSGMCK	_(ac)DDDIAALVVDNGSGM(ox)CK_	1	1	0	0	3	613.27	1836.79	88.59	1.0264e-06	1	18210	58.461	50.961	211900	5217600	11931000	10.324	17.389	P3100_05_01	1	3
P60712	ACTB	Actin, cytoplasmic 1	DDDIAALVVDNGSGMCK	_(ac)DDDIAALVVDNGSGM(ox)CK_	1	1	0	0	2	919.401	1836.79	87.855	1.2819e-11	1	17494	83.404	73.559	5449600	2253000	375800	0.73718	0.16476	P3100_05_02	1	3
P60712	ACTG1	Actin, cytoplasmic 2	AGFAGDDAPR	_AGFAGDDAPR_	0	0	0	0	2	488.728	975.441	24.086	1.1198e-20	1	5691	102.52	71.145	7094600	14058000	5936200	1.9663	0.51505	P3100_01_02	1	1
P60712	ACTG1	Actin, cytoplasmic 2	AGFAGDDAPR	_AGFAGDDAPR_	0	0	0	0	2	488.728	975.441	23.65	2.8843e-09	1	5708	90.05	57.908	14710000	15456000	10709000	1.2196	0.79204	P3100_02_01	2	1
P60712	ACTG1	Actin, cytoplasmic 2	AGFAGDDAPR	_AGFAGDDAPR_	0	0	0	0	2	488.728	975.441	23.67	4.5351e-39	1	5724	115.78	92.013	14614000	15486000	10360000	1.1542	0.72963	P3100_02_01	2	1
P60712	ACTG1	Actin, cytoplasmic 2	AGFAGDDAPR	_AGFAGDDAPR_	0	0	0	0	2	488.728	975.441	23.612	6.6028e-64	1	5718	130.41	105.59	72297000	89775000	61995000	1.2964	0.88046	P3100_02_02	2	1
P60712	ACTG1	Actin, cytoplasmic 2	AGFAGDDAPR	_AGFAGDDAPR_	0	0	0	0	2	488.728	975.441	23.591	5.6496e-79	1	5719	142.83	96.401	76704000	89176000	63317000	1.321	0.88792	P3100_02_02	2	1
P60712	ACTG1	Actin, cytoplasmic 2	AGFAGDDAPR	_AGFAGDDAPR_	0	0	0	0	2	488.728	975.441	24.133	8.3234e-51	1	6093	123.79	100.77	9854300	10261000	6599200	0.96889	0.45293	P3100_03_01	1	2
P60712	ACTG1	Actin, cytoplasmic 2	AGFAGDDAPR	_AGFAGDDAPR_	0	0	0	0	2	488.728	975.441	23.54	0.00051615	1	5965	73.841	57.17	5737400	4891100	3532700	0.91957	0.46553	P3100_03_02	1	2
P60712	ACTG1	Actin, cytoplasmic 2	AGFAGDDAPR	_AGFAGDDAPR_	0	0	0	0	2	488.728	975.441	23.443	3.7097e-06	1	5921	83.862	53.298	5719300	3087700	3762200	0.74844	0.68017	P3100_04_01	2	2
P60712	ACTG1	Actin, cytoplasmic 2	AGFAGDDAPR	_AGFAGDDAPR_	0	0	0	0	2	488.728	975.441	23.485	3.2765e-21	1	5932	105.98	81.945	6307600	3365700	4025300	0.79768	0.58684	P3100_04_01	2	2
P60712	ACTG1	Actin, cytoplasmic 2	AGFAGDDAPR	_AGFAGDDAPR_	0	0	0	0	2	488.728	975.441	23.558	0.011105	1	5934	47.894	30.654	5553900	3423100	3020200	0.79574	0.60056	P3100_04_02	2	2
P60712	ACTG1	Actin, cytoplasmic 2	AGFAGDDAPR	_AGFAGDDAPR_	0	0	0	0	2	488.728	975.441	23.591	9.5189e-21	1	5953	103.26	75.952	6062200	3457200	3577200	0.751	0.5612	P3100_04_02	2	2
P60712	ACTG1	Actin, cytoplasmic 2	AGFAGDDAPR	_AGFAGDDAPR_	0	0	0	0	2	488.728	975.441	35.956	0.0027356	1	8987	63.624	47.995	4003900	2961200	3023500	1.1735	0.76511	P3100_05_02	1	3
P60712	ACTG1	Actin, cytoplasmic 2	AGFAGDDAPR	_AGFAGDDAPR_	0	0	0	0	2	488.728	975.441	90.317	0.013887	1	18618	45.433	20.657	14288000	17469000	13641000	1.0342	1.0518	P3100_06_01	2	3
P60712	ACTG1	Actin, cytoplasmic 2	AGFAGDDAPR	_AGFAGDDAPR_	0	0	0	0	2	488.728	975.441	90.246	0.032405	1	18588	36.252	21.314	13791000	14564000	11260000	1.0681	1.0676	P3100_06_02	2	3
P60712	ACTG1	Actin, cytoplasmic 2	DSYVGDEAQSK	_DSYVGDEAQSK_	0	0	0	0	2	599.765	1197.51	22.02	1.7541e-75	3	5145	136.96	78.917	6506100	7398500	4700100	1.4843	0.49489	P3100_01_01	1	1
P60712	ACTG1	Actin, cytoplasmic 2	DSYVGDEAQSK	_DSYVGDEAQSK_	0	0	0	0	2	599.765	1197.51	21.953	0.001116	1	5104	70.089	35.397	4269400	4682800	2878600	1.6391	0.47412	P3100_01_02	1	1
P60712	ACTG1	Actin, cytoplasmic 2	DSYVGDEAQSK	_DSYVGDEAQSK_	0	0	0	0	2	599.765	1197.51	21.95	3.7173e-10	1	5135	85.522	56.565	4437500	4467400	2745500	1.644	0.48617	P3100_01_02	1	1
P60712	ACTG1	Actin, cytoplasmic 2	DSYVGDEAQSK	_DSYVGDEAQSK_	0	0	0	0	2	599.765	1197.51	21.959	1.0876e-38	1	5244	121.02	78.685	79067000	45762000	63289000	0.87724	0.98822	P3100_02_01	2	1
P60712	ACTG1	Actin, cytoplasmic 2	DSYVGDEAQSK	_DSYVGDEAQSK_	0	0	0	0	2	599.765	1197.51	21.93	4.9011e-16	1	5282	99.5	64.807	71927000	43917000	51582000	0.92867	0.99245	P3100_02_02	2	1
P60712	ACTG1	Actin, cytoplasmic 2	DSYVGDEAQSK	_DSYVGDEAQSK_	0	0	0	0	2	599.765	1197.51	21.718	2.3727e-14	2	5473	95.094	80.296	6460800	5028000	4882700	1.2085	0.83849	P3100_03_01	1	2
P60712	ACTG1	Actin, cytoplasmic 2	DSYVGDEAQSK	_DSYVGDEAQSK_	0	0	0	0	2	599.765	1197.51	21.711	1.4272e-37	2	5492	115.33	99.697	6711400	4582400	4359100	1.153	0.85419	P3100_03_02	1	2
P60712	ACTG1	Actin, cytoplasmic 2	DSYVGDEAQSK	_DSYVGDEAQSK_	0	0	0	0	2	599.765	1197.51	21.599	1.4272e-37	2	5480	115.33	78.742	6545800	3464100	5681100	0.90451	1.056	P3100_04_01	2	2
P60712	ACTG1	Actin, cytoplasmic 2	DSYVGDEAQSK	_DSYVGDEAQSK_	0	0	0	0	2	599.765	1197.51	21.692	3.6519e-06	2	5492	70.089	41.133	7916000	3528300	4803300	0.84965	1.0137	P3100_04_02	2	2
P60712	ACTG1	Actin, cytoplasmic 2	DSYVGDEAQSK	_DSYVGDEAQSK_	0	0	0	0	2	599.765	1197.51	19.394	0.0058375	1	6015	37.144	27.489	12270000	10592000	8262200	1.2108	0.66544	P3100_05_01	1	3
P60712	ACTG1	Actin, cytoplasmic 2	DSYVGDEAQSK	_DSYVGDEAQSK_	0	0	0	0	2	599.765	1197.51	78.994	0.0070676	3	15620	35.496	28.219	6353200	5685400	4330600	1.1942	0.64308	P3100_05_01	1	3
P60712	ACTG1	Actin, cytoplasmic 2	DSYVGDEAQSK	_DSYVGDEAQSK_	0	0	0	0	2	599.765	1197.51	90.157	3.4825e-20	2	18666	100.04	72.939	26677000	22974000	19850000	1.2957	0.65853	P3100_05_01	1	3
P60712	ACTG1	Actin, cytoplasmic 2	DSYVGDEAQSK	_DSYVGDEAQSK_	0	0	0	0	2	599.765	1197.51	90.063	2.3059e-07	2	18090	79.492	52.706	20424000	19537000	15073000	1.2405	0.67739	P3100_05_02	1	3
P60712	ACTG1	Actin, cytoplasmic 2	DSYVGDEAQSK	_DSYVGDEAQSK_	0	0	0	0	3	400.179	1197.51	78.271	6.5431e-07	1	15032	84.198	70.195	1713000	1291000	1323400	1.2841	0.78162	P3100_05_02	1	3
P60712	ACTG1	Actin, cytoplasmic 2	DSYVGDEAQSK	_DSYVGDEAQSK_	0	0	0	0	2	599.765	1197.51	78.228	2.3059e-07	1	15291	79.492	52.706	23830000	14624000	18081000	0.92068	1.0177	P3100_06_01	2	3
P60712	ACTG1	Actin, cytoplasmic 2	DSYVGDEAQSK	_DSYVGDEAQSK_	0	0	0	0	2	599.765	1197.51	89.83	4.6921e-10	2	18476	88.021	61.234	34352000	27583000	32123000	1.0513	1.1741	P3100_06_01	2	3
P60712	ACTG1	Actin, cytoplasmic 2	DSYVGDEAQSK	_DSYVGDEAQSK_	0	0	0	0	2	599.765	1197.51	74.959	0.0075879	1	14478	51.726	35.861	6093400	4124300	5013000	1.0115	1.0091	P3100_06_01	2	3
P60712	ACTG1	Actin, cytoplasmic 2	DSYVGDEAQSK	_DSYVGDEAQSK_	0	0	0	0	3	400.179	1197.51	78.216	0.0075126	1	15341	50.786	40.521	1873600	1216800	1727900	1.0566	1.0127	P3100_06_01	2	3
P60712	ACTG1	Actin, cytoplasmic 2	DSYVGDEAQSK	_DSYVGDEAQSK_	0	0	0	0	2	599.765	1197.51	75.406	5.1996e-06	3	14589	63.091	54.222	6673600	4116500	4416200	0.91676	0.89887	P3100_06_02	2	3
P60712	ACTG1	Actin, cytoplasmic 2	DSYVGDEAQSK	_DSYVGDEAQSK_	0	0	0	0	3	400.179	1197.51	78.253	3.955e-15	2	15316	96.113	80.97	2563400	1877300	2512100	0.9078	1.3134	P3100_06_02	2	3
P60712	ACTG1	Actin, cytoplasmic 2	DSYVGDEAQSK	_DSYVGDEAQSK_	0	0	0	0	2	599.765	1197.51	89.794	0.0028961	2	18453	61.11	46.319	30789000	22125000	23637000	1.0271	1.0466	P3100_06_02	2	3
P60712	ACTG1	Actin, cytoplasmic 2	DSYVGDEAQSK	_DSYVGDEAQSK_	0	0	0	0	2	599.765	1197.51	89.78	1.2098e-10	1	18444	90.434	65.969	25869000	22241000	22701000	1.0801	1.0564	P3100_06_02	2	3
P60712	ACTG1	Actin, cytoplasmic 2	DSYVGDEAQSK	_DSYVGDEAQSK_	0	0	0	0	2	599.765	1197.51	78.275		0				4937900	4201200	3170300	1.2637	0.65679	P3100_05_02	1	3
P60712	ACTG1	Actin, cytoplasmic 2	DSYVGDEAQSKR	_DSYVGDEAQSKR_	0	0	0	1	3	452.213	1353.62	20.444	0.0016474	1	4748	32.439	24.683	1767700	2386000	921070	1.6228	0.65679	P3100_01_01	1	1
P60712	ACTG1	Actin, cytoplasmic 2	DSYVGDEAQSKR	_DSYVGDEAQSKR_	0	0	0	1	3	452.213	1353.62	20.34	0.0045182	1	4725	26.532	18.122	1258700	1795000	1197400	1.6638	0.48524	P3100_01_02	1	1
P60712	ACTG1	Actin, cytoplasmic 2	DSYVGDEAQSKR	_DSYVGDEAQSKR_	0	0	0	1	3	452.213	1353.62	20.461	1.0721e-67	2	4874	130.56	113.4	19962000	10962000	14001000	0.86914	0.95272	P3100_02_01	2	1
P60712	ACTG1	Actin, cytoplasmic 2	DSYVGDEAQSKR	_DSYVGDEAQSKR_	0	0	0	1	2	677.815	1353.62	20.446	1.651e-10	2	4865	76.073	58.407	4104000	2454000	2901800	0.90303	0.99549	P3100_02_01	2	1
P60712	ACTG1	Actin, cytoplasmic 2	DSYVGDEAQSKR	_DSYVGDEAQSKR_	0	0	0	1	3	452.213	1353.62	20.556	6.9101e-114	3	4956	157.03	146.1	22766000	12139000	14511000	0.971	0.98828	P3100_02_02	2	1
P60712	ACTG1	Actin, cytoplasmic 2	DSYVGDEAQSKR	_DSYVGDEAQSKR_	0	0	0	1	2	677.815	1353.62	20.567	0.0027803	1	4981	48.044	34.035	2691500	1923100	2904200	1.3319	1.3877	P3100_02_02	2	1
P60712	ACTG1	Actin, cytoplasmic 2	DSYVGDEAQSKR	_DSYVGDEAQSKR_	0	0	0	1	2	677.815	1353.62	20.58	0.0013349	3	5190	40.475	33.941	2317600	1975400	1307700	1.1612	0.61272	P3100_03_01	1	2
P60712	ACTG1	Actin, cytoplasmic 2	DSYVGDEAQSKR	_DSYVGDEAQSKR_	0	0	0	1	3	452.213	1353.62	20.592	0.00044151	3	5199	39.006	28.817	1914200	1465200	734440	1.0537	0.73237	P3100_03_01	1	2
P60712	ACTG1	Actin, cytoplasmic 2	DSYVGDEAQSKR	_DSYVGDEAQSKR_	0	0	0	1	3	452.213	1353.62	20.548	0.00060756	3	5198	37.364	28.954	2009300	1602000	1220100	1.0858	0.78374	P3100_03_02	1	2
P60712	ACTG1	Actin, cytoplasmic 2	DSYVGDEAQSKR	_DSYVGDEAQSKR_	0	0	0	1	2	677.815	1353.62	20.548	2.4379e-05	3	5190	48.568	40.158	1795200	2012700	1448100	1.172	0.63339	P3100_03_02	1	2
P60712	ACTG1	Actin, cytoplasmic 2	DSYVGDEAQSKR	_DSYVGDEAQSKR_	0	0	0	1	2	677.815	1353.62	20.462	1.331e-11	3	5169	81.92	70.994	2855600	2159900	2840000	0.87089	0.83257	P3100_04_01	2	2
P60712	ACTG1	Actin, cytoplasmic 2	DSYVGDEAQSKR	_DSYVGDEAQSKR_	0	0	0	1	3	452.213	1353.62	20.514	0.026895	1	5184	41.577	33.507	2491800	781250	1369100	0.56847	0.68272	P3100_04_01	2	2
P60712	ACTG1	Actin, cytoplasmic 2	DSYVGDEAQSKR	_DSYVGDEAQSKR_	0	0	0	1	2	677.815	1353.62	20.529	3.8233e-10	3	5214	73.435	65.025	2861300	2082700	1946900	0.92134	0.87524	P3100_04_02	2	2
P60712	ACTG1	Actin, cytoplasmic 2	DSYVGDEAQSKR	_DSYVGDEAQSKR_	0	0	0	1	3	452.213	1353.62	20.558	0.0003682	2	5200	39.73	31.32	1993600	1095600	1060500	0.77319	0.82871	P3100_04_02	2	2
P60712	ACTG1	Actin, cytoplasmic 2	DSYVGDEAQSKR	_DSYVGDEAQSKR_	0	0	0	1	3	452.213	1353.62	75.93	0.01682	1	14726	19.244	13.367	4073600	2402600	3281200	0.75047	0.95358	P3100_06_01	2	3
P60712	ACTG1	Actin, cytoplasmic 2	DSYVGDEAQSKR	_DSYVGDEAQSKR_	0	0	0	1	3	452.213	1353.62	75.971	0.011314	2	14716	22.493	12.573	5687600	2781700	3587500	0.76635	1.0138	P3100_06_02	2	3
P63258	ACTG1	Actin, cytoplasmic 2	EEEIAALVIDNGSGMCK	_(ac)EEEIAALVIDNGSGMCK_	1	0	0	0	2	939.435	1876.85	61.334	3.7614e-11	1	15617	79.837	58.999	2744000	1859100	1088800	0.87372	0.33367	P3100_02_01	2	1
P63258	ACTG1	Actin, cytoplasmic 2	EEEIAALVIDNGSGMCK	_(ac)EEEIAALVIDNGSGMCK_	1	0	0	0	2	939.435	1876.85	61.564	1.2851e-08	1	15612	73.279	61.637	2233600	998490	302790	0.85513	0.26146	P3100_02_02	2	1
P60712	ACTG1	Actin, cytoplasmic 2	EITALAPSTMK	_EITALAPSTMK_	0	0	0	0	2	581.313	1160.61	36.764	4.2722e-28	1	8974	108.56	78	2110400	1771400	8178500	0.70994	2.0995	P3100_01_01	1	1
P60712	ACTG1	Actin, cytoplasmic 2	EITALAPSTMK	_EITALAPSTMK_	0	0	0	0	2	581.313	1160.61	36.874	8.0373e-32	1	9097	108.56	69.259	2088100	411550	8834100	0.62925	2.2809	P3100_01_02	1	1
P60712	ACTG1	Actin, cytoplasmic 2	EITALAPSTMK	_EITALAPSTMK_	0	0	0	0	2	581.313	1160.61	39.496	0.0056735	1	9763	37.364	17.157	5164400	3293200	5027000	0.92157	0.99895	P3100_02_01	2	1
P60712	ACTG1	Actin, cytoplasmic 2	EITALAPSTMK	_EITALAPSTMK_	0	0	0	0	2	581.313	1160.61	37.089	5.1996e-06	1	9350	63.091	35.61	4026500	3081500	3786300	0.90584	1.0419	P3100_02_02	2	1
P60712	ACTG1	Actin, cytoplasmic 2	EITALAPSTMK	_EITALAPSTMK_	0	0	0	0	2	581.313	1160.61	39.299	0.0024059	1	9754	42.464	20.718	4310000	3480200	4992800	0.93756	1.1136	P3100_02_02	2	1
P60712	ACTG1	Actin, cytoplasmic 2	HQGVMVGMGQK	_HQGVMVGMGQK_	0	0	0	0	3	391.195	1170.56	25.28	3.5976e-08	2	6191	81.017	53.535	7367400	4158500	3930000	0.94765	0.84735	P3100_02_01	2	1
P60712	ACTG1	Actin, cytoplasmic 2	HQGVMVGMGQK	_HQGVM(ox)VGM(ox)GQK_	0	2	0	0	3	401.858	1202.55	16.412	0.00062873	1	4170	47.302	40.172	1327800	988200	1389400	1.0531	1.232	P3100_03_02	1	2
P60712	ACTG1	Actin, cytoplasmic 2	IIAPPER	_IIAPPER_	0	0	0	0	2	398.24	794.465	25.467	0.00037372	1	6260	84.699	31.536	48759000	35903000	49086000	1.1324	0.979	P3100_02_01	2	1
P60712	ACTG1	Actin, cytoplasmic 2	IIAPPER	_IIAPPER_	0	0	0	0	2	398.24	794.465	25.494	0.034526	1	6256	63.306	14.551	44857000	29294000	35560000	1.0945	0.89356	P3100_02_02	2	1
P60712	ACTG1	Actin, cytoplasmic 2	IIAPPER	_IIAPPER_	0	0	0	0	2	398.24	794.465	90.488	3.8377e-15	1	18645	102.8	33.708	37514000	25537000	31068000	1.0533	1.131	P3100_06_01	2	3
P60712	ACTG1	Actin, cytoplasmic 2	IIAPPER	_IIAPPER_	0	0	0	0	2	398.24	794.465	90.406	1.3653e-09	1	18620	97.473	28.988	33097000	26183000	25842000	0.95875	1.0762	P3100_06_02	2	3
P60712	ACTG1	Actin, cytoplasmic 2	IIAPPER	_IIAPPER_	0	0	0	0	2	398.24	794.465	90.836		0				19310000	18435000	20883000	1.1829	1.0073	P3100_05_01	1	3
P60712	ACTG1	Actin, cytoplasmic 2	IIAPPER	_IIAPPER_	0	0	0	0	2	398.24	794.465	90.711		0				11848000	12773000	15271000	1.4844	1.0921	P3100_05_02	1	3
P60712	ACTG1	Actin, cytoplasmic 2	IIAPPERK	_IIAPPERK_	0	0	0	1	2	462.287	922.56	22.325	0.023115	1	5655	42.599	23.504	1307200	862600	603460	0.64809	0.62026	P3100_03_01	1	2
P60712	ACTG1	Actin, cytoplasmic 2	IIAPPERK	_IIAPPERK_	0	0	0	1	2	462.287	922.56	22.295	0.033155	1	5655	36.557	21.118	1115000	1018500	997940	0.94389	0.91753	P3100_04_02	2	2
P60712	ACTG1	Actin, cytoplasmic 2	IIAPPERK	_IIAPPERK_	0	0	0	1	2	462.287	922.56	22.299		0				1219100	540230	877230	0.63154	0.84326	P3100_03_02	1	2
P60712	ACTG1	Actin, cytoplasmic 2	LCYVALDFEQEMATAASSSSLEK	_LCYVALDFEQEMATAASSSSLEK_	0	0	0	0	3	850.729	2549.17	61.535	3.7835e-40	1	15275	101.6	94.806	1534500	849430	4512200	0.98962	4.4882	P3100_01_01	1	1
P60712	ACTG1	Actin, cytoplasmic 2	LCYVALDFEQEMATAASSSSLEK	_LCYVALDFEQEMATAASSSSLEK_	0	0	0	0	3	850.729	2549.17	61.592	3.753e-21	1	15301	81.144	78.343	1192400	542300	3860400	0.84686	3.5087	P3100_01_02	1	1
P60712	ACTG1	Actin, cytoplasmic 2	LCYVALDFEQEMATAASSSSLEK	_LCYVALDFEQEMATAASSSSLEK_	0	0	0	0	3	850.729	2549.17	61.681	0.0050834	1	15346	24.901	22.258	1533100	222590	2574200	0.393	2.7631	P3100_01_02	1	1
P60712	ACTG1	Actin, cytoplasmic 2	LCYVALDFEQEMATAASSSSLEK	_LCYVALDFEQEMATAASSSSLEK_	0	0	0	0	3	850.729	2549.17	63.326	1.0927e-74	1	16078	125.04	117.62	8619200	2472400	4155000	0.3215	0.49275	P3100_02_01	2	1
P60712	ACTG1	Actin, cytoplasmic 2	LCYVALDFEQEMATAASSSSLEK	_LCYVALDFEQEMATAASSSSLEK_	0	0	0	0	3	850.729	2549.17	63.335	7.5011e-92	3	16068	125.45	117.81	7555200	2280100	1884700	0.36234	0.30363	P3100_02_02	2	1
P60712	ACTG1	Actin, cytoplasmic 2	SYELPDGQVITIGNER	_SYELPDGQVITIGNER_	0	0	0	0	3	597.635	1789.88	51.217	1.089e-39	2	13005	101.01	92.965	11223000	10310000	10310000	1.7936	0.93406	P3100_02_01	2	1
P60712	ACTG1	Actin, cytoplasmic 2	SYELPDGQVITIGNER	_SYELPDGQVITIGNER_	0	0	0	0	2	895.95	1789.88	51.257	5.0957e-15	1	12852	67.685	67.685	26223000	31097000	31097000	2.0054	1.12	P3100_02_02	2	1
P60712	ACTG1	Actin, cytoplasmic 2	SYELPDGQVITIGNER	_SYELPDGQVITIGNER_	0	0	0	0	3	597.635	1789.88	51.286	1.9697e-22	2	12909	70.638	58.72	9572700	10275000	10275000	1.4921	1.0408	P3100_02_02	2	1
P60712	ACTG1	Actin, cytoplasmic 2	SYELPDGQVITIGNER	_SYELPDGQVITIGNER_	0	0	0	0	2	895.95	1789.88	49.722	5.6159e-08	1	12359	75.018	59.856	9645500	6299900	13704000	1.8995	1.1656	P3100_03_01	1	2
P60712	ACTG1	Actin, cytoplasmic 2	SYELPDGQVITIGNER	_SYELPDGQVITIGNER_	0	0	0	0	2	895.95	1789.88	49.757	5.6159e-08	1	12368	75.018	61.009	8793800	2562400	9233900	0.58917	0.85495	P3100_03_01	1	2
P60712	ACTG1	Actin, cytoplasmic 2	SYELPDGQVITIGNER	_SYELPDGQVITIGNER_	0	0	0	0	2	895.95	1789.88	49.594	8.0306e-07	1	12405	65.231	53.522	6014600	3730800	8681100	0.87817	1.0563	P3100_03_02	1	2
P60712	ACTG1	Actin, cytoplasmic 2	SYELPDGQVITIGNER	_SYELPDGQVITIGNER_	0	0	0	0	2	895.95	1789.88	49.632	0.0030686	1	12413	36.029	23.761	5850000	2910000	6058100	0.7621	0.79154	P3100_03_02	1	2
P60712	ACTG1	Actin, cytoplasmic 2	SYELPDGQVITIGNER	_SYELPDGQVITIGNER_	0	0	0	0	2	895.95	1789.88	49.667	8.6611e-08	1	12289	73.279	55.614	12451000	10052000	9866300	1.0498	0.6773	P3100_04_01	2	2
P60712	ACTG1	Actin, cytoplasmic 2	SYELPDGQVITIGNER	_SYELPDGQVITIGNER_	0	0	0	0	2	895.95	1789.88	49.639	1.0868e-14	2	12312	87.429	69.015	9935800	31340000	8497700	1.8213	0.81513	P3100_04_01	2	2
P60712	ACTG1	Actin, cytoplasmic 2	SYELPDGQVITIGNER	_SYELPDGQVITIGNER_	0	0	0	0	2	895.95	1789.88	49.73	5.6159e-08	1	12334	75.018	57.352	9264800	6252300	8322300	0.72193	0.50139	P3100_04_02	2	2
P60712	ACTG1	Actin, cytoplasmic 2	SYELPDGQVITIGNER	_SYELPDGQVITIGNER_	0	0	0	0	3	597.635	1789.88	88.987	1.7533e-06	1	17781	50.827	44.053	3432800	5080200	5080200	2.2064	1.6315	P3100_05_02	1	3
P60712	ACTG1	Actin, cytoplasmic 2	SYELPDGQVITIGNER	_SYELPDGQVITIGNER_	0	0	0	0	3	597.635	1789.88	88.932	7.3698e-16	2	18190	68.576	57.715	13375000	18584000	18584000	1.777	1.3708	P3100_06_01	2	3
P60712	ACTG1	Actin, cytoplasmic 2	SYELPDGQVITIGNER	_SYELPDGQVITIGNER_	0	0	0	0	3	597.635	1789.88	88.929	2.2766e-06	2	18196	49.343	42.393	16141000	17557000	17557000	1.7654	1.4339	P3100_06_02	2	3
P60712	ACTG1	Actin, cytoplasmic 2	SYELPDGQVITIGNER	_SYELPDGQVITIGNER_	0	0	0	0	2	895.95	1789.88	51.189		0				36294000	40048000	40048000	1.9083	1.0838	P3100_02_01	2	1
P60712	ACTG1	Actin, cytoplasmic 2	SYELPDGQVITIGNER	_SYELPDGQVITIGNER_	0	0	0	0	3	597.635	1789.88	89.466		0				4848900	11855000	11855000	4.4249	1.7591	P3100_05_01	1	3
P60712	ACTG1	Actin, cytoplasmic 2	VAPEEHPVLLTEAPLNPK	_VAPEEHPVLLTEAPLNPK_	0	0	0	0	3	652.026	1953.06	42.82	3.6242e-26	1	10490	81.157	19.679	11464000	14492000	12656000	1.4576	0.7968	P3100_01_01	1	1
P60712	ACTG1	Actin, cytoplasmic 2	VAPEEHPVLLTEAPLNPK	_VAPEEHPVLLTEAPLNPK_	0	0	0	0	3	652.026	1953.06	42.822	3.0367e-34	1	10596	97.095	27.907	13251000	13147000	16538000	1.2061	0.58329	P3100_01_02	1	1
P60712	ACTG1	Actin, cytoplasmic 2	VAPEEHPVLLTEAPLNPK	_VAPEEHPVLLTEAPLNPK_	0	0	0	0	3	652.026	1953.06	48.954	5.3589e-29	6	12202	85.563	24.714	32172000	20862000	23460000	1.0418	0.99128	P3100_02_02	2	1
P60712	ACTG1	Actin, cytoplasmic 2	VAPEEHPVLLTEAPLNPK	_VAPEEHPVLLTEAPLNPK_	0	0	0	0	3	652.026	1953.06	43.533	1.4313e-05	2	10769	46.543	11.911	9531300	5218500	10061000	0.79436	1.2243	P3100_03_01	1	2
P60712	ACTG1	Actin, cytoplasmic 2	VAPEEHPVLLTEAPLNPK	_VAPEEHPVLLTEAPLNPK_	0	0	0	0	3	652.026	1953.06	43.554	1.9404e-07	2	10810	53.565	18.99	6704700	4365500	7086700	0.806	1.2409	P3100_03_02	1	2
P60712	ACTG1	Actin, cytoplasmic 2	VAPEEHPVLLTEAPLNPK	_VAPEEHPVLLTEAPLNPK_	0	0	0	0	3	652.026	1953.06	43.56	3.2703e-27	4	10741	84.653	28.533	10751000	9072800	7864600	1.1271	0.89224	P3100_04_01	2	2
P60712	ACTG1	Actin, cytoplasmic 2	VAPEEHPVLLTEAPLNPK	_VAPEEHPVLLTEAPLNPK_	0	0	0	0	3	652.026	1953.06	43.513	5.316e-05	2	10730	41.088	6.6931	11269000	7967800	7730700	1.1014	0.85158	P3100_04_02	2	2
P60712	ACTG1	Actin, cytoplasmic 2	VAPEEHPVLLTEAPLNPK	_VAPEEHPVLLTEAPLNPK_	0	0	0	0	3	652.026	1953.06	49.335		0				44218000	26851000	32150000	0.99977	0.95538	P3100_02_01	2	1
Q8I4X0	PFL2215w	Actin-1	VVAPPER	_VVAPPER_	0	0	0	0	2	384.224	766.434	24.583	0.00030747	1	6001	80.294	42.143	4758300	212280	213890	0.12293	0.10058	P3100_02_02	2	1
P35611-2	ADD1	Alpha-adducin	AAVVTSPPPTTAPHK	_AAVVT(ph)SPPPTTAPHK_	0	0	1	0	4	389.199	1552.77	25.88	0.00017447	1	6149	40.278	31.388	6680600	7841500	10801000	0.92455	0.95759	P3100_01_01	1	1
P35611-2	ADD1	Alpha-adducin	AAVVTSPPPTTAPHK	_AAVVTS(ph)PPPTTAPHK_	0	0	1	0	2	777.39	1552.77	25.699	7.8202e-17	1	6171	72.207	51.853	35863000	25008000	60084000	0.93629	0.87846	P3100_01_01	1	1
P35611-2	ADD1	Alpha-adducin	AAVVTSPPPTTAPHK	_AAVVTS(ph)PPPTTAPHK_	0	0	1	0	2	777.39	1552.77	25.568	8.7512e-19	1	6052	97.502	60.325	27902000	19311000	42562000	0.7782	0.68305	P3100_01_01	1	1
P35611-2	ADD1	Alpha-adducin	AAVVTSPPPTTAPHK	_AAVVTS(ph)PPPTTAPHK_	0	0	1	0	2	777.39	1552.77	25.728	6.3421e-26	1	6105	96.208	80.364	30421000	20427000	42850000	0.91179	0.7918	P3100_01_02	1	1
P35611-2	ADD1	Alpha-adducin	AAVVTSPPPTTAPHK	_AAVVT(ph)SPPPTTAPHK_	0	0	1	0	3	518.596	1552.77	78.794	0.00010859	1	19429	44.44	37.962	1045300	793050	1790400	1.0991	1.3202	P3100_01_02	1	1
P35611-2	ADD1	Alpha-adducin	AAVVTSPPPTTAPHK	_AAVVTS(ph)PPPTTAPHK_	0	0	1	0	2	777.39	1552.77	25.738	1.8267e-61	2	6249	123.14	123.14	66094000	42132000	56128000	0.99288	1.0371	P3100_02_01	2	1
P35611-2	ADD1	Alpha-adducin	AAVVTSPPPTTAPHK	_AAVVTS(ph)PPPTTAPHK_	0	0	1	0	3	518.596	1552.77	25.677	2.2421e-21	4	6302	89.358	82.881	481120000	339220000	415870000	1.1062	1.1275	P3100_02_02	2	1
P35611-2	ADD1	Alpha-adducin	AAVVTSPPPTTAPHK	_AAVVTS(ph)PPPTTAPHK_	0	0	1	0	2	777.39	1552.77	25.632	8.6354e-89	2	6303	136.39	111.91	86068000	55061000	80230000	0.99026	1.039	P3100_02_02	2	1
P35611-2	ADD1	Alpha-adducin	AAVVTSPPPTTAPHK	_AAVVT(ph)SPPPTTAPHK_	0	0	1	0	3	518.596	1552.77	25.54	1.5154e-18	4	6305	80.488	74.011	775240000	547240000	1240800000	1.018	1.5399	P3100_03_01	1	2
P35611-2	ADD1	Alpha-adducin	AAVVTSPPPTTAPHK	_AAVVTS(ph)PPPTTAPHK_	0	0	1	0	2	777.39	1552.77	25.555	2.3657e-15	3	6678	67.646	67.646	265000000	193930000	444110000	0.96749	1.5365	P3100_03_01	1	2
P35611-2	ADD1	Alpha-adducin	AAVVTSPPPTTAPHK	_AAVVT(ph)SPPPTTAPHK_	0	0	1	0	4	389.199	1552.77	25.513	0.00011318	1	6372	42.388	36.886	18184000	14771000	31748000	1.1962	1.3876	P3100_03_01	1	2
P35611-2	ADD1	Alpha-adducin	AAVVTSPPPTTAPHK	_AAVVT(ph)SPPPTTAPHK_	0	0	1	0	3	518.596	1552.77	77.583	0.00025568	1	18945	40.186	32.821	1285700	1042500	2445600	0.99755	1.7336	P3100_03_01	1	2
P35611-2	ADD1	Alpha-adducin	AAVVTSPPPTTAPHK	_AAVVT(ph)SPPPTTAPHK_	0	0	1	0	3	518.596	1552.77	1.7949	0.00020912	1	806	40.941	33.576	1046900	838840	1410500	0.98963	1.7396	P3100_03_02	1	2
P35611-2	ADD1	Alpha-adducin	AAVVTSPPPTTAPHK	_AAVVTS(ph)PPPTTAPHK_	0	0	1	0	3	518.596	1552.77	25.54	2.7924e-17	4	6632	76.158	69.882	829570000	605190000	1389200000	1.011	1.6334	P3100_03_02	1	2
P35611-2	ADD1	Alpha-adducin	AAVVTSPPPTTAPHK	_AAVVT(ph)SPPPTTAPHK_	0	0	1	0	4	389.199	1552.77	25.377	2.3299e-15	1	6430	63.16	51.239	7656000	10486000	13000000	0.87707	1.1212	P3100_03_02	1	2
P35611-2	ADD1	Alpha-adducin	AAVVTSPPPTTAPHK	_AAVVTS(ph)PPPTTAPHK_	0	0	1	0	2	777.39	1552.77	25.549	6.3792e-17	1	6651	73.279	68.939	280050000	195100000	420070000	0.98844	1.6464	P3100_03_02	1	2
P35611-2	ADD1	Alpha-adducin	AAVVTSPPPTTAPHK	_AAVVT(ph)SPPPTTAPHK_	0	0	1	0	4	389.199	1552.77	25.064	0.00090177	1	6339	40.278	32.667	1737200	1381800	2194100	0.95551	1.3773	P3100_03_02	1	2
P35611-2	ADD1	Alpha-adducin	AAVVTSPPPTTAPHK	_AAVVT(ph)SPPPTTAPHK_	0	0	1	0	3	518.596	1552.77	25.502	2.6648e-17	6	6293	74.428	74.141	824810000	573930000	670060000	1.0824	1.0491	P3100_04_01	2	2
P35611-2	ADD1	Alpha-adducin	AAVVTSPPPTTAPHK	_AAVVTS(ph)PPPTTAPHK_	0	0	1	0	2	777.39	1552.77	25.515	6.8319e-75	3	6556	131.18	131.18	295120000	201590000	261560000	1.0561	1.0135	P3100_04_01	2	2
P35611-2	ADD1	Alpha-adducin	AAVVTSPPPTTAPHK	_AAVVT(ph)SPPPTTAPHK_	0	0	1	0	4	389.199	1552.77	25.392	0.00090177	1	6367	40.278	35.797	9422500	6655000	16935000	0.85305	0.94352	P3100_04_01	2	2
P35611-2	ADD1	Alpha-adducin	AAVVTSPPPTTAPHK	_AAVVT(ph)SPPPTTAPHK_	0	0	1	0	3	518.596	1552.77	25.573	1.6032e-16	5	6320	70.167	67.299	847360000	575240000	676440000	1.044	1.0431	P3100_04_02	2	2
P35611-2	ADD1	Alpha-adducin	AAVVTSPPPTTAPHK	_AAVVTS(ph)PPPTTAPHK_	0	0	1	0	2	777.39	1552.77	25.56	3.0824e-32	2	6512	103.01	103.01	272850000	204560000	250490000	1.0505	1.037	P3100_04_02	2	2
P35611-2	ADD1	Alpha-adducin	AAVVTSPPPTTAPHK	_AAVVT(ph)SPPPTTAPHK_	0	0	1	0	4	389.199	1552.77	25.393	0.00018107	1	6395	47.774	40.163	9610900	8147100	15652000	1.4714	1.4373	P3100_04_02	2	2
P35611-2	ADD1	Alpha-adducin	AAVVTSPPPTTAPHK	_AAVVT(ph)SPPPTTAPHK_	0	0	1	0	4	389.199	1552.77	25.378	1.0335e-05	1	6414	64.798	49.636	12145000	6814800	11997000	0.83759	0.97266	P3100_04_02	2	2
P35611-2	ADD1	Alpha-adducin	AAVVTSPPPTTAPHK	_AAVVTS(ph)PPPTTAPHK_	0	0	1	0	3	518.596	1552.77	25.692		0				295470000	244160000	446730000	0.96478	0.69532	P3100_01_01	1	1
P35611-2	ADD1	Alpha-adducin	AAVVTSPPPTTAPHK	_AAVVTS(ph)PPPTTAPHK_	0	0	1	0	3	518.596	1552.77	25.143		0				17395000	24967000	24967000	2.6495	1.1227	P3100_01_02	1	1
P35611-2	ADD1	Alpha-adducin	AAVVTSPPPTTAPHK	_AAVVTS(ph)PPPTTAPHK_	0	0	1	0	3	518.596	1552.77	25.749		0				461990000	314130000	371480000	1.056	1.06	P3100_02_01	2	1
P35611-2	ADD1	Alpha-adducin	AAVVTSPPPTTAPHK	_AAVVT(ph)SPPPTTAPHK_	0	0	1	0	4	389.199	1552.77	25.91		0				11035000	8824500	13219000	0.92665	1.0673	P3100_02_01	2	1
P35611-2	ADD1	Alpha-adducin	AAVVTSPPPTTAPHK	_AAVVT(ph)SPPPTTAPHK_	0	0	1	0	3	518.596	1552.77	1.8226		0				262190	120160	158800	0.79421	0.76412	P3100_03_01	1	2
P35611-2	ADD1	Alpha-adducin	AAVVTSPPPTTAPHK	_AAVVT(ph)SPPPTTAPHK_	0	0	1	0	3	518.596	1552.77	77.561		0				1490100	855210	2284200	1.0039	1.846	P3100_03_02	1	2
P35611-2	ADD1	Alpha-adducin	AAVVTSPPPTTAPHK	_AAVVT(ph)SPPPTTAPHK_	0	0	1	0	4	389.199	1552.77	25.579		0				23813000	22057000	14025000	0.83788	0.57566	P3100_04_01	2	2
P35611-2	ADD1	Alpha-adducin	AAVVTSPPPTTAPHK	_AAVVT(ph)S(ph)PPPTTAPHK_	0	0	2	0	3	545.251	1632.73	27.112	1.3174e-05	1	6463	59.248	40.834	837690	6609200	811020	5.5753	0.39896	P3100_01_01	1	1
P35611-2	ADD1	Alpha-adducin	AAVVTSPPPTTAPHKER	_AAVVTS(ph)PPPTTAPHKER_	0	0	1	1	3	613.644	1837.91	23.568	1.6582e-33	2	5438	93.776	81.309	289450000	319770000	103640000	1.3708	0.13457	P3100_01_01	1	1
P35611-2	ADD1	Alpha-adducin	AAVVTSPPPTTAPHKER	_AAVVT(ph)SPPPTTAPHKER_	0	0	1	1	4	460.484	1837.91	23.603	8.6539e-23	2	5474	74.141	68.426	57913000	65552000	18572000	1.3843	0.16393	P3100_01_01	1	1
P35611-2	ADD1	Alpha-adducin	AAVVTSPPPTTAPHKER	_AAVVTS(ph)PPPTTAPHKER_	0	0	1	1	3	613.644	1837.91	23.651	1.3834e-129	3	5690	155.49	137.59	229720000	237900000	80504000	1.4599	0.13181	P3100_01_02	1	1
P35611-2	ADD1	Alpha-adducin	AAVVTSPPPTTAPHKER	_AAVVT(ph)SPPPTTAPHKER_	0	0	1	1	4	460.484	1837.91	23.741	1.0937e-39	2	5587	100.02	92.891	46158000	50796000	15626000	1.4581	0.15678	P3100_01_02	1	1
P35611-2	ADD1	Alpha-adducin	AAVVTSPPPTTAPHKER	_AAVVTS(ph)PPPTTAPHKER_	0	0	1	1	3	613.644	1837.91	23.658	6.1274e-29	3	5984	89.011	80.995	376910000	207660000	275390000	0.88862	0.94808	P3100_02_01	2	1
P35611-2	ADD1	Alpha-adducin	AAVVTSPPPTTAPHKER	_AAVVT(ph)SPPPTTAPHKER_	0	0	1	1	4	460.484	1837.91	23.676	1.7707e-22	2	5637	70.41	64.696	63976000	38559000	54384000	0.84787	0.95287	P3100_02_01	2	1
P35611-2	ADD1	Alpha-adducin	AAVVTSPPPTTAPHKER	_AAVVT(ph)SPPPTTAPHKER_	0	0	1	1	2	919.962	1837.91	23.66	9.1581e-07	1	5688	54.764	43.338	10196000	6133600	8611600	0.90349	1.0074	P3100_02_01	2	1
P35611-2	ADD1	Alpha-adducin	AAVVTSPPPTTAPHKER	_AAVVTS(ph)PPPTTAPHKER_	0	0	1	1	3	613.644	1837.91	29.534	3.4546e-70	1	7202	126.4	110.67	28703000	12022000	29633000	0.99292	0.89003	P3100_02_01	2	1
P35611-2	ADD1	Alpha-adducin	AAVVTSPPPTTAPHKER	_AAVVTS(ph)PPPTTAPHKER_	0	0	1	1	3	613.644	1837.91	30.918	9.6653e-23	2	7661	70.555	62.539	32049000	19460000	18445000	0.85919	0.95285	P3100_02_01	2	1
P35611-2	ADD1	Alpha-adducin	AAVVTSPPPTTAPHKER	_AAVVTS(ph)PPPTTAPHKER_	0	0	1	1	3	613.644	1837.91	32.695	3.6257e-60	2	7900	121.44	103.54	32758000	27761000	48935000	0.92295	0.93774	P3100_02_01	2	1
P35611-2	ADD1	Alpha-adducin	AAVVTSPPPTTAPHKER	_AAVVTS(ph)PPPTTAPHKER_	0	0	1	1	3	613.644	1837.91	33.275	2.4269e-58	4	8053	117.84	107.46	52119000	27447000	39996000	0.90424	0.94376	P3100_02_01	2	1
P35611-2	ADD1	Alpha-adducin	AAVVTSPPPTTAPHKER	_AAVVT(ph)SPPPTTAPHKER_	0	0	1	1	5	368.589	1837.91	23.698	4.8369e-06	1	5711	51.591	37.486	2909200	1862600	2197600	0.99081	0.63664	P3100_02_01	2	1
P35611-2	ADD1	Alpha-adducin	AAVVTSPPPTTAPHKER	_AAVVTS(ph)PPPTTAPHKER_	0	0	1	1	3	613.644	1837.91	25.813	3.0137e-13	1	6395	62.739	50.538	23962000	11692000	13986000	1.0081	0.70052	P3100_02_01	2	1
P35611-2	ADD1	Alpha-adducin	AAVVTSPPPTTAPHKER	_AAVVT(ph)SPPPTTAPHKER_	0	0	1	1	3	613.644	1837.91	23.747	1.0422e-69	2	5671	123.55	108.39	373430000	214590000	256180000	0.93021	1.0164	P3100_02_02	2	1
P35611-2	ADD1	Alpha-adducin	AAVVTSPPPTTAPHKER	_AAVVT(ph)SPPPTTAPHKER_	0	0	1	1	4	460.484	1837.91	23.728	2.4772e-07	1	5712	55.011	48.408	56942000	35440000	55288000	0.9611	0.97895	P3100_02_02	2	1
P35611-2	ADD1	Alpha-adducin	AAVVTSPPPTTAPHKER	_AAVVT(ph)SPPPTTAPHKER_	0	0	1	1	2	919.962	1837.91	23.76	1.4679e-05	1	5747	48.376	42.365	12746000	9004700	8985600	0.95434	0.94728	P3100_02_02	2	1
P35611-2	ADD1	Alpha-adducin	AAVVTSPPPTTAPHKER	_AAVVTS(ph)PPPTTAPHKER_	0	0	1	1	3	613.644	1837.91	27.402	4.4829e-05	1	6834	45.237	37.486	13114000	11246000	19804000	0.87647	0.88866	P3100_02_02	2	1
P35611-2	ADD1	Alpha-adducin	AAVVTSPPPTTAPHKER	_AAVVTS(ph)PPPTTAPHKER_	0	0	1	1	3	613.644	1837.91	30.837	2.8576e-10	1	7684	56.708	47.142	42584000	30505000	23435000	0.9802	0.91032	P3100_02_02	2	1
P35611-2	ADD1	Alpha-adducin	AAVVTSPPPTTAPHKER	_AAVVTS(ph)PPPTTAPHKER_	0	0	1	1	3	613.644	1837.91	29.421	8.2941e-21	1	7247	93.5	77.51	28151000	16055000	21362000	0.88037	1.0204	P3100_02_02	2	1
P35611-2	ADD1	Alpha-adducin	AAVVTSPPPTTAPHKER	_AAVVT(ph)SPPPTTAPHKER_	0	0	1	1	3	613.644	1837.91	1.7535	5.6546e-07	2	797	53.453	45.111	2946200	2656600	855260	1.4261	0.37185	P3100_03_02	1	2
P35611-2	ADD1	Alpha-adducin	AAVVTSPPPTTAPHKER	_AAVVT(ph)SPPPTTAPHKER_	0	0	1	1	2	919.962	1837.91	23.711	1.7473e-69	2	6238	126.4	111.52	76975000	71868000	24129000	1.4794	0.30345	P3100_03_02	1	2
P35611-2	ADD1	Alpha-adducin	AAVVTSPPPTTAPHKER	_AAVVT(ph)SPPPTTAPHKER_	0	0	1	1	4	460.484	1837.91	23.679	7.0383e-16	2	5865	68.413	62.698	178290000	93737000	113700000	0.91023	0.9687	P3100_04_01	2	2
P35611-2	ADD1	Alpha-adducin	AAVVTSPPPTTAPHKER	_AAVVTS(ph)PPPTTAPHKER_	0	0	1	1	3	613.644	1837.91	23.692	9.2326e-49	2	6047	112.55	101.57	1045600000	637610000	801670000	0.92245	0.96767	P3100_04_02	2	2
P35611-2	ADD1	Alpha-adducin	AAVVTSPPPTTAPHKER	_AAVVT(ph)SPPPTTAPHKER_	0	0	1	1	2	919.962	1837.91	23.683	1.8017e-28	2	6243	90.385	75.506	75084000	40735000	53903000	0.88592	0.94151	P3100_04_02	2	2
P35611-2	ADD1	Alpha-adducin	AAVVTSPPPTTAPHKER	_AAVVT(ph)SPPPTTAPHKER_	0	0	1	1	4	460.484	1837.91	23.215		0				4995100	7371700	2820000	2.4163	0.63042	P3100_03_02	1	2
P35611-2	ADD1	Alpha-adducin	AAVVTSPPPTTAPHKER	_AAVVTSPPPTTAPHKER_	0	0	0	1	3	586.988	1757.94	22.779	0.00096797	1	5489	28.627	23.723	1550500	1028800	917210	0.81665	0.69	P3100_02_01	2	1
P35611-2	ADD1	Alpha-adducin	EDGHRTSTSAVPNLFVPLNTNPK	_EDGHRTSTS(ph)AVPNLFVPLNTNPK_	0	0	1	1	4	644.314	2573.23	48.742	3.3334e-21	1	12084	81.406	72.995	10391000	3976400	50214000	0.50624	4.4615	P3100_01_01	1	1
P35611-2	ADD1	Alpha-adducin	EDGHRTSTSAVPNLFVPLNTNPK	_EDGHRT(ph)STSAVPNLFVPLNTNPK_	0	0	1	1	4	644.314	2573.23	48.812	2.478e-17	1	12163	63.625	61.126	10825000	2400400	56268000	0.40242	3.4484	P3100_01_02	1	1
P35611-2	ADD1	Alpha-adducin	EDGHRTSTSAVPNLFVPLNTNPK	_EDGHRT(ph)STSAVPNLFVPLNTNPK_	0	0	1	1	3	858.75	2573.23	52.587	1.3377e-05	1	13322	41.672	32.315	8097800	5210600	8569400	1.0476	1.5396	P3100_02_01	2	1
P35611-2	ADD1	Alpha-adducin	GSDSIAYDKGEK	_GSDSIAYDKGEK_	0	0	0	1	3	423.87	1268.59	20.792	6.0014e-05	1	4957	46.704	38.634	4997000	2646300	3805100	0.87508	1.1075	P3100_02_01	2	1
P35611-2	ADD1	Alpha-adducin	GSDSIAYDKGEK	_GSDSIAYDKGEK_	0	0	0	1	3	423.87	1268.59	20.928	2.237e-06	1	5079	52.891	43.236	6584600	2433200	4962600	0.94378	1.0972	P3100_02_02	2	1
P35611-2	ADD1	Alpha-adducin	GSDSIAYDKGEK	_GSDSIAYDKGEK_	0	0	0	1	3	423.87	1268.59	20.741		0				739580	405310	936190	1.8937	0.98467	P3100_01_01	1	1
P35611-2	ADD1	Alpha-adducin	GSEENLDEAR	_GS(ph)EENLDEAR_	0	0	1	0	2	600.232	1198.45	21.901	0.0024425	1	5277	65.495	41.465	12266000	14204000	10782000	1.367	1.1369	P3100_02_02	2	1
P35611-2	ADD1	Alpha-adducin	INLQGDIVDR	_INLQGDIVDR_	0	0	0	0	2	571.812	1141.61	38.536	0.010664	1	9649	48.284	4.9762	4345200	5074200	7886100	1.0328	1.3446	P3100_03_02	1	2
P35611-2	ADD1	Alpha-adducin	KQKGSEENLDEAR	_KQKGS(ph)EENLDEAR_	0	0	1	2	3	528.574	1582.7	17.599	2.1178e-55	2	4028	126.8	109.87	415820000	326880000	656370000	1.0147	1.077	P3100_01_01	1	1
P35611-2	ADD1	Alpha-adducin	KQKGSEENLDEAR	_KQKGS(ph)EENLDEAR_	0	0	1	2	2	792.357	1582.7	17.596	5.3531e-19	3	4042	94.203	83.089	81566000	60321000	124930000	1.0186	1.0559	P3100_01_01	1	1
P35611-2	ADD1	Alpha-adducin	KQKGSEENLDEAR	_KQKGS(ph)EENLDEAR_	0	0	1	2	3	528.574	1582.7	17.487	2.9795e-34	2	3990	112.16	96.169	209560000	148680000	307240000	1.0679	1.0543	P3100_01_02	1	1
P35611-2	ADD1	Alpha-adducin	KQKGSEENLDEAR	_KQKGS(ph)EENLDEAR_	0	0	1	2	2	792.357	1582.7	17.476	1.6033e-14	3	3989	86.005	72.62	34672000	27676000	51675000	1.0901	1.0395	P3100_01_02	1	1
P35611-2	ADD1	Alpha-adducin	KQKGSEENLDEAR	_KQKGS(ph)EENLDEAR_	0	0	1	2	2	792.357	1582.7	17.57	6.3694e-68	2	4125	133.86	107.9	185220000	112260000	149520000	0.91198	1.1213	P3100_02_01	2	1
P35611-2	ADD1	Alpha-adducin	KQKGSEENLDEAR	_KQKGS(ph)EENLDEAR_	0	0	1	2	3	528.574	1582.7	17.575	3.0965e-68	2	4216	132.14	101.4	801650000	497430000	644260000	0.94152	1.1634	P3100_02_01	2	1
P35611-2	ADD1	Alpha-adducin	KQKGSEENLDEAR	_KQKGS(ph)EENLDEAR_	0	0	1	2	3	528.574	1582.7	24.977	4.7222e-11	1	5891	71.601	56.408	20796000	13664000	15987000	0.91781	1.0884	P3100_02_01	2	1
P35611-2	ADD1	Alpha-adducin	KQKGSEENLDEAR	_KQKGS(ph)EENLDEAR_	0	0	1	2	3	528.574	1582.7	17.419	0.00031956	1	4176	41.088	32.522	6102000	4649100	6998500	0.97151	0.66399	P3100_02_02	2	1
P35611-2	ADD1	Alpha-adducin	KQKGSEENLDEAR	_KQKGS(ph)EENLDEAR_	0	0	1	2	3	528.574	1582.7	17.789	3.0853e-26	1	4308	104.76	75.146	646490000	433840000	553830000	0.99474	1.1546	P3100_02_02	2	1
P35611-2	ADD1	Alpha-adducin	KQKGSEENLDEAR	_KQKGS(ph)EENLDEAR_	0	0	1	2	3	528.574	1582.7	24.297	4.0533e-17	5	6088	92.236	79.856	22302000	9935700	21125000	0.90099	1.1473	P3100_02_02	2	1
P35611-2	ADD1	Alpha-adducin	KQKGSEENLDEAR	_KQKGS(ph)EENLDEAR_	0	0	1	2	2	792.357	1582.7	17.682	1.7245e-10	1	4444	71.601	54.46	78918000	49386000	54742000	0.93246	1.0686	P3100_04_01	2	2
P35611-2	ADD1	Alpha-adducin	KQKGSEENLDEAR	_KQKGS(ph)EENLDEAR_	0	0	1	2	3	528.574	1582.7	17.759	4.852e-82	1	4506	137.81	114.42	156190000	77857000	112880000	0.92501	1.0935	P3100_04_01	2	2
P35611-2	ADD1	Alpha-adducin	KQKGSEENLDEAR	_KQKGS(ph)EENLDEAR_	0	0	1	2	2	792.357	1582.7	17.74	6.4171e-09	1	4464	61.962	46.335	77652000	46112000	56385000	0.91324	1.0426	P3100_04_02	2	2
P35611-2	ADD1	Alpha-adducin	KQKGSEENLDEAR	_KQKGS(ph)EENLDEAR_	0	0	1	2	3	528.574	1582.7	17.74	3.3392e-11	2	4548	73.498	59.489	78061000	49203000	59700000	0.95581	1.0599	P3100_04_02	2	2
P35611-2	ADD1	Alpha-adducin	KQKGSEENLDEAR	_KQKGS(ph)EENLDEAR_	0	0	1	2	3	528.574	1582.7	17.396		0				3354100	4318000	3159700	1.4867	0.75327	P3100_01_01	1	1
P35611-2	ADD1	Alpha-adducin	KQKGSEENLDEAR	_KQKGS(ph)EENLDEAR_	0	0	1	2	3	528.574	1582.7	17.059		0				2833800	5196800	5196800	2.2222	0.88893	P3100_01_02	1	1
P35611-2	ADD1	Alpha-adducin	KQKGSEENLDEAR	_KQKGS(ph)EENLDEAR_	0	0	1	2	2	792.357	1582.7	17.436		0				1912300	2109600	1957100	1.9458	1.2589	P3100_02_01	2	1
P35611-2	ADD1	Alpha-adducin	KQKGSEENLDEAR	_KQKGS(ph)EENLDEAR_	0	0	1	2	2	792.357	1582.7	17.169		0				14622000	12701000	12701000	1.8157	0.73537	P3100_02_02	2	1
P35611-2	ADD1	Alpha-adducin	KQKGSEENLDEAR	_KQKGS(ph)EENLDEAR_	0	0	1	2	2	792.357	1582.7	17.769		0				63923000	46783000	102030000	1.0886	0.9184	P3100_03_01	1	2
P35611-2	ADD1	Alpha-adducin	KQKGSEENLDEAR	_KQKGS(ph)EENLDEAR_	0	0	1	2	2	792.357	1582.7	17.418		0				475860	510370	437690	1.7353	1.5918	P3100_03_01	1	2
P35611-2	ADD1	Alpha-adducin	KQKGSEENLDEAR	_KQKGS(ph)EENLDEAR_	0	0	1	2	3	528.574	1582.7	16.939		0				484880	687670	687670	2.3638	0.93988	P3100_03_01	1	2
P35611-2	ADD1	Alpha-adducin	KQKGSEENLDEAR	_KQKGS(ph)EENLDEAR_	0	0	1	2	3	528.574	1582.7	17.286		0				351260	594230	495490	2.1125	1.7328	P3100_03_01	1	2
P35611-2	ADD1	Alpha-adducin	KQKGSEENLDEAR	_KQKGS(ph)EENLDEAR_	0	0	1	2	2	792.357	1582.7	17.694		0				60537000	46934000	86163000	1.112	1.0854	P3100_03_02	1	2
P35611-2	ADD1	Alpha-adducin	KQKGSEENLDEAR	_KQKGS(ph)EENLDEAR_	0	0	1	2	2	792.357	1582.7	17.349		0				443500	496070	463780	1.755	1.4433	P3100_03_02	1	2
P35611-2	ADD1	Alpha-adducin	KQKGSEENLDEAR	_KQKGS(ph)EENLDEAR_	0	0	1	2	3	528.574	1582.7	16.937		0				696680	1423900	1423900	2.6103	1.0594	P3100_03_02	1	2
P35611-2	ADD1	Alpha-adducin	KYSDVEVPASVTGYSFASDGDSGTCSPLR	_KYSDVEVPASVTGYSFASDGDSGTCS(ph)PLR_	0	0	1	1	3	1044.79	3131.34	46.598	7.6321e-26	2	11518	64.209	61.382	25082000	12027000	61949000	0.67316	1.3415	P3100_01_01	1	1
P35611-2	ADD1	Alpha-adducin	KYSDVEVPASVTGYSFASDGDSGTCSPLR	_KYSDVEVPASVTGYSFASDGDSGT(ph)CSPLR_	0	0	1	1	3	1044.79	3131.34	46.729	1.2493e-84	2	11576	114.06	110.35	19294000	8273300	46403000	0.63418	1.1954	P3100_01_02	1	1
P35611-2	ADD1	Alpha-adducin	KYSDVEVPASVTGYSFASDGDSGTCSPLR	_KYS(ph)DVEVPASVTGYSFASDGDSGTCSPLR_	0	0	1	1	3	1044.79	3131.34	48.029	4.2428e-27	1	11963	70.051	68.012	31536000	15372000	86474000	0.64983	1.41	P3100_01_02	1	1
P35611-2	ADD1	Alpha-adducin	KYSDVEVPASVTGYSFASDGDSGTCSPLR	_KYS(ph)DVEVPASVTGYSFASDGDSGTCSPLR_	0	0	1	1	3	1044.79	3131.34	47.923		0				44254000	23843000	127490000	0.74947	1.4517	P3100_01_01	1	1
P35611-2	ADD1	Alpha-adducin	KYSDVEVPASVTGYSFASDGDSGTCSPLRHSFQK	_KYSDVEVPASVTGYSFASDGDSGTCSPLRHS(ph)FQK_	0	0	1	2	4	940.671	3758.66	44.508	4.1157e-27	1	10923	69.144	64.39	10514000	5206600	27030000	0.6821	1.2587	P3100_01_01	1	1
P35611-2	ADD1	Alpha-adducin	KYSDVEVPASVTGYSFASDGDSGTCSPLRHSFQK	_KYSDVEVPASVTGYSFASDGDSGTCSPLRHS(ph)FQK_	0	0	1	2	4	940.671	3758.66	44.508	4.0372e-59	1	10989	103.62	99.546	5542600	4858800	16041000	0.74194	1.3579	P3100_01_02	1	1
P35611-2	ADD1	Alpha-adducin	QKGSEENLDEAR	_QKGS(ph)EENLDEAR_	0	0	1	1	3	485.875	1454.6	19.68	1.0395e-43	3	4513	119.96	101.57	163090000	150510000	232090000	1.2143	0.56017	P3100_01_02	1	1
P35611-2	ADD1	Alpha-adducin	QKGSEENLDEAR	_QKGS(ph)EENLDEAR_	0	0	1	1	3	485.875	1454.6	18.163	1.8259e-08	1	4304	58.079	49.378	2222400	1451900	1634800	1.4201	1.2919	P3100_02_01	2	1
P35611-2	ADD1	Alpha-adducin	QKGSEENLDEAR	_QKGS(ph)EENLDEAR_	0	0	1	1	3	485.875	1454.6	19.751	1.3873e-81	2	4691	137.39	110.86	595740000	233570000	570890000	1.0361	1.3184	P3100_02_01	2	1
P35611-2	ADD1	Alpha-adducin	QKGSEENLDEAR	_QKGS(ph)EENLDEAR_	0	0	1	1	3	485.875	1454.6	21.508	4.1101e-19	4	5078	93.909	72.849	9363000	5948000	10237000	1.2876	1.3411	P3100_02_01	2	1
P35611-2	ADD1	Alpha-adducin	QKGSEENLDEAR	_QKGS(ph)EENLDEAR_	0	0	1	1	2	728.309	1454.6	21.584	1.5561e-14	2	5042	88.427	71.175	19239000	13177000	17748000	1.0512	1.245	P3100_02_01	2	1
P35611-2	ADD1	Alpha-adducin	QKGSEENLDEAR	_QKGS(ph)EENLDEAR_	0	0	1	1	3	485.875	1454.6	19.735	4.6907e-19	2	4673	93.106	83.537	696590000	489340000	640860000	1.1311	1.3023	P3100_02_02	2	1
P35611-2	ADD1	Alpha-adducin	QKGSEENLDEAR	_QKGS(ph)EENLDEAR_	0	0	1	1	3	485.875	1454.6	21.165	4.1101e-19	1	5045	93.909	78.747	11646000	5902500	10971000	1.2149	1.3686	P3100_02_02	2	1
P35611-2	ADD1	Alpha-adducin	QKGSEENLDEAR	_QKGS(ph)EENLDEAR_	0	0	1	1	3	485.875	1454.6	19.294	0.0016602	1	4632	66.568	46.438	10186000	6021400	6255500	0.84471	1.1641	P3100_02_02	2	1
P35611-2	ADD1	Alpha-adducin	QKGSEENLDEAR	_QKGS(ph)EENLDEAR_	0	0	1	1	3	485.875	1454.6	19.269	0.0091098	1	4649	48.216	37.208	7093600	4824300	8431500	1.2963	1.4803	P3100_02_02	2	1
P35611-2	ADD1	Alpha-adducin	QKGSEENLDEAR	_QKGS(ph)EENLDEAR_	0	0	1	1	3	485.875	1454.6	19.52	5.1874e-06	2	4909	49.265	41.201	5247700	5114200	6154500	1.7625	1.5141	P3100_03_01	1	2
P35611-2	ADD1	Alpha-adducin	QKGSEENLDEAR	_QKGS(ph)EENLDEAR_	0	0	1	1	2	728.309	1454.6	19.503	2.8766e-151	1	4906	168.42	153.43	67462000	54652000	84344000	1.1905	1.3545	P3100_03_02	1	2
P35611-2	ADD1	Alpha-adducin	QKGSEENLDEAR	_QKGS(ph)EENLDEAR_	0	0	1	1	2	728.309	1454.6	19.394	3.8595e-68	2	4881	135.23	119.44	79861000	52218000	73223000	1.0797	1.2473	P3100_04_01	2	2
P35611-2	ADD1	Alpha-adducin	QKGSEENLDEAR	_QKGS(ph)EENLDEAR_	0	0	1	1	3	485.875	1454.6	19.395	0.00042507	1	4890	72.898	56.426	6305400	5332500	6982600	1.0762	1.1719	P3100_04_01	2	2
P35611-2	ADD1	Alpha-adducin	QKGSEENLDEAR	_QKGS(ph)EENLDEAR_	0	0	1	1	3	485.875	1454.6	19.394	0.0022949	1	4894	62.861	53.082	8155000	6016300	5926000	0.99731	0.98749	P3100_04_01	2	2
P35611-2	ADD1	Alpha-adducin	QKGSEENLDEAR	_QKGS(ph)EENLDEAR_	0	0	1	1	2	728.309	1454.6	19.465	0.00067705	1	4897	40.493	31.927	60061000	41478000	59485000	1.0588	1.2415	P3100_04_02	2	2
P35611-2	ADD1	Alpha-adducin	QKGSEENLDEAR	_QKGS(ph)EENLDEAR_	0	0	1	1	3	485.875	1454.6	19.468	3.7591e-06	2	4910	51.073	41.965	4457000	3410400	6564000	1.0957	1.3934	P3100_04_02	2	2
P35611-2	ADD1	Alpha-adducin	QKGSEENLDEAR	_QKGS(ph)EENLDEAR_	0	0	1	1	3	485.875	1454.6	21.252		0				12229000	8190400	15021000	1.2459	1.338	P3100_02_02	2	1
P35611-2	ADD1	Alpha-adducin	QKGSEENLDEAREQK	_QKGS(ph)EENLDEAREQK_	0	0	1	2	4	460.957	1839.8	19.595	2.8068e-13	1	4531	89.468	77.263	10259000	11444000	11208000	1.5574	0.42512	P3100_01_01	1	1
P35611-2	ADD1	Alpha-adducin	QKGSEENLDEAREQK	_QKGS(ph)EENLDEAREQK_	0	0	1	2	4	460.957	1839.8	19.618	0.00023673	1	4532	47.68	40.263	8265300	11120000	11783000	1.3875	0.50761	P3100_01_01	1	1
P35611-2	ADD1	Alpha-adducin	QKGSEENLDEAREQK	_QKGS(ph)EENLDEAREQK_	0	0	1	2	4	460.957	1839.8	19.573	5.4412e-05	1	4496	52.185	42.044	6061500	6794700	8467800	1.2878	0.94758	P3100_01_02	1	1
P35611-2	ADD1	Alpha-adducin	QKGSEENLDEAREQK	_QKGS(ph)EENLDEAREQK_	0	0	1	2	4	460.957	1839.8	19.56	6.0253e-10	2	4632	56.719	40.703	9615100	6077900	11318000	0.99548	1.7327	P3100_02_01	2	1
P35611-2	ADD1	Alpha-adducin	QKGSEENLDEAREQK	_QKGS(ph)EENLDEAREQK_	0	0	1	2	3	614.274	1839.8	19.489	5.8101e-50	1	4674	115.42	91.011	175570000	106900000	151730000	0.93752	1.2773	P3100_02_01	2	1
P35611-2	ADD1	Alpha-adducin	QKGSEENLDEAREQK	_QKGS(ph)EENLDEAREQK_	0	0	1	2	3	614.274	1839.8	18.959	4.4916e-32	3	4565	100.46	84.941	22524000	15815000	22207000	0.88157	1.2401	P3100_02_02	2	1
P35611-2	ADD1	Alpha-adducin	QKGSEENLDEAREQK	_QKGS(ph)EENLDEAREQK_	0	0	1	2	3	614.274	1839.8	25.213	3.8332e-06	1	6012	48.907	32.725	9941500	7741200	18531000	0.96783	1.3093	P3100_02_02	2	1
P35611-2	ADD1	Alpha-adducin	QKGSEENLDEAREQK	_QKGS(ph)EENLDEAREQK_	0	0	1	2	3	614.274	1839.8	19.497	2.4251e-15	1	4916	67.168	53.422	27824000	13996000	18441000	0.94797	1.2356	P3100_04_01	2	2
P35611-2	ADD1	Alpha-adducin	QKGSEENLDEAREQK	_QKGS(ph)EENLDEAREQK_	0	0	1	2	3	614.274	1839.8	18.964		0				3019800	2620900	2461800	1.9582	1.3223	P3100_02_01	2	1
P35611-2	ADD1	Alpha-adducin	QKGSEENLDEAREQK	_QKGS(ph)EENLDEAREQK_	0	0	1	2	3	614.274	1839.8	19.591		0				175580000	107070000	155850000	0.98163	1.3223	P3100_02_02	2	1
P35611-2	ADD1	Alpha-adducin	QKGSEENLDEAREQK	_QKGS(ph)EENLDEAREQK_	0	0	1	2	3	614.274	1839.8	19.611		0				20532000	23145000	6088300	1.517	0.18903	P3100_03_01	1	2
P35611-2	ADD1	Alpha-adducin	QKGSEENLDEAREQK	_QKGS(ph)EENLDEAREQK_	0	0	1	2	3	614.274	1839.8	19.576		0				19508000	20879000	5106500	1.5414	0.21018	P3100_03_02	1	2
P35611-2	ADD1	Alpha-adducin	SKKYSDVEVPASVTGYSFASDGDSGTCSPLR	_S(ph)KKYSDVEVPASVTGYSFASDGDSGTCSPLR_	0	0	1	2	3	1116.5	3346.47	44.882	2.8391e-22	1	11065	54.017	51.81	11955000	12910000	21244000	0.98733	0.94275	P3100_01_01	1	1
P35611-2	ADD1	Alpha-adducin	SKKYSDVEVPASVTGYSFASDGDSGTCSPLR	_S(ph)KKYSDVEVPASVTGYSFASDGDSGTCSPLR_	0	0	1	2	4	837.625	3346.47	44.914	1.9509e-50	2	11077	84.299	80.087	18173000	15966000	21482000	0.93897	0.80592	P3100_01_01	1	1
P35611-2	ADD1	Alpha-adducin	SKKYSDVEVPASVTGYSFASDGDSGTCSPLR	_S(ph)KKYSDVEVPASVTGYSFASDGDSGTCSPLR_	0	0	1	2	4	837.625	3346.47	44.914	2.1032e-87	2	11157	101	96.699	14026000	9597900	17093000	0.90004	0.87439	P3100_01_02	1	1
P35611-2	ADD1	Alpha-adducin	SKKYSDVEVPASVTGYSFASDGDSGTCSPLR	_S(ph)KKYSDVEVPASVTGYSFASDGDSGTCSPLR_	0	0	1	2	3	1116.5	3346.47	44.931	1.0868e-21	1	11148	48.984	47.363	12676000	6436500	11784000	0.72289	0.84109	P3100_01_02	1	1
P35611-2	ADD1	Alpha-adducin	SLVQGELVTASK	_SLVQGELVTAS(ph)K_	0	0	1	0	2	656.331	1310.65	37.246	1.9445e-54	2	9112	125.45	53.571	8402700	7165500	15012000	0.89642	0.96272	P3100_01_01	1	1
P35611-2	ADD1	Alpha-adducin	SLVQGELVTASK	_SLVQGELVTAS(ph)K_	0	0	1	0	2	656.331	1310.65	37.361	4.1326e-33	1	9197	109.04	43.998	8673100	5136900	9973200	0.71363	0.69417	P3100_01_02	1	1
P35611-2	ADD1	Alpha-adducin	SLVQGELVTASK	_SLVQGELVTAS(ph)K_	0	0	1	0	2	656.331	1310.65	37.273	3.8523e-10	2	9352	71.601	33.374	7424900	6099800	8805000	1.0185	1.1023	P3100_02_01	2	1
P35611-2	ADD1	Alpha-adducin	SLVQGELVTASK	_SLVQGELVTAS(ph)K_	0	0	1	0	2	656.331	1310.65	37.463	1.0801e-11	2	9375	81.346	37.52	8888700	5118700	5837500	1.1678	1.0808	P3100_02_02	2	1
P35611-2	ADD1	Alpha-adducin	SLVQGELVTASK	_SLVQGELVTAS(ph)K_	0	0	1	0	2	656.331	1310.65	37.142	9.0773e-19	1	9269	93.495	52.554	10881000	5684900	10588000	0.84383	1.2722	P3100_03_01	1	2
P35611-2	ADD1	Alpha-adducin	SLVQGELVTASK	_SLVQGELVTAS(ph)K_	0	0	1	0	2	656.331	1310.65	37.069	9.4448e-34	1	9288	113.01	48.79	8119000	6297100	8702100	0.91489	1.3062	P3100_03_02	1	2
P35611-2	ADD1	Alpha-adducin	SLVQGELVTASK	_SLVQGELVTAS(ph)K_	0	0	1	0	2	656.331	1310.65	37.284	3.1443e-10	2	9273	70.197	27.872	11907000	6039500	7961600	0.81497	0.84452	P3100_04_02	2	2
P35611-2	ADD1	Alpha-adducin	SPGSPVGEGTGSPPK	_S(ph)PGSPVGEGTGSPPK_	0	0	1	0	3	478.548	1432.62	23.29	5.2344e-26	2	5414	97.081	71.959	5186300	2464200	50678000	0.6143	7.8818	P3100_01_01	1	1
P35611-2	ADD1	Alpha-adducin	SPGSPVGEGTGSPPK	_S(ph)PGSPVGEGTGSPPK_	0	0	1	0	3	478.548	1432.62	23.117	4.1797e-27	2	5415	99.392	82.181	3419100	1716400	43218000	0.65568	7.3268	P3100_01_02	1	1
P35611-2	ADD1	Alpha-adducin	SPGSPVGEGTGSPPK	_SPGS(ph)PVGEGTGSPPK_	0	0	1	0	3	478.548	1432.62	23.261	4.7323e-32	2	5586	101.53	89.89	12160000	6940300	11503000	1.042	1.1609	P3100_02_01	2	1
P35611-2	ADD1	Alpha-adducin	SPGSPVGEGTGSPPK	_SPGS(ph)PVGEGTGSPPK_	0	0	1	0	3	478.548	1432.62	23.039	1.4296e-21	2	5592	90.422	78.503	10933000	4532000	12311000	1.187	1.308	P3100_02_02	2	1
P35611-2	ADD1	Alpha-adducin	SPGSPVGEGTGSPPK	_S(ph)PGSPVGEGTGSPPK_	0	0	1	0	3	478.548	1432.62	22.582	7.203e-06	1	5678	72.207	47.354	1636100	844270	13531000	0.95703	14.441	P3100_03_01	1	2
P35611-2	ADD1	Alpha-adducin	SPGSPVGEGTGSPPK	_S(ph)PGSPVGEGTGSPPK_	0	0	1	0	3	478.548	1432.62	22.626	0.00070162	1	5659	47.732	29.596	1292400	707120	13233000	0.81519	14.747	P3100_03_02	1	2
P35611-2	ADD1	Alpha-adducin	SPGSPVGEGTGSPPK	_SPGS(ph)PVGEGTGSPPK_	0	0	1	0	2	717.319	1432.62	22.454	2.1251e-19	2	5691	84.653	65.356	6644500	5593200	8014800	1.1528	1.2231	P3100_04_01	2	2
P35611-2	ADD1	Alpha-adducin	SPGSPVGEGTGSPPK	_SPGS(ph)PVGEGTGSPPK_	0	0	1	0	2	717.319	1432.62	22.568	4.3375e-05	1	5706	47.68	41.244	6543300	4687900	6384000	1.1953	1.1846	P3100_04_02	2	2
P35611-2	ADD1	Alpha-adducin	SPGSPVGEGTGSPPK	_SPGS(ph)PVGEGTGSPPK_	0	0	1	0	2	717.319	1432.62	23.197		0				98415000	70766000	91505000	1.1075	1.2301	P3100_02_01	2	1
P35611-2	ADD1	Alpha-adducin	SPGSPVGEGTGSPPK	_SPGS(ph)PVGEGTGSPPK_	0	0	1	0	2	717.319	1432.62	23.073		0				86334000	62629000	82922000	1.177	1.3303	P3100_02_02	2	1
P35611-2	ADD1	Alpha-adducin	SPGSPVGEGTGSPPK	_S(ph)PGS(ph)PVGEGTGSPPK_	0	0	2	0	2	757.302	1512.59	24.443	1.3489e-19	1	5811	100.07	83.006	1859800	965650	18615000	0.62376	9.4651	P3100_01_01	1	1
P35611-2	ADD1	Alpha-adducin	SPGSPVGEGTGSPPK	_S(ph)PGS(ph)PVGEGTGSPPK_	0	0	2	0	2	757.302	1512.59	24.383	0.0023885	1	5720	51.31	45.034	1231000	1545900	11502000	1.6195	8.4471	P3100_01_02	1	1
P35611-2	ADD1	Alpha-adducin	SPGSPVGEGTGSPPKWQIGEQEFEALMR	_SPGS(ph)PVGEGTGSPPKWQIGEQEFEALMR_	0	0	1	1	3	1017.8	3050.38	59.401	1.253e-69	1	14721	115.05	101.84	5847800	2332400	174720000	0.50853	8.7468	P3100_01_01	1	1
P35611-2	ADD1	Alpha-adducin	SPGSPVGEGTGSPPKWQIGEQEFEALMR	_S(ph)PGSPVGEGTGSPPKWQIGEQEFEALMR_	0	0	1	1	4	763.603	3050.38	59.396	3.4889e-58	1	14726	108.07	104.2	1817900	440890	45378000	0.36152	9.8296	P3100_01_01	1	1
P35611-2	ADD1	Alpha-adducin	SPGSPVGEGTGSPPKWQIGEQEFEALMR	_SPGS(ph)PVGEGTGSPPKWQIGEQEFEALMR_	0	0	1	1	3	1017.8	3050.38	59.498	5.3308e-29	1	14765	81.28	71.377	3764700	1523000	105780000	0.57395	7.9605	P3100_01_02	1	1
P35611-2	ADD1	Alpha-adducin	SPGSPVGEGTGSPPKWQIGEQEFEALMR	_S(ph)PGSPVGEGTGSPPKWQIGEQEFEALMR_	0	0	1	1	4	763.603	3050.38	59.491	2.2003e-168	1	14771	160.43	149.33	1212200	516840	29087000	0.53852	9.3316	P3100_01_02	1	1
P35611-2	ADD1	Alpha-adducin	SPGSPVGEGTGSPPKWQIGEQEFEALMR	_S(ph)PGSPVGEGTGSPPKWQIGEQEFEALM(ox)R_	0	1	1	1	4	767.602	3066.38	52.351	1.5203e-11	1	13035	55.417	47.695	132990	311330	5768000	1.6533	7.5943	P3100_01_02	1	1
P35611-2	ADD1	Alpha-adducin	SPGSPVGEGTGSPPKWQIGEQEFEALMR	_SPGS(ph)PVGEGT(ph)GSPPKWQIGEQEFEALMR_	0	0	2	1	4	783.595	3130.35	63.381	5.7188e-17	1	15702	62.02	58.899	1163200	243570	23318000	0.52177	9.9013	P3100_01_02	1	1
P35611-2	ADD1	Alpha-adducin	SRSPGSPVGEGTGSPPK	_SRSPGS(ph)PVGEGTGSPPK_	0	0	1	1	3	559.593	1675.76	21.391	5.394e-26	2	4945	82.56	68.199	5569800	3814200	77267000	0.61358	6.2432	P3100_01_01	1	1
P35611-2	ADD1	Alpha-adducin	SRSPGSPVGEGTGSPPK	_S(ph)RSPGSPVGEGTGSPPK_	0	0	1	1	3	559.593	1675.76	22.268	1.6546e-38	1	5282	112.82	91.99	1668500	819140	17645000	0.70437	8.9924	P3100_01_02	1	1
P35611-2	ADD1	Alpha-adducin	SRSPGSPVGEGTGSPPK	_S(ph)RSPGSPVGEGTGSPPK_	0	0	1	1	3	559.593	1675.76	21.315	2.0511e-05	2	5106	47.058	39.802	9300100	7747700	8070100	1.1249	1.1752	P3100_02_01	2	1
P35611-2	ADD1	Alpha-adducin	SRSPGSPVGEGTGSPPK	_SRSPGS(ph)PVGEGTGSPPK_	0	0	1	1	3	559.593	1675.76	21.336	9.1192e-23	2	5160	70.959	59.52	11821000	7015400	13373000	0.99044	1.0962	P3100_02_02	2	1
P35611-2	ADD1	Alpha-adducin	SRSPGSPVGEGTGSPPK	_S(ph)RSPGSPVGEGTGSPPK_	0	0	1	1	3	559.593	1675.76	20.802	0.00091247	1	5230	42.348	36.634	155650	136050	1695400	0.88737	12.319	P3100_03_02	1	2
P35611-2	ADD1	Alpha-adducin	SRSPGSPVGEGTGSPPK	_S(ph)RSPGSPVGEGTGSPPK_	0	0	1	1	3	559.593	1675.76	22.068	3.132e-07	1	5605	56.817	44.916	125070	60371	1478100	0.88425	13.033	P3100_03_02	1	2
P35611-2	ADD1	Alpha-adducin	SRSPGSPVGEGTGSPPK	_S(ph)RSPGS(ph)PVGEGTGSPPK_	0	0	2	1	3	586.248	1755.72	22.293	1.6546e-22	1	5202	70.994	66.82	9566700	3022600	92935000	0.56716	8.2093	P3100_01_01	1	1
P35611-2	ADD1	Alpha-adducin	SRSPGSPVGEGTGSPPK	_S(ph)RSPGS(ph)PVGEGTGSPPK_	0	0	2	1	3	586.248	1755.72	22.265	1.7701e-06	1	5203	50.255	46.082	4311200	3316400	72469000	0.71056	7.8373	P3100_01_02	1	1
P35611-2	ADD1	Alpha-adducin	SRSPGSPVGEGTGSPPK	_S(ph)RSPGS(ph)PVGEGTGSPPK_	0	0	2	1	3	586.248	1755.72	22.202	1.3973e-29	3	5338	91.883	82.601	12152000	6799700	9176300	1.249	1.1737	P3100_02_01	2	1
P35611-2	ADD1	Alpha-adducin	SRSPGSPVGEGTGSPPK	_S(ph)RSPGS(ph)PVGEGTGSPPK_	0	0	2	1	3	586.248	1755.72	22.081	5.3418e-23	3	5364	75.539	68.028	11312000	10657000	7445300	1.2487	1.2092	P3100_02_02	2	1
P35611-2	ADD1	Alpha-adducin	TSTSAVPNLFVPLNTNPK	_TST(ph)SAVPNLFVPLNTNPK_	0	0	1	0	3	660.666	1978.98	56.147	1.3901e-29	2	13929	90.397	88.11	4377700	2263800	52418000	0.4629	7.0708	P3100_01_01	1	1
P35611-2	ADD1	Alpha-adducin	TSTSAVPNLFVPLNTNPK	_T(ph)STSAVPNLFVPLNTNPK_	0	0	1	0	2	990.496	1978.98	56.141	3.9059e-77	1	13951	134.86	126.06	1844500	861160	22291000	0.62928	7.8899	P3100_01_01	1	1
P35611-2	ADD1	Alpha-adducin	TSTSAVPNLFVPLNTNPK	_TSTS(ph)AVPNLFVPLNTNPK_	0	0	1	0	3	660.666	1978.98	56.166	8.4846e-29	1	13949	86.557	83.672	3180000	1465500	38946000	0.46113	7.0321	P3100_01_02	1	1
P35611-2	ADD1	Alpha-adducin	TSTSAVPNLFVPLNTNPK	_T(ph)STSAVPNLFVPLNTNPK_	0	0	1	0	2	990.496	1978.98	56.164	2.9193e-29	1	13968	102.9	97.845	1189600	482780	14685000	0.74341	7.6672	P3100_01_02	1	1
P35611-2	ADD1	Alpha-adducin	TSTSAVPNLFVPLNTNPK	_TST(ph)SAVPNLFVPLNTNPK_	0	0	1	0	3	660.666	1978.98	55.986	3.06e-07	1	14193	51.971	46.331	6830800	5476100	8339100	1.6041	1.6589	P3100_02_01	2	1
P35611-2	ADD1	Alpha-adducin	TSTSAVPNLFVPLNTNPK	_T(ph)STSAVPNLFVPLNTNPK_	0	0	1	0	3	660.666	1978.98	56.179	1.7216e-05	2	14198	45.916	41.938	6354900	5590000	6195700	1.4025	1.5233	P3100_02_02	2	1
P35611-2	ADD1	Alpha-adducin	YSDVEVPASVTGYSFASDGDSGTCSPLR	_YSDVEVPASVTGYSFASDGDSGT(ph)CSPLR_	0	0	1	0	3	1002.09	3003.25	51.14	1.7566e-83	1	12629	124.19	121.6	41436000	56114000	167880000	1.7559	1.4608	P3100_01_01	1	1
P35611-2	ADD1	Alpha-adducin	YSDVEVPASVTGYSFASDGDSGTCSPLR	_YSDVEVPASVTGYSFASDGDSGTCS(ph)PLR_	0	0	1	0	4	751.819	3003.25	49.827	8.2619e-08	1	12373	48.18	46.463	7645700	12599000	28481000	2.2366	1.508	P3100_01_02	1	1
P35611-2	ADD1	Alpha-adducin	YSDVEVPASVTGYSFASDGDSGTCSPLR	_YSDVEVPAS(ph)VTGYSFASDGDSGTCSPLR_	0	0	1	0	3	1002.09	3003.25	49.75	1.2447e-13	1	12446	46.145	44.7	161620000	192060000	192060000	1.9272	1.0638	P3100_02_01	2	1
P35611-2	ADD1	Alpha-adducin	YSDVEVPASVTGYSFASDGDSGTCSPLR	_YSDVEVPASVTGYSFASDGDSGT(ph)CSPLR_	0	0	1	0	3	1002.09	3003.25	50.973	2.3771e-33	1	12836	72.878	69.839	60967000	87118000	87118000	1.9931	1.1232	P3100_02_01	2	1
P35611-2	ADD1	Alpha-adducin	YSDVEVPASVTGYSFASDGDSGTCSPLR	_YSDVEVPASVTGYSFASDGDSGTCS(ph)PLR_	0	0	1	0	4	751.819	3003.25	49.857	1.3868e-13	1	12596	44.786	42.035	8936800	13758000	13758000	2.3367	1.1216	P3100_02_02	2	1
P35611-2	ADD1	Alpha-adducin	YSDVEVPASVTGYSFASDGDSGTCSPLR	_YSDVEVPASVTGYSFASDGDSGTCS(ph)PLR_	0	0	1	0	3	1002.09	3003.25	49.872	4.7346e-94	1	12644	121.12	117.75	146640000	174980000	174980000	2.0951	1.1401	P3100_02_02	2	1
P35611-2	ADD1	Alpha-adducin	YSDVEVPASVTGYSFASDGDSGTCSPLR	_YSDVEVPASVTGYSFASDGDSGT(ph)CSPLR_	0	0	1	0	3	1002.09	3003.25	50.398		0				14521000	30670000	30670000	3.3233	1.5639	P3100_01_01	1	1
P35611-2	ADD1	Alpha-adducin	YSDVEVPASVTGYSFASDGDSGTCSPLR	_YSDVEVPASVTGYSFASDGDS(ph)GTCS(ph)PLR_	0	0	2	0	3	1028.75	3083.21	52.657	1.624e-10	1	13138	54.505	51.059	10006000	17268000	56026000	2.2499	2.1623	P3100_01_01	1	1
P35611-2	ADD1	Alpha-adducin	YSDVEVPASVTGYSFASDGDSGTCSPLRHSFQK	_YSDVEVPASVTGYSFASDGDSGTCSPLRHS(ph)FQK_	0	0	1	1	4	908.648	3630.56	46.192	1.4723e-180	1	11455	153.66	149.98	464280000	249330000	639420000	0.77537	0.52909	P3100_01_02	1	1
P35611-2	ADD1	Alpha-adducin	YSDVEVPASVTGYSFASDGDSGTCSPLRHSFQK	_YSDVEVPASVTGYSFASDGDSGTCSPLRHS(ph)FQK_	0	0	1	1	3	1211.19	3630.56	46.187	1.2062e-32	1	11456	65.504	61.527	101740000	50747000	119150000	0.71337	0.55339	P3100_01_02	1	1
P35611-2	ADD1	Alpha-adducin	YSDVEVPASVTGYSFASDGDSGTCSPLRHSFQK	_YSDVEVPASVTGYSFASDGDSGTCSPLRHS(ph)FQK_	0	0	1	1	5	727.119	3630.56	50.239	4.7879e-12	1	12634	40.022	36.864	9542400	8957800	7965700	1.3776	1.0381	P3100_02_01	2	1
P35611-2	ADD1	Alpha-adducin	YSDVEVPASVTGYSFASDGDSGTCSPLRHSFQK	_YSDVEVPASVTGYSFASDGDSGTCSPLRHS(ph)FQK_	0	0	1	1	4	908.648	3630.56	50.063	0	4	12757	205.84	205.84	170800000	76635000	135430000	0.8551	1.1029	P3100_02_02	2	1
P35611-2	ADD1	Alpha-adducin	YSDVEVPASVTGYSFASDGDSGTCSPLRHSFQK	_YSDVEVPASVTGYSFASDGDSGTCSPLRHS(ph)FQK_	0	0	1	1	4	908.648	3630.56	46.53		0				2466800	2241200	2357700	0.9978	1.2539	P3100_04_01	2	2
P35611-2	ADD1	Alpha-adducin	YSDVEVPASVTGYSFASDGDSGTCSPLRHSFQK	_YSDVEVPASVTGYSFASDGDS(ph)GTCSPLRHS(ph)FQK_	0	0	2	1	4	928.639	3710.53	47.207	1.3721e-148	2	11657	143.24	138.71	73382000	51958000	159820000	1.089	1.1933	P3100_01_01	1	1
P35611-2	ADD1	Alpha-adducin	YSDVEVPASVTGYSFASDGDSGTCSPLRHSFQK	_YSDVEVPASVTGYSFASDGDS(ph)GTCSPLRHS(ph)FQK_	0	0	2	1	4	928.639	3710.53	48.013	0	1	11886	196.5	190.38	39709000	29926000	92500000	1.4029	1.2058	P3100_01_01	1	1
P35611-2	ADD1	Alpha-adducin	YSDVEVPASVTGYSFASDGDSGTCSPLRHSFQK	_YSDVEVPAS(ph)VTGYSFASDGDSGTCSPLRHS(ph)FQK_	0	0	2	1	4	928.639	3710.53	46.662	1.6882e-09	1	11496	43.686	41.079	7284100	7446800	31022000	1.2138	1.2833	P3100_01_01	1	1
P35611-2	ADD1	Alpha-adducin	YSDVEVPASVTGYSFASDGDSGTCSPLRHSFQK	_YSDVEVPASVTGYSFASDGDS(ph)GTCSPLRHS(ph)FQK_	0	0	2	1	4	928.639	3710.53	48.368	1.1689e-26	1	12196	67.563	64.53	32107000	13542000	13853000	0.83127	0.97194	P3100_02_02	2	1
P16157	ANK1	Ankyrin-1	AEDSDATGHEWK	_AEDS(ph)DATGHEWK_	0	0	1	0	3	475.849	1424.52	23.608	1.549e-25	2	5595	105.14	101.69	14020000	8573600	33782000	0.85195	1.5436	P3100_01_01	1	1
P16157	ANK1	Ankyrin-1	AEDSDATGHEWK	_AEDS(ph)DATGHEWK_	0	0	1	0	2	713.27	1424.52	23.598	4.2969e-68	1	5527	132.84	118.05	13608000	9849000	36888000	0.87188	1.5715	P3100_01_01	1	1
P16157	ANK1	Ankyrin-1	AEDSDATGHEWK	_AEDS(ph)DATGHEWK_	0	0	1	0	2	713.27	1424.52	23.624	0.0015628	1	5554	60.489	53.585	14004000	9672100	38579000	0.83624	1.5117	P3100_01_01	1	1
P16157	ANK1	Ankyrin-1	AEDSDATGHEWK	_AEDS(ph)DATGHEWK_	0	0	1	0	2	713.27	1424.52	24.335	2.1285e-08	1	5801	57.148	51.774	21221000	15137000	58765000	0.97534	1.5322	P3100_01_01	1	1
P16157	ANK1	Ankyrin-1	AEDSDATGHEWK	_AEDS(ph)DATGHEWK_	0	0	1	0	3	475.849	1424.52	23.737	2.7371e-25	2	5558	103.79	98.887	10579000	7472200	28276000	0.90684	1.4192	P3100_01_02	1	1
P16157	ANK1	Ankyrin-1	AEDSDATGHEWK	_AEDS(ph)DATGHEWK_	0	0	1	0	2	713.27	1424.52	23.745	6.7374e-19	2	5561	95.067	86.063	12994000	10933000	27706000	1.1501	1.3598	P3100_01_02	1	1
P16157	ANK1	Ankyrin-1	AEDSDATGHEWK	_AEDS(ph)DATGHEWK_	0	0	1	0	3	475.849	1424.52	23.772	1.2541e-05	2	5741	48.899	41.011	17946000	8588400	9119000	0.8493	0.66434	P3100_02_01	2	1
P16157	ANK1	Ankyrin-1	AEDSDATGHEWK	_AEDS(ph)DATGHEWK_	0	0	1	0	2	713.27	1424.52	23.792	1.1563e-11	2	5739	79.471	62.331	18298000	12327000	9091400	1.21	0.68321	P3100_02_01	2	1
P16157	ANK1	Ankyrin-1	AEDSDATGHEWK	_AEDS(ph)DATGHEWK_	0	0	1	0	3	475.849	1424.52	24.471	3.0291e-43	1	5943	119.54	97.223	23613000	13778000	12677000	0.8851	0.71439	P3100_02_01	2	1
P16157	ANK1	Ankyrin-1	AEDSDATGHEWK	_AEDS(ph)DATGHEWK_	0	0	1	0	2	713.27	1424.52	23.89	2.7925e-10	2	5838	71.08	61.722	16908000	10545000	8679600	1.0909	0.67284	P3100_02_02	2	1
P16157	ANK1	Ankyrin-1	AEDSDATGHEWK	_AEDS(ph)DATGHEWK_	0	0	1	0	3	475.849	1424.52	23.909	1.3258e-06	2	5820	55.097	49.382	14261000	8990500	9744900	0.87289	0.68448	P3100_02_02	2	1
P16157	ANK1	Ankyrin-1	AEDSDATGHEWK	_AEDS(ph)DATGHEWK_	0	0	1	0	3	475.849	1424.52	24.326		0				19822000	13319000	52574000	0.98483	1.5268	P3100_01_01	1	1
P16157	ANK1	Ankyrin-1	AEDSDATGHEWK	_AEDS(ph)DATGHEWK_	0	0	1	0	3	475.849	1424.52	24.564		0				21685000	9848100	11051000	0.82369	0.71057	P3100_02_02	2	1
P16157	ANK1	Ankyrin-1	AEDSDATGHEWK	_AEDS(ph)DAT(ph)GHEWK_	0	0	2	0	2	753.253	1504.49	25.346	6.259e-19	1	5965	93.226	82.611	5014800	4289700	25063000	0.96006	4.1908	P3100_01_01	1	1
P16157	ANK1	Ankyrin-1	AEDSDATGHEWK	_AEDS(ph)DAT(ph)GHEWK_	0	0	2	0	2	753.253	1504.49	25.314		0				7526400	4342400	4072600	0.9214	0.834	P3100_02_01	2	1
P16157	ANK1	Ankyrin-1	AEDSDATGHEWK	_AEDS(ph)DAT(ph)GHEWK_	0	0	2	0	2	753.253	1504.49	25.255		0				6317700	3742100	4749100	0.76143	0.83995	P3100_02_02	2	1
P16157	ANK1	Ankyrin-1	AEDSDATGHEWK	_AEDSDATGHEWK_	0	0	0	0	3	449.193	1344.56	21.263	0.020234	1	5117	20.124	0.46572	886400	768360	980270	0.91715	0.86704	P3100_02_01	2	1
P16157	ANK1	Ankyrin-1	AEDSDATGHEWK	_AEDSDATGHEWK_	0	0	0	0	3	449.193	1344.56	21.885	0.0021789	2	5268	32.439	26.714	2842900	1288900	1866100	0.9544	0.65811	P3100_02_01	2	1
P16157	ANK1	Ankyrin-1	AEDSDATGHEWKLEGALSEEPR	_AEDS(ph)DAT(ph)GHEWKLEGALSEEPR_	0	0	2	1	4	647.515	2586.03	43.424	2.3225e-50	1	10693	111.18	100.25	1752600	543320	12574000	0.68542	6.1694	P3100_01_01	1	1
P16157	ANK1	Ankyrin-1	AEDSDATGHEWKLEGALSEEPR	_AEDS(ph)DAT(ph)GHEWKLEGALSEEPR_	0	0	2	1	4	647.515	2586.03	43.453	1.5802e-06	1	10772	46.247	39.884	961230	305620	8661400	0.6146	4.5922	P3100_01_02	1	1
P16157	ANK1	Ankyrin-1	AEDSDATGHEWKLEGALSEEPR	_AEDS(ph)DAT(ph)GHEWKLEGALSEEPR_	0	0	2	1	3	863.018	2586.03	43.484	7.0269e-07	1	10783	48.576	35.118	2661200	3865600	24115000	2.7137	5.5865	P3100_01_02	1	1
P16157	ANK1	Ankyrin-1	AKDDQTPLHCAAR	_AKDDQTPLHCAAR_	0	0	0	1	4	371.433	1481.7	19.307	3.5615e-11	3	4434	66.708	57.911	4042400	4311000	2818300	1.6462	0.58523	P3100_01_01	1	1
P16157	ANK1	Ankyrin-1	AKDDQTPLHCAAR	_AKDDQTPLHCAAR_	0	0	0	1	3	494.909	1481.7	19.276	2.9654e-11	2	4441	70.438	63.147	2911900	4191700	2620100	1.4653	0.65585	P3100_01_01	1	1
P16157	ANK1	Ankyrin-1	AKDDQTPLHCAAR	_AKDDQTPLHCAAR_	0	0	0	1	3	494.909	1481.7	19.232	1.6289e-11	2	4415	73.881	66.977	3027700	2740900	1873700	1.4669	0.48032	P3100_01_02	1	1
P16157	ANK1	Ankyrin-1	AKDDQTPLHCAAR	_AKDDQTPLHCAAR_	0	0	0	1	4	371.433	1481.7	19.215	1.3781e-13	3	4432	84.169	70.579	4383900	5652700	3094700	1.5056	0.40236	P3100_01_02	1	1
P16157	ANK1	Ankyrin-1	AKDDQTPLHCAAR	_AKDDQTPLHCAAR_	0	0	0	1	3	494.909	1481.7	19.352	0.015358	1	4509	19.678	9.1287	3731600	1688100	2177300	1.0154	0.82206	P3100_02_01	2	1
P16157	ANK1	Ankyrin-1	AKDDQTPLHCAAR	_AKDDQTPLHCAAR_	0	0	0	1	4	371.433	1481.7	19.312	0.0056588	1	4565	24.964	19.462	3858800	2197800	2064000	1.2062	1.2368	P3100_02_01	2	1
P16157	ANK1	Ankyrin-1	AKDDQTPLHCAAR	_AKDDQTPLHCAAR_	0	0	0	1	3	494.909	1481.7	41.176	2.0438e-26	4	10499	104.24	87.033	6585900	4733100	7918900	1.0154	0.90505	P3100_02_01	2	1
P16157	ANK1	Ankyrin-1	AKDDQTPLHCAAR	_AKDDQTPLHCAAR_	0	0	0	1	4	371.433	1481.7	41.016	3.1753e-09	1	10331	58.098	45.306	6975300	4575500	5200700	1.3022	0.95818	P3100_02_01	2	1
P16157	ANK1	Ankyrin-1	AKDDQTPLHCAAR	_AKDDQTPLHCAAR_	0	0	0	1	4	371.433	1481.7	41.269	5.4006e-12	1	10364	76.357	64.299	2881700	2868000	3492800	1.2151	0.95949	P3100_02_01	2	1
P16157	ANK1	Ankyrin-1	AKDDQTPLHCAAR	_AKDDQTPLHCAAR_	0	0	0	1	4	371.433	1481.7	19.121	0.00010621	1	4546	55.261	36.129	1179900	725600	605470	1.2734	0.90207	P3100_02_01	2	1
P16157	ANK1	Ankyrin-1	AKDDQTPLHCAAR	_AKDDQTPLHCAAR_	0	0	0	1	3	494.909	1481.7	19.155	1.059e-12	2	4598	79.795	71.744	53446000	37078000	45342000	1.0318	0.917	P3100_02_02	2	1
P16157	ANK1	Ankyrin-1	AKDDQTPLHCAAR	_AKDDQTPLHCAAR_	0	0	0	1	4	371.433	1481.7	19.229	1.1633e-26	4	4585	105.03	90.785	126180000	63857000	72029000	1.6341	0.94048	P3100_02_02	2	1
P16157	ANK1	Ankyrin-1	AKDDQTPLHCAAR	_AKDDQTPLHCAAR_	0	0	0	1	4	371.433	1481.7	40.349	8.5223e-05	1	10065	43.761	37.485	2941000	2959100	2921700	0.80728	0.99373	P3100_02_02	2	1
P16157	ANK1	Ankyrin-1	AKDDQTPLHCAAR	_AKDDQTPLHCAAR_	0	0	0	1	3	494.909	1481.7	40.853	7.1212e-12	1	10276	85.554	59.437	8742900	4274600	3668100	0.86968	0.79149	P3100_02_02	2	1
P16157	ANK1	Ankyrin-1	AKDDQTPLHCAAR	_AKDDQTPLHCAAR_	0	0	0	1	4	371.433	1481.7	41	5.8904e-05	1	10324	58.32	45.689	2917900	1383800	1970600	0.78009	0.63164	P3100_02_02	2	1
P16157	ANK1	Ankyrin-1	AKDDQTPLHCAAR	_AKDDQTPLHCAAR_	0	0	0	1	3	494.909	1481.7	41.16	0.015268	1	10334	29.638	18.691	4164200	3548300	2050200	1.2579	0.69311	P3100_02_02	2	1
P16157	ANK1	Ankyrin-1	AKDDQTPLHCAAR	_AKDDQTPLHCAAR_	0	0	0	1	3	494.909	1481.7	19.702	1.5948e-09	2	4935	61.11	52.41	9422500	8652500	6982600	1.3557	0.82339	P3100_03_01	1	2
P16157	ANK1	Ankyrin-1	AKDDQTPLHCAAR	_AKDDQTPLHCAAR_	0	0	0	1	2	741.86	1481.7	19.706	1.3055e-05	1	4950	50.897	39.951	3496400	3741400	2358600	1.4514	0.88398	P3100_03_01	1	2
P16157	ANK1	Ankyrin-1	AKDDQTPLHCAAR	_AKDDQTPLHCAAR_	0	0	0	1	2	741.86	1481.7	20.873	0.003769	1	5320	36.944	29.579	3279500	2149400	1609600	1.1634	0.68744	P3100_03_01	1	2
P16157	ANK1	Ankyrin-1	AKDDQTPLHCAAR	_AKDDQTPLHCAAR_	0	0	0	1	3	494.909	1481.7	20.858	8.9114e-05	2	5365	44.511	40.337	5324600	4899600	3188000	1.3505	0.76076	P3100_03_01	1	2
P16157	ANK1	Ankyrin-1	AKDDQTPLHCAAR	_AKDDQTPLHCAAR_	0	0	0	1	4	371.433	1481.7	19.646	7.0911e-05	1	4954	60.157	52.547	8696600	9213400	6006000	1.4729	0.85082	P3100_03_01	1	2
P16157	ANK1	Ankyrin-1	AKDDQTPLHCAAR	_AKDDQTPLHCAAR_	0	0	0	1	4	371.433	1481.7	19.657	0.00010621	1	4961	55.261	37.125	9550000	7409600	5892700	1.4625	0.87062	P3100_03_01	1	2
P16157	ANK1	Ankyrin-1	AKDDQTPLHCAAR	_AKDDQTPLHCAAR_	0	0	0	1	4	371.433	1481.7	20.023	0.024072	1	5052	17.201	13.104	1280400	946660	696600	1.5963	0.67176	P3100_03_01	1	2
P16157	ANK1	Ankyrin-1	AKDDQTPLHCAAR	_AKDDQTPLHCAAR_	0	0	0	1	4	371.433	1481.7	19.638	3.6145e-11	3	4956	66.538	51.638	12126000	12054000	8758500	1.4148	0.81885	P3100_03_02	1	2
P16157	ANK1	Ankyrin-1	AKDDQTPLHCAAR	_AKDDQTPLHCAAR_	0	0	0	1	3	494.909	1481.7	19.63	6.8584e-13	3	4942	81.632	75.917	9814500	8793100	7850500	1.4588	0.82828	P3100_03_02	1	2
P16157	ANK1	Ankyrin-1	AKDDQTPLHCAAR	_AKDDQTPLHCAAR_	0	0	0	1	3	494.909	1481.7	20.73	3.0521e-09	2	5314	59.227	53.512	3948800	3444200	3103500	1.2994	0.78337	P3100_03_02	1	2
P16157	ANK1	Ankyrin-1	AKDDQTPLHCAAR	_AKDDQTPLHCAAR_	0	0	0	1	2	741.86	1481.7	19.593	0.028334	1	4929	19.244	19.244	4960700	5351500	3860800	1.3547	0.83178	P3100_03_02	1	2
P16157	ANK1	Ankyrin-1	AKDDQTPLHCAAR	_AKDDQTPLHCAAR_	0	0	0	1	2	741.86	1481.7	19.447	0.00013398	3	4897	47.774	41.692	9110100	6474900	6365500	1.16	0.82615	P3100_04_01	2	2
P16157	ANK1	Ankyrin-1	AKDDQTPLHCAAR	_AKDDQTPLHCAAR_	0	0	0	1	3	494.909	1481.7	19.458	3.3841e-11	3	4887	69.352	53.83	23202000	12179000	15257000	1.2527	0.90187	P3100_04_01	2	2
P16157	ANK1	Ankyrin-1	AKDDQTPLHCAAR	_AKDDQTPLHCAAR_	0	0	0	1	3	494.909	1481.7	20.566	3.0521e-09	2	5255	59.227	45.638	9770800	10866000	6465400	1.1494	0.8493	P3100_04_01	2	2
P16157	ANK1	Ankyrin-1	AKDDQTPLHCAAR	_AKDDQTPLHCAAR_	0	0	0	1	4	371.433	1481.7	19.392	5.8361e-08	1	4911	78.324	60.188	56349000	31558000	29823000	1.2673	1.0075	P3100_04_01	2	2
P16157	ANK1	Ankyrin-1	AKDDQTPLHCAAR	_AKDDQTPLHCAAR_	0	0	0	1	3	494.909	1481.7	19.424	2.8915e-11	3	4907	70.628	61.346	17468000	14245000	11059000	1.2336	0.84615	P3100_04_02	2	2
P16157	ANK1	Ankyrin-1	AKDDQTPLHCAAR	_AKDDQTPLHCAAR_	0	0	0	1	2	741.86	1481.7	19.447	1.7643e-25	1	4916	103.76	96.631	8068000	6039700	5643200	1.1596	0.8419	P3100_04_02	2	2
P16157	ANK1	Ankyrin-1	AKDDQTPLHCAAR	_AKDDQTPLHCAAR_	0	0	0	1	4	371.433	1481.7	19.438	5.4006e-12	3	4919	76.357	71.635	14779000	10889000	9601800	1.6656	1.0109	P3100_04_02	2	2
P16157	ANK1	Ankyrin-1	AKDDQTPLHCAAR	_AKDDQTPLHCAAR_	0	0	0	1	3	494.909	1481.7	20.539	2.679e-11	1	5278	71.176	64.489	9537500	6748700	6188200	1.0663	0.80454	P3100_04_02	2	2
P16157	ANK1	Ankyrin-1	AKDDQTPLHCAAR	_AKDDQTPLHCAAR_	0	0	0	1	4	371.433	1481.7	19.621		0				1610700	2110100	2797000	1.8691	1.0407	P3100_01_01	1	1
P16157	ANK1	Ankyrin-1	AKDDQTPLHCAAR	_AKDDQTPLHCAAR_	0	0	0	1	4	371.433	1481.7	19.449		0				2875000	2295800	1841400	1.625	0.44551	P3100_01_02	1	1
P16157	ANK1	Ankyrin-1	AKDDQTPLHCAAR	_AKDDQTPLHCAAR_	0	0	0	1	4	371.433	1481.7	19.571		0				9038400	3018500	5728400	1.2526	0.83627	P3100_04_01	2	2
P16157	ANK1	Ankyrin-1	CYCMTDDKVDK	_CYCMTDDKVDK_	0	0	0	1	3	478.861	1433.56	25.914	0.00038137	1	6419	72.29	22.842	19502000	11812000	40287000	0.80849	3.723	P3100_02_02	2	1
P16157	ANK1	Ankyrin-1	CYCMTDDKVDKTLEQHENFVEVAR	_CYCMTDDKVDKTLEQHENFVEVAR_	0	0	0	2	5	598.272	2986.33	53.509	1.6029e-10	2	13848	54.626	52.548	14148000	1614300	1083200	0.2037	0.13849	P3100_02_01	2	1
P16157	ANK1	Ankyrin-1	CYCMTDDKVDKTLEQHENFVEVAR	_CYCMTDDKVDKTLEQHENFVEVAR_	0	0	0	2	4	747.589	2986.33	53.551	5.2178e-07	1	13498	47.648	45.023	20056000	1412000	2720400	0.11879	0.18864	P3100_02_01	2	1
P16157	ANK1	Ankyrin-1	CYCMTDDKVDKTLEQHENFVEVAR	_CYCMTDDKVDKTLEQHENFVEVAR_	0	0	0	2	5	598.272	2986.33	53.378	3.2505e-10	2	13340	52.898	51.131	12285000	1001900	1064500	0.15841	0.12872	P3100_02_02	2	1
P16157	ANK1	Ankyrin-1	CYCMTDDKVDKTLEQHENFVEVAR	_CYCMTDDKVDKTLEQHENFVEVAR_	0	0	0	2	4	747.589	2986.33	53.378	0.0017089	2	13381	25.157	23.33	20537000	1354600	2064800	0.1359	0.20916	P3100_02_02	2	1
P16157	ANK1	Ankyrin-1	CYCMTDDKVDKTLEQHENFVEVAR	_CYCMTDDKVDKTLEQHENFVEVAR_	0	0	0	2	5	598.272	2986.33	46.351	0.0014328	1	11527	25.485	23.533	2669300	1441900	687790	0.99796	0.18325	P3100_03_01	1	2
P16157	ANK1	Ankyrin-1	CYCMTDDKVDKTLEQHENFVEVAR	_CYCMTDDKVDKTLEQHENFVEVAR_	0	0	0	2	5	598.272	2986.33	47.15	0.012647	1	11775	11.001	7.8794	2473300	2838700	1222900	1.047	0.23319	P3100_03_02	1	2
P16157	ANK1	Ankyrin-1	CYCMTDDKVDKTLEQHENFVEVAR	_CYCMTDDKVDKTLEQHENFVEVAR_	0	0	0	2	5	598.272	2986.33	46.376	0.00061732	3	11485	21.949	20.281	2288600	1535900	1748000	0.72699	0.73149	P3100_04_01	2	2
P16157	ANK1	Ankyrin-1	CYCMTDDKVDKTLEQHENFVEVAR	_CYCMTDDKVDKTLEQHENFVEVAR_	0	0	0	2	5	598.272	2986.33	46.257	0.012647	3	11465	11.001	9.6755	2058700	1763300	1417700	0.8035	0.82512	P3100_04_02	2	2
P16157	ANK1	Ankyrin-1	CYCMTDDKVDKTLEQHENFVEVAR	_CYCMTDDKVDKTLEQHENFVEVAR_	0	0	0	2	4	747.589	2986.33	46.266	0.0022661	1	11484	19.109	16.282	3106600	2187900	2770200	0.89563	0.93397	P3100_04_02	2	2
P16157	ANK1	Ankyrin-1	CYCMTDDKVDKTLEQHENFVEVAR	_CYCMTDDKVDKTLEQHENFVEVAR_	0	0	0	2	4	747.589	2986.33	46.412		0				4682800	3269800	1931600	1.0945	0.25846	P3100_03_01	1	2
P16157	ANK1	Ankyrin-1	CYCMTDDKVDKTLEQHENFVEVAR	_CYCMTDDKVDKTLEQHENFVEVAR_	0	0	0	2	4	747.589	2986.33	46.345		0				3659600	2455800	2749900	0.91025	0.90181	P3100_04_01	2	2
P16157	ANK1	Ankyrin-1	DSGEGDTTSLR	_DSGEGDTTSLR_	0	0	0	0	2	569.255	1136.49	20.628	3.0599e-06	1	4796	80.245	50.078	2904300	3899900	3347100	1.1641	0.69639	P3100_01_01	1	1
P16157	ANK1	Ankyrin-1	DSGEGDTTSLR	_DSGEGDTTSLR_	0	0	0	0	2	569.255	1136.49	20.355	0.0023549	1	4740	58.172	42.034	1579100	2391200	1748500	1.3628	0.68752	P3100_01_02	1	1
P16157	ANK1	Ankyrin-1	DSGEGDTTSLR	_DSGEGDTTSLR_	0	0	0	0	2	569.255	1136.49	20.548	5.13e-115	1	4882	155.97	122.09	41567000	48182000	38058000	1.2141	0.97553	P3100_02_01	2	1
P16157	ANK1	Ankyrin-1	DSGEGDTTSLR	_DSGEGDTTSLR_	0	0	0	0	2	569.255	1136.49	20.46	2.8009e-06	1	4885	80.69	63.217	42487000	48373000	45021000	1.2383	1.0065	P3100_02_02	2	1
P16157	ANK1	Ankyrin-1	DSGEGDTTSLR	_DSGEGDTTSLR_	0	0	0	0	2	569.255	1136.49	20.163	0.0032842	1	5071	55.261	38.59	2802300	3409400	2976100	1.2969	0.9186	P3100_03_01	1	2
P16157	ANK1	Ankyrin-1	DSGEGDTTSLR	_DSGEGDTTSLR_	0	0	0	0	2	569.255	1136.49	20.224	0.0033313	1	5085	63.473	49.881	3068300	3683200	3210200	1.3681	0.83456	P3100_03_02	1	2
P16157	ANK1	Ankyrin-1	DSGEGDTTSLR	_DSGEGDTTSLR_	0	0	0	0	2	569.255	1136.49	20.013	2.0856e-06	1	5053	81.92	55.13	3551500	4483000	4092400	1.2628	0.99013	P3100_04_01	2	2
P16157	ANK1	Ankyrin-1	DSGEGDTTSLR	_DSGEGDTTSLR_	0	0	0	0	2	569.255	1136.49	20.15	0.003261	1	5080	63.091	46.253	3421000	3765500	3024700	1.2582	0.91969	P3100_04_02	2	2
P16157	ANK1	Ankyrin-1	DSRDVDEEKELLDFVPK	_DS(ph)RDVDEEKELLDFVPK_	0	0	1	2	3	705.328	2112.96	53.747	1.4554e-22	2	13334	71.756	64.52	39469000	27378000	91300000	1.0146	1.8962	P3100_01_01	1	1
P16157	ANK1	Ankyrin-1	DSRDVDEEKELLDFVPK	_DS(ph)RDVDEEKELLDFVPK_	0	0	1	2	4	529.248	2112.96	53.747	6.9902e-23	2	13344	73.294	66.811	5822300	3793300	10636000	0.86329	2.0075	P3100_01_01	1	1
P16157	ANK1	Ankyrin-1	DSRDVDEEKELLDFVPK	_DS(ph)RDVDEEKELLDFVPK_	0	0	1	2	3	705.328	2112.96	53.785	0.0001016	1	13327	44.391	40.042	25159000	18888000	67831000	1.0206	1.8417	P3100_01_02	1	1
P16157	ANK1	Ankyrin-1	DSRDVDEEKELLDFVPK	_DS(ph)RDVDEEKELLDFVPK_	0	0	1	2	4	529.248	2112.96	53.798	0.00029818	1	13348	41.115	34.752	3517300	2573100	8311000	0.97489	2.1473	P3100_01_02	1	1
P16157	ANK1	Ankyrin-1	DSRDVDEEKELLDFVPK	_DS(ph)RDVDEEKELLDFVPK_	0	0	1	2	3	705.328	2112.96	53.903		0				2185200	1445400	4910700	0.93396	1.56	P3100_03_01	1	2
P16157	ANK1	Ankyrin-1	DSRDVDEEKELLDFVPK	_DS(ph)RDVDEEKELLDFVPK_	0	0	1	2	3	705.328	2112.96	53.862		0				1188500	1222000	3740300	1.0647	2.0237	P3100_03_02	1	2
P16157	ANK1	Ankyrin-1	DSRDVDEEKELLDFVPK	_DS(ph)RDVDEEKELLDFVPK_	0	0	1	2	3	705.328	2112.96	53.807		0				1858600	1222400	1502300	1.3828	1.1569	P3100_04_01	2	2
P16157	ANK1	Ankyrin-1	EADAATSFLR	_EADAATSFLR_	0	0	0	0	2	540.77	1079.52	37.522	0.00023437	1	9211	76.302	49.918	8494300	14270000	8729600	1.5137	0.56865	P3100_01_01	1	1
P16157	ANK1	Ankyrin-1	EADAATSFLR	_EADAATSFLR_	0	0	0	0	2	540.77	1079.52	37.671	3.7639e-29	1	9307	110.46	72.908	7899200	11681000	8439100	1.4121	0.63068	P3100_01_02	1	1
P16157	ANK1	Ankyrin-1	EADAATSFLR	_EADAATSFLR_	0	0	0	0	2	540.77	1079.52	37.626	3.6554e-78	1	9422	136.96	105.54	22365000	33675000	25344000	1.3696	1.0385	P3100_02_01	2	1
P16157	ANK1	Ankyrin-1	EADAATSFLR	_EADAATSFLR_	0	0	0	0	2	540.77	1079.52	40.578	0.0051885	1	10217	53.211	30.192	9402000	8184600	8906800	1.0559	0.98987	P3100_02_01	2	1
P16157	ANK1	Ankyrin-1	EADAATSFLR	_EADAATSFLR_	0	0	0	0	2	540.77	1079.52	40.727	7.1119e-09	1	10418	86.014	66.699	8578700	13212000	9753800	1.1128	0.96176	P3100_02_01	2	1
P16157	ANK1	Ankyrin-1	EADAATSFLR	_EADAATSFLR_	0	0	0	0	2	540.77	1079.52	37.953	1.8257e-129	1	9520	162.36	119.27	24643000	27909000	21398000	1.2878	0.94131	P3100_02_02	2	1
P16157	ANK1	Ankyrin-1	EADAATSFLR	_EADAATSFLR_	0	0	0	0	2	540.77	1079.52	40.746	4.4075e-09	3	10328	88.596	51.252	9360600	10349000	8154400	1.1009	0.90019	P3100_02_02	2	1
P16157	ANK1	Ankyrin-1	EADAATSFLR	_EADAATSFLR_	0	0	0	0	2	540.77	1079.52	37.982	0.025769	1	9535	38.783	19.688	4108300	1987000	2523500	0.59362	0.56116	P3100_03_02	1	2
P16157	ANK1	Ankyrin-1	EADAATSFLR	_EADAATSFLR_	0	0	0	0	2	540.77	1079.52	38.168	0.015955	1	9493	43.604	27.467	5405400	2937400	3608500	0.92895	0.60978	P3100_04_01	2	2
P16157	ANK1	Ankyrin-1	EADAATSFLR	_EADAATSFLR_	0	0	0	0	2	540.77	1079.52	38.169	0.029542	1	9496	37.343	23.752	6550100	4950500	4213200	0.94219	0.57297	P3100_04_01	2	2
P16157	ANK1	Ankyrin-1	EADAATSFLR	_EADAATSFLR_	0	0	0	0	2	540.77	1079.52	39.348	0.025769	1	10613	38.783	22.645	8708200	9976500	6846800	1.0662	1.0035	P3100_06_01	2	3
P16157	ANK1	Ankyrin-1	EADAATSFLR	_EADAATS(ph)FLR_	0	0	1	0	2	580.753	1159.49	39.003	0.0027741	1	9579	64.313	48.37	21941000	27131000	24871000	0.8565	0.55136	P3100_01_01	1	1
P16157	ANK1	Ankyrin-1	EADAATSFLR	_EADAATS(ph)FLR_	0	0	1	0	2	580.753	1159.49	39.09	8.4332e-15	1	9581	99.498	72.349	21817000	13652000	26775000	0.74467	0.63139	P3100_01_01	1	1
P16157	ANK1	Ankyrin-1	EADAATSFLR	_EADAATS(ph)FLR_	0	0	1	0	2	580.753	1159.49	39.113	3.4734e-09	1	9661	89.747	64.405	19143000	21212000	19638000	0.79977	0.52866	P3100_01_02	1	1
P16157	ANK1	Ankyrin-1	EADAATSFLR	_EADAATS(ph)FLR_	0	0	1	0	2	580.753	1159.49	39.108	8.8749e-06	1	9810	81.877	57.182	18642000	23296000	17155000	1.3607	0.95196	P3100_02_01	2	1
P16157	ANK1	Ankyrin-1	EADAATSFLR	_EADAAT(ph)SFLR_	0	0	1	0	2	580.753	1159.49	39.147	0.0024099	1	9828	71.976	49.195	18330000	23068000	17865000	1.2944	0.88298	P3100_02_01	2	1
P16157	ANK1	Ankyrin-1	EADAATSFLR	_EADAATS(ph)FLR_	0	0	1	0	2	580.753	1159.49	39.345	0.0018423	1	9840	67.634	45.526	21715000	25099000	18204000	1.3681	0.93376	P3100_02_02	2	1
P16157	ANK1	Ankyrin-1	EADAATSFLR	_EADAATS(ph)FLR_	0	0	1	0	2	580.753	1159.49	39.362	0.013761	1	9866	46.495	27.964	22006000	24935000	17737000	1.333	0.92206	P3100_02_02	2	1
P16157	ANK1	Ankyrin-1	EGHVETVLALLEK	_EGHVETVLALLEK_	0	0	0	0	3	479.936	1436.79	56.393	3.0714e-25	1	14051	101.53	84.321	216310	77303	2853000	0.2639	10.706	P3100_03_01	1	2
P16157	ANK1	Ankyrin-1	EGHVETVLALLEK	_EGHVETVLALLEK_	0	0	0	0	2	719.401	1436.79	56.337	0.01096	1	14103	37.613	30.927	282250	212340	1732600	1.8046	5.6932	P3100_03_02	1	2
P16157	ANK1	Ankyrin-1	EGHVETVLALLEK	_EGHVETVLALLEK_	0	0	0	0	3	479.936	1436.79	56.408	2.2547e-05	1	14109	74.987	62.719	148130	60019	2225600	0.40128	12.522	P3100_03_02	1	2
P16157	ANK1	Ankyrin-1	ELQFSVEDINR	_ELQFS(ph)VEDINR_	0	0	1	0	2	715.322	1428.63	46.18	7.3081e-177	1	11381	173.44	114.21	91982000	223260000	327640000	4.1446	2.3231	P3100_01_01	1	1
P16157	ANK1	Ankyrin-1	ELQFSVEDINR	_ELQFS(ph)VEDINR_	0	0	1	0	2	715.322	1428.63	46.188	8.1071e-255	1	11387	199.37	165.37	99365000	220320000	313110000	3.9451	2.2682	P3100_01_01	1	1
P16157	ANK1	Ankyrin-1	ELQFSVEDINR	_ELQFS(ph)VEDINR_	0	0	1	0	2	715.322	1428.63	46.178	1.2304e-133	1	11453	159.22	137.84	76715000	163410000	240560000	4.058	1.9544	P3100_01_02	1	1
P16157	ANK1	Ankyrin-1	ELQFSVEDINR	_ELQFS(ph)VEDINR_	0	0	1	0	2	715.322	1428.63	46.181	4.0349e-134	1	11467	163.64	130.71	79412000	160580000	228270000	3.918	1.9135	P3100_01_02	1	1
P16157	ANK1	Ankyrin-1	ELQFSVEDINR	_ELQFS(ph)VEDINR_	0	0	1	0	2	715.322	1428.63	46.313	2.5602e-06	1	11639	81.448	62.204	78359000	86350000	68797000	1.3588	0.96252	P3100_02_01	2	1
P16157	ANK1	Ankyrin-1	ELQFSVEDINR	_ELQFS(ph)VEDINR_	0	0	1	0	2	715.322	1428.63	46.413	4.1178e-16	1	11638	96.673	73.816	72572000	79598000	67696000	1.3249	0.99678	P3100_02_02	2	1
P16157	ANK1	Ankyrin-1	ELQFSVEDINR	_ELQFS(ph)VEDINR_	0	0	1	0	2	715.322	1428.63	46.446	9.3352e-134	1	11678	160.8	134.82	76094000	79875000	66818000	1.2831	0.99104	P3100_02_02	2	1
P16157	ANK1	Ankyrin-1	ELQFSVEDINR	_ELQFS(ph)VEDINR_	0	0	1	0	2	715.322	1428.63	45.917	4.512e-98	1	11433	150.34	129.28	29362000	63898000	97381000	3.9595	2.4346	P3100_03_02	1	2
P16157	ANK1	Ankyrin-1	ELQFSVEDINR	_ELQFS(ph)VEDINR_	0	0	1	0	2	715.322	1428.63	45.92	5.7301e-82	1	11439	141	115.02	30796000	63470000	92384000	3.9404	2.4142	P3100_03_02	1	2
P16157	ANK1	Ankyrin-1	ELQFSVEDINR	_ELQFS(ph)VEDINR_	0	0	1	0	2	715.322	1428.63	46.071	4.3563e-177	1	11403	176.25	146.95	32647000	36974000	30372000	1.3168	0.96307	P3100_04_02	2	2
P16157	ANK1	Ankyrin-1	ELQFSVEDINR	_ELQFS(ph)VEDINR_	0	0	1	0	2	715.322	1428.63	46.078	1.4605e-97	1	11406	148.41	112.11	31459000	36986000	31339000	1.2874	0.97966	P3100_04_02	2	2
P16157	ANK1	Ankyrin-1	ELQFSVEDINR	_ELQFSVEDINR_	0	0	0	0	2	675.338	1348.66	45.275	0.0054917	1	11221	53.448	21.118	1362500	5699600	10374000	7.4037	8.2496	P3100_03_01	1	2
P16157	ANK1	Ankyrin-1	ELQFSVEDINR	_ELQFSVEDINR_	0	0	0	0	2	675.338	1348.66	45.243	0.0065531	1	11269	52.576	20.979	989370	4335300	8349800	7.7128	9.2615	P3100_03_02	1	2
P16157	ANK1	Ankyrin-1	ELQFSVEDINR	_ELQFSVEDINR_	0	0	0	0	2	675.338	1348.66	45.33	0.025202	1	11236	37.18	18.555	1009300	1286200	1099100	1.2005	0.94554	P3100_04_02	2	2
P16157	ANK1	Ankyrin-1	FWLSDCPR	_FWLSDCPR_	0	0	0	0	2	540.75	1079.49	42.118	0.007208	1	10342	64.265	40.309	622830	406820	2848000	0.97529	3.8605	P3100_01_01	1	1
P16157	ANK1	Ankyrin-1	FWLSDCPR	_FWLSDCPR_	0	0	0	0	2	540.75	1079.49	42.225	0.03309	1	10470	44.349	31.822	371690	1238600	2384600	7.2359	3.9658	P3100_01_02	1	1
P16157	ANK1	Ankyrin-1	GAQIETK	_GAQIETK_	0	0	0	0	2	373.706	745.397	79.008	0.0029949	2	15493	82.452	34.337	7731900	5666900	7147500	0.9964	1.1296	P3100_06_01	2	3
P16157	ANK1	Ankyrin-1	GAQIETK	_GAQIETK_	0	0	0	0	2	373.706	745.397	78.999	2.0259e-05	1	15516	87.251	40.881	6786200	5273700	5840900	1.0718	1.1781	P3100_06_02	2	3
P16157	ANK1	Ankyrin-1	GASPNVSNVK	_GASPNVSNVK_	0	0	0	0	2	486.759	971.504	20.636	0.00042924	1	4812	54.784	25.408	1438300	1545400	2629100	1.1629	1.2383	P3100_01_01	1	1
P16157	ANK1	Ankyrin-1	GASPNVSNVK	_GASPNVSNVK_	0	0	0	0	2	486.759	971.504	20.475	2.8396e-05	1	4776	63.624	33.439	1015900	719570	1714000	1.0016	1.047	P3100_01_02	1	1
P16157	ANK1	Ankyrin-1	GASPNVSNVK	_GASPNVSNVK_	0	0	0	0	2	486.759	971.504	20.567	2.3353e-27	2	4903	108.7	67.249	35575000	22271000	29673000	0.97924	1.0924	P3100_02_01	2	1
P16157	ANK1	Ankyrin-1	GASPNVSNVK	_GASPNVSNVK_	0	0	0	0	2	486.759	971.504	20.522	1.1142e-48	2	4944	126.71	85.259	39048000	21647000	30519000	1.0628	1.1625	P3100_02_02	2	1
P16157	ANK1	Ankyrin-1	GASPNVSNVK	_GASPNVSNVK_	0	0	0	0	2	486.759	971.504	20.466	6.4352e-07	2	5170	82.261	46.816	804380	640910	1400800	1.0184	2.3283	P3100_03_01	1	2
P16157	ANK1	Ankyrin-1	GASPNVSNVK	_GASPNVSNVK_	0	0	0	0	2	486.759	971.504	20.996	0.025306	1	6388	30.44	18.837	14115000	7479200	24499000	0.74299	1.5166	P3100_05_01	1	3
P16157	ANK1	Ankyrin-1	GASPNVSNVK	_GASPNVSNVK_	0	0	0	0	2	486.759	971.504	78.944	0.013501	1	15636	34.773	17.935	5644300	3009800	10610000	0.71618	1.6314	P3100_05_01	1	3
P16157	ANK1	Ankyrin-1	GASPNVSNVK	_GASPNVSNVK_	0	0	0	0	2	486.759	971.504	78.168	0.0063312	3	15296	43.419	21.297	16490000	11293000	11982000	1.028	0.97675	P3100_06_01	2	3
P16157	ANK1	Ankyrin-1	GASPNVSNVK	_GASPNVSNVK_	0	0	0	0	2	486.759	971.504	78.519	0.00017339	1	15361	51.162	30.423	16984000	11603000	11425000	0.96544	0.94699	P3100_06_01	2	3
P16157	ANK1	Ankyrin-1	GASPNVSNVK	_GASPNVSNVK_	0	0	0	0	2	486.759	971.504	20.491		0				1026600	582850	1631500	0.77779	2.2151	P3100_03_02	1	2
P16157	ANK1	Ankyrin-1	GASPNVSNVK	_GASPNVSNVK_	0	0	0	0	2	486.759	971.504	20.488		0				881800	741090	487800	1.1474	0.88095	P3100_04_02	2	2
P16157	ANK1	Ankyrin-1	GASPNVSNVK	_GASPNVSNVK_	0	0	0	0	2	486.759	971.504	78.203		0				3646800	2112200	7200500	0.79046	1.6745	P3100_05_02	1	3
P16157	ANK1	Ankyrin-1	GASPNVSNVK	_GASPNVSNVK_	0	0	0	0	2	486.759	971.504	20.784		0				10831000	8388100	8070700	0.97174	0.94994	P3100_06_02	2	3
P16157	ANK1	Ankyrin-1	GASPNVSNVK	_GASPNVSNVK_	0	0	0	0	2	486.759	971.504	78.149		0				16040000	11332000	11945000	0.98086	0.96752	P3100_06_02	2	3
P16157	ANK1	Ankyrin-1	GASPNVSNVK	_GAS(ph)PNVSNVK_	0	0	1	0	2	526.742	1051.47	22.384	5.213e-14	2	5213	94.688	65.77	100140000	55836000	246160000	0.7732	1.2185	P3100_01_01	1	1
P16157	ANK1	Ankyrin-1	GASPNVSNVK	_GAS(ph)PNVSNVK_	0	0	1	0	2	526.742	1051.47	22.283	1.4286e-09	1	5195	85.837	51.585	65359000	36029000	161930000	0.75219	1.0615	P3100_01_02	1	1
P16157	ANK1	Ankyrin-1	GASPNVSNVK	_GAS(ph)PNVSNVK_	0	0	1	0	2	526.742	1051.47	22.173	5.6413e-11	3	5335	92.039	57.786	191710000	147840000	164820000	1.0958	1.1244	P3100_02_02	2	1
P16157	ANK1	Ankyrin-1	GASPNVSNVK	_GAS(ph)PNVSNVK_	0	0	1	0	2	526.742	1051.47	21.749	3.066e-06	2	5489	74.987	40.295	10846000	6197300	28010000	0.7616	2.6438	P3100_03_01	1	2
P16157	ANK1	Ankyrin-1	GASPNVSNVK	_GAS(ph)PNVSNVK_	0	0	1	0	2	526.742	1051.47	21.783	5.7041e-20	2	5511	101.32	50.044	10974000	5015500	23641000	0.72878	2.7017	P3100_03_02	1	2
P16157	ANK1	Ankyrin-1	GASPNVSNVK	_GAS(ph)PNVSNVK_	0	0	1	0	2	526.742	1051.47	21.642	2.1019e-07	3	5474	82.515	48.263	11852000	7161600	10217000	1.0877	1.1314	P3100_04_01	2	2
P16157	ANK1	Ankyrin-1	GASPNVSNVK	_GAS(ph)PNVSNVK_	0	0	1	0	2	526.742	1051.47	21.741	2.4157e-10	3	5498	91.202	52.398	10275000	7316200	9195700	1.1186	1.0468	P3100_04_02	2	2
P16157	ANK1	Ankyrin-1	GASPNVSNVKVETPLHMAAR	_GAS(ph)PNVSNVKVETPLHMAAR_	0	0	1	1	3	720.021	2157.04	38.322	6.8776e-59	3	9335	113.31	97.765	52479000	31340000	32911000	0.82071	0.38193	P3100_01_01	1	1
P16157	ANK1	Ankyrin-1	GASPNVSNVKVETPLHMAAR	_GAS(ph)PNVSNVKVETPLHMAAR_	0	0	1	1	4	540.267	2157.04	38.317	1.6802e-58	1	9379	112.74	96.937	9144400	6683100	4863600	0.90767	0.45583	P3100_01_01	1	1
P16157	ANK1	Ankyrin-1	GASPNVSNVKVETPLHMAAR	_GAS(ph)PNVSNVKVETPLHMAAR_	0	0	1	1	3	720.021	2157.04	38.392	1.4802e-93	2	9450	131.94	118.71	43591000	27285000	27856000	0.77711	0.35045	P3100_01_02	1	1
P16157	ANK1	Ankyrin-1	GASPNVSNVKVETPLHMAAR	_GAS(ph)PNVSNVKVETPLHMAAR_	0	0	1	1	4	540.267	2157.04	38.408	7.8141e-50	2	9454	104.53	80.661	8772800	6514900	7255100	0.86626	0.42957	P3100_01_02	1	1
P16157	ANK1	Ankyrin-1	GASPNVSNVKVETPLHMAAR	_GAS(ph)PNVSNVKVETPLHMAAR_	0	0	1	1	3	720.021	2157.04	44.989	2.9935e-06	1	11658	45.205	36.529	24106000	11051000	24765000	0.86466	0.9231	P3100_02_01	2	1
P16157	ANK1	Ankyrin-1	GASPNVSNVKVETPLHMAAR	_GAS(ph)PNVSNVKVETPLHMAAR_	0	0	1	1	3	720.021	2157.04	45.045	4.7438e-06	1	11495	43.241	34.732	31824000	9018400	15126000	0.84848	0.94145	P3100_02_02	2	1
P16157	ANK1	Ankyrin-1	GASPNVSNVKVETPLHMAAR	_GAS(ph)PNVSNVKVETPLHMAAR_	0	0	1	1	3	720.021	2157.04	38.638	5.758e-11	1	9652	63.979	48.683	17115000	6717900	8663100	0.96357	0.74065	P3100_03_01	1	2
P16157	ANK1	Ankyrin-1	GASPNVSNVKVETPLHMAAR	_GAS(ph)PNVSNVKVETPLHMAAR_	0	0	1	1	3	720.021	2157.04	38.62	0.00017388	1	9661	40.986	36.865	8191500	3149800	19563000	0.85391	1.3051	P3100_03_01	1	2
P16157	ANK1	Ankyrin-1	GASPNVSNVKVETPLHMAAR	_GAS(ph)PNVSNVKVETPLHMAAR_	0	0	1	1	3	720.021	2157.04	38.772	1.2874e-08	2	9625	54.253	42.424	25203000	19768000	28266000	0.87272	0.9134	P3100_04_02	2	2
P16157	ANK1	Ankyrin-1	GASPNVSNVKVETPLHMAAR	_GASPNVSNVKVETPLHMAAR_	0	0	0	1	4	520.276	2077.07	49.303	1.4609e-06	1	12513	46.461	33.712	4003100	2694100	3740000	0.97277	0.83683	P3100_02_01	2	1
P16157	ANK1	Ankyrin-1	GASPNVSNVKVETPLHMAAR	_GASPNVSNVKVETPLHMAAR_	0	0	0	1	4	520.276	2077.07	48.773	3.9805e-05	1	12413	40.968	23.727	3674100	2844600	2564900	0.99499	0.7993	P3100_02_02	2	1
P16157	ANK1	Ankyrin-1	GEIVNMLEGSGRQSR	_GEIVNMLEGS(ph)GRQSR_	0	0	1	1	3	571.598	1711.77	41.377	0.00090878	1	10250	47.68	29.784	579940	2545000	3851500	4.8561	2.8911	P3100_01_02	1	1
P16157	ANK1	Ankyrin-1	GGSPHSPAWNGYTPLHIAAK	_GGSPHS(ph)PAWNGYTPLHIAAK_	0	0	1	0	4	536.005	2139.99	42.345	6.5558e-11	1	10343	57.829	53.608	2909300	1781200	14007000	0.99592	4.4873	P3100_01_01	1	1
P16157	ANK1	Ankyrin-1	GGSPHSPAWNGYTPLHIAAK	_GGS(ph)PHSPAWNGYTPLHIAAK_	0	0	1	0	3	714.337	2139.99	42.563	3.5686e-82	1	10584	135.66	127.64	7791300	3717000	44365000	0.65885	3.5713	P3100_01_01	1	1
P16157	ANK1	Ankyrin-1	GGSPHSPAWNGYTPLHIAAK	_GGSPHS(ph)PAWNGYTPLHIAAK_	0	0	1	0	3	714.337	2139.99	42.275	3.1206e-93	2	10448	132.26	126.6	7371100	2667700	37583000	0.39306	3.5809	P3100_01_02	1	1
P16157	ANK1	Ankyrin-1	GGSPHSPAWNGYTPLHIAAK	_GGSPHS(ph)PAWNGYTPLHIAAK_	0	0	1	0	4	536.005	2139.99	42.265	1.6074e-12	1	10439	70.994	65.184	2767500	1251700	12992000	0.96941	3.8416	P3100_01_02	1	1
P16157	ANK1	Ankyrin-1	GGSPHSPAWNGYTPLHIAAK	_GGS(ph)PHSPAWNGYTPLHIAAK_	0	0	1	0	3	714.337	2139.99	43.709	3.6529e-05	1	10933	43.696	40.263	1708100	1664700	10443000	2.7746	8.0771	P3100_03_02	1	2
P16157	ANK1	Ankyrin-1	HGVMVDATTR	_HGVMVDATTR_	0	0	0	0	2	543.772	1085.53	21.985	0.012292	1	5291	46.844	30.511	11510000	8186900	13752000	1.3833	1.3641	P3100_02_01	2	1
P16157	ANK1	Ankyrin-1	HGVMVDATTR	_HGVMVDATTR_	0	0	0	0	2	543.772	1085.53	22.589	0.0089933	1	5475	49.777	26.457	10234000	8821100	19279000	1.3492	1.6163	P3100_02_02	2	1
P16157	ANK1	Ankyrin-1	HSKDHTSTPNP	_HSKDHTSTPNP_	0	0	0	1	3	407.527	1219.56	14.87	0.00067149	1	3391	39.625	34.084	2881100	1447700	2059800	0.84773	0.90174	P3100_02_01	2	1
P16157	ANK1	Ankyrin-1	HSKDHTSTPNP	_HSKDHTSTPNP_	0	0	0	1	3	407.527	1219.56	15.223	0.0007658	1	3647	38.875	32.139	21760000	8498200	13264000	0.83976	0.76775	P3100_02_02	2	1
P16157	ANK1	Ankyrin-1	HSKDHTSTPNP	_HSKDHTSTPNP_	0	0	0	1	3	407.527	1219.56	14.753	0.020264	1	3759	18.625	9.589	935230	1109100	383340	1.7191	0.56902	P3100_03_01	1	2
P16157	ANK1	Ankyrin-1	ISEILLDHGAPIQAK	_ISEILLDHGAPIQAK_	0	0	0	0	3	535.638	1603.89	40.833	4.9932e-19	4	9984	83.633	73.208	10459000	15508000	11406000	1.413	0.52532	P3100_01_01	1	1
P16157	ANK1	Ankyrin-1	ISEILLDHGAPIQAK	_ISEILLDHGAPIQAK_	0	0	0	0	3	535.638	1603.89	40.786	2.0167e-32	2	10078	102.65	88.903	11011000	13855000	9988200	1.728	0.57329	P3100_01_02	1	1
P16157	ANK1	Ankyrin-1	ISEILLDHGAPIQAK	_ISEILLDHGAPIQAK_	0	0	0	0	3	535.638	1603.89	48.354	2.3022e-18	6	12106	78.69	69.408	41239000	26112000	23740000	0.90544	0.86244	P3100_02_01	2	1
P16157	ANK1	Ankyrin-1	ISEILLDHGAPIQAK	_ISEILLDHGAPIQAK_	0	0	0	0	3	535.638	1603.89	47.348	1.6679e-15	3	11920	67.136	55.553	16519000	10479000	11924000	1.2514	0.995	P3100_02_02	2	1
P16157	ANK1	Ankyrin-1	ISEILLDHGAPIQAK	_ISEILLDHGAPIQAK_	0	0	0	0	3	535.638	1603.89	48.105	4.3005e-19	2	12319	83.823	74.311	34578000	21391000	29344000	0.97755	0.90943	P3100_02_02	2	1
P16157	ANK1	Ankyrin-1	ISEILLDHGAPIQAK	_ISEILLDHGAPIQAK_	0	0	0	0	3	535.638	1603.89	41.626	9.4655e-07	3	10318	53.3	42.947	8635100	5962900	11474000	1.0774	1.2241	P3100_03_01	1	2
P16157	ANK1	Ankyrin-1	ISEILLDHGAPIQAK	_ISEILLDHGAPIQAK_	0	0	0	0	3	535.638	1603.89	41.689	0.00043962	2	10364	37.77	33.8	6244900	4881300	7217000	1.1548	1.2383	P3100_03_02	1	2
P16157	ANK1	Ankyrin-1	ISEILLDHGAPIQAK	_ISEILLDHGAPIQAK_	0	0	0	0	3	535.638	1603.89	41.651	0.00035753	2	10253	38.995	32.091	12493000	8454500	9585900	1.0177	0.97607	P3100_04_01	2	2
P16157	ANK1	Ankyrin-1	ISEILLDHGAPIQAK	_ISEILLDHGAPIQAK_	0	0	0	0	3	535.638	1603.89	41.578	1.2394e-06	2	10260	52.527	42.93	11369000	6697400	7640000	1.0298	0.94706	P3100_04_02	2	2
P16157	ANK1	Ankyrin-1	ISEILLDHGAPIQAK	_ISEILLDHGAPIQAK_	0	0	0	0	3	535.638	1603.89	90.76	0.001729	1	18731	43.305	31.722	32366000	22818000	21534000	1.0496	1.0175	P3100_06_01	2	3
P16157	ANK1	Ankyrin-1	ISEILLDHGAPIQAK	_ISEILLDHGAPIQAK_	0	0	0	0	3	535.638	1603.89	90.624	0.0029234	1	18691	39.753	29.4	30572000	16207000	15961000	0.82924	0.839	P3100_06_02	2	3
P16157	ANK1	Ankyrin-1	ITHSPTVSQVTER	_IT(ph)HSPTVSQVT(ph)ER_	0	0	2	0	3	538.902	1613.69	24.948	6.5985e-10	1	5849	63.998	55.205	34019000	43464000	43464000	5.9039	0.81378	P3100_01_01	1	1
P16157	ANK1	Ankyrin-1	ITHSPTVSQVTER	_IT(ph)HSPTVSQVT(ph)ER_	0	0	2	0	3	538.902	1613.69	25.339	6.5985e-10	1	5953	63.998	50.99	48212000	52005000	52005000	6.9989	0.85313	P3100_01_01	1	1
P16157	ANK1	Ankyrin-1	ITHSPTVSQVTER	_ITHS(ph)PTVSQVT(ph)ER_	0	0	2	0	2	807.85	1613.69	24.937	6.4136e-46	1	5882	120.11	106.48	22676000	28669000	31267000	1.152	0.87995	P3100_01_01	1	1
P16157	ANK1	Ankyrin-1	ITHSPTVSQVTER	_ITHS(ph)PTVSQVT(ph)ER_	0	0	2	0	2	807.85	1613.69	24.961	3.4495e-34	1	5893	108.75	97.64	22772000	28600000	32213000	1.2981	0.87446	P3100_01_01	1	1
P16157	ANK1	Ankyrin-1	ITHSPTVSQVTER	_ITHS(ph)PT(ph)VSQVTER_	0	0	2	0	3	538.902	1613.69	27.784	1.2884e-05	1	6667	74.732	64.379	30230000	43364000	43171000	2.2275	0.96857	P3100_01_01	1	1
P16157	ANK1	Ankyrin-1	ITHSPTVSQVTER	_IT(ph)HSPT(ph)VSQVTER_	0	0	2	0	3	538.902	1613.69	28.236	1.4422e-08	1	6704	83.758	67.914	8578900	34090000	16004000	6.6219	1.586	P3100_01_01	1	1
P16157	ANK1	Ankyrin-1	ITHSPTVSQVTER	_ITHS(ph)PTVS(ph)QVTER_	0	0	2	0	2	807.85	1613.69	29.752	2.403e-72	1	7103	136.26	119.02				1.275	0.84644	P3100_01_01	1	1
P16157	ANK1	Ankyrin-1	ITHSPTVSQVTER	_ITHS(ph)PT(ph)VSQVTER_	0	0	2	0	3	538.902	1613.69	29.752	2.8552e-05	1	7432	70.802	61.328	2024500000			1.3111	0.84414	P3100_01_01	1	1
P16157	ANK1	Ankyrin-1	ITHSPTVSQVTER	_ITHS(ph)PTVSQVT(ph)ER_	0	0	2	0	2	807.85	1613.69	24.99	1.582e-12	2	5943	79.489	70.632	14341000	19556000	19556000	5.8915	0.84107	P3100_01_02	1	1
P16157	ANK1	Ankyrin-1	ITHSPTVSQVTER	_ITHS(ph)PT(ph)VSQVTER_	0	0	2	0	3	538.902	1613.69	27.781	9.0651e-12	1	6667	77.505	67.131	22305000	29198000	29198000	6.3076	0.89644	P3100_01_02	1	1
P16157	ANK1	Ankyrin-1	ITHSPTVSQVTER	_ITHS(ph)PTVS(ph)QVTER_	0	0	2	0	2	807.85	1613.69	3.7169	0.013715	1	789	51.566	43.652	5765200	8705300	6990500	1.5616	0.77719	P3100_01_02	1	1
P16157	ANK1	Ankyrin-1	ITHSPTVSQVTER	_IT(ph)HSPTVSQVT(ph)ER_	0	0	2	0	3	538.902	1613.69	25.003	1.6125e-05	1	5928	71.872	64.006	27953000	33994000	36106000	1.1253	0.82437	P3100_01_02	1	1
P16157	ANK1	Ankyrin-1	ITHSPTVSQVTER	_ITHS(ph)PT(ph)VSQVTER_	0	0	2	0	2	807.85	1613.69	27.761	2.8977e-07	1	6734	78.917	65.746	17050000	25441000	25790000	1.5105	0.97594	P3100_01_02	1	1
P16157	ANK1	Ankyrin-1	ITHSPTVSQVTER	_ITHS(ph)PT(ph)VSQVTER_	0	0	2	0	2	807.85	1613.69	27.765	1.3166e-11	1	6738	88.283	73.851	18818000	25921000	24829000	1.5953	0.99285	P3100_01_02	1	1
P16157	ANK1	Ankyrin-1	ITHSPTVSQVTER	_ITHS(ph)PTVS(ph)QVTER_	0	0	2	0	2	807.85	1613.69	29.753	3.7959e-71	1	7183	131.25	118.5				1.3817	0.71711	P3100_01_02	1	1
P16157	ANK1	Ankyrin-1	ITHSPTVSQVTER	_ITHS(ph)PT(ph)VSQVTER_	0	0	2	0	3	538.902	1613.69	29.761	0.00010056	1	7522	59.733	48.618	1849500000		2059700000	1.4092	0.71505	P3100_01_02	1	1
P16157	ANK1	Ankyrin-1	ITHSPTVSQVTER	_ITHS(ph)PTVSQVT(ph)ER_	0	0	2	0	2	807.85	1613.69	24.936	3.0629e-15	2	6065	86.453	75.135	35434000	27161000	27161000	2.0861	0.72622	P3100_02_01	2	1
P16157	ANK1	Ankyrin-1	ITHSPTVSQVTER	_ITHS(ph)PT(ph)VSQVTER_	0	0	2	0	3	538.902	1613.69	32.444	9.2302e-13	2	8083	83.894	76.185	10379000	13376000	11100000	3.4441	0.91548	P3100_02_01	2	1
P16157	ANK1	Ankyrin-1	ITHSPTVSQVTER	_ITHS(ph)PT(ph)VSQVTER_	0	0	2	0	3	538.902	1613.69	27.774	4.7914e-08	1	6843	81.51	69.867	45317000	32730000	28292000	1.1722	0.88362	P3100_02_01	2	1
P16157	ANK1	Ankyrin-1	ITHSPTVSQVTER	_ITHS(ph)PTVS(ph)QVTER_	0	0	2	0	2	807.85	1613.69	29.83	1.4577e-07	2	7282	85.087	72.455			2108800000	1.2191	0.88929	P3100_02_01	2	1
P16157	ANK1	Ankyrin-1	ITHSPTVSQVTER	_IT(ph)HSPT(ph)VSQVTER_	0	0	2	0	3	538.902	1613.69	29.785	1.3373e-25	2	7688	100.39	88.751			1877000000	1.0885	0.90567	P3100_02_01	2	1
P16157	ANK1	Ankyrin-1	ITHSPTVSQVTER	_IT(ph)HS(ph)PTVSQVTER_	0	0	2	0	3	538.902	1613.69	27.658	1.9284e-25	2	6934	100.77	89.127	37734000	32933000	32933000	2.1302	0.87662	P3100_02_02	2	1
P16157	ANK1	Ankyrin-1	ITHSPTVSQVTER	_ITHS(ph)PT(ph)VSQVTER_	0	0	2	0	3	538.902	1613.69	31.139	1.7115e-10	1	7787	67.252	53.461	9347200	33570000	15737000	2.0166	1.057	P3100_02_02	2	1
P16157	ANK1	Ankyrin-1	ITHSPTVSQVTER	_ITHS(ph)PTVSQVT(ph)ER_	0	0	2	0	2	807.85	1613.69	25.015	4.5817e-25	1	6099	102.89	88.618	24933000	25743000	21919000	1.0108	0.78048	P3100_02_02	2	1
P16157	ANK1	Ankyrin-1	ITHSPTVSQVTER	_ITHS(ph)PTVSQVT(ph)ER_	0	0	2	0	3	538.902	1613.69	25.012	5.5467e-12	1	6114	85.819	70.305	40561000	36821000	31994000	1.0213	0.77067	P3100_02_02	2	1
P16157	ANK1	Ankyrin-1	ITHSPTVSQVTER	_ITHS(ph)PT(ph)VSQVTER_	0	0	2	0	2	807.85	1613.69	27.68	2.2389e-17	1	6911	94.281	85.424	28989000	28791000	28753000	1.2615	0.93744	P3100_02_02	2	1
P16157	ANK1	Ankyrin-1	ITHSPTVSQVTER	_ITHS(ph)PTVS(ph)QVTER_	0	0	2	0	2	807.85	1613.69	29.669	1.9676e-57	1	7324	124.63	107.39				1.1778	0.89774	P3100_02_02	2	1
P16157	ANK1	Ankyrin-1	ITHSPTVSQVTER	_ITHS(ph)PTVS(ph)QVTER_	0	0	2	0	3	538.902	1613.69	29.665	4.0664e-34	1	7389	108.97	101.06			1965200000	1.1434	0.91228	P3100_02_02	2	1
P16157	ANK1	Ankyrin-1	ITHSPTVSQVTER	_ITHS(ph)PT(ph)VSQVTER_	0	0	2	0	3	538.902	1613.69	32.843	0.0034796	1	8180	41.386	29.468	1915800	4241800	1747000	3.1408	1.0493	P3100_02_02	2	1
P16157	ANK1	Ankyrin-1	ITHSPTVSQVTER	_ITHS(ph)PT(ph)VSQVTER_	0	0	2	0	3	538.902	1613.69	31.19		0				11419000	9443800	14795000	1.2445	0.93071	P3100_01_01	1	1
P16157	ANK1	Ankyrin-1	ITHSPTVSQVTER	_IT(ph)HSPTVSQVT(ph)ER_	0	0	2	0	3	538.902	1613.69	25.32		0				30012000	38835000	38835000	5.7958	0.79417	P3100_01_02	1	1
P16157	ANK1	Ankyrin-1	ITHSPTVSQVTER	_IT(ph)HSPTVSQVT(ph)ER_	0	0	2	0	3	538.902	1613.69	25.316		0				50792000	51731000	51731000	1.9364	0.79125	P3100_02_01	2	1
P16157	ANK1	Ankyrin-1	ITHSPTVSQVTER	_ITHS(ph)PT(ph)VSQVTER_	0	0	2	0	3	538.902	1613.69	32.181		0				9509300	16062000	5943300	3.3003	1.0548	P3100_02_02	2	1
P16157	ANK1	Ankyrin-1	ITHSPTVSQVTER	_ITHS(ph)PT(ph)VS(ph)QVTER_	0	0	3	0	2	847.833	1693.65	27.774	1.373e-11	1	6798	74.505	70.927	98794000	242450000	242450000	11.239	1.8236	P3100_01_01	1	1
P16157	ANK1	Ankyrin-1	ITHSPTVSQVTER	_ITHS(ph)PT(ph)VS(ph)QVTER_	0	0	3	0	3	565.558	1693.65	27.77	8.5599e-06	1	6788	74.793	67.96	90632000	157970000	229530000	3.3284	1.8382	P3100_01_01	1	1
P16157	ANK1	Ankyrin-1	ITHSPTVSQVTER	_ITHS(ph)PTVS(ph)QVT(ph)ER_	0	0	3	0	3	565.558	1693.65	27.25	0.00035428	1	6471	50.957	42.616	53617000	94568000	141340000	3.3272	1.6119	P3100_01_02	1	1
P16157	ANK1	Ankyrin-1	ITHSPTVSQVTER	_ITHS(ph)PT(ph)VS(ph)QVTER_	0	0	3	0	3	565.558	1693.65	27.649	6.1245e-05	1	6861	56.036	49.204	69455000	127710000	189540000	3.3554	1.6307	P3100_01_02	1	1
P16157	ANK1	Ankyrin-1	ITHSPTVSQVTER	_ITHS(ph)PT(ph)VS(ph)QVTER_	0	0	3	0	2	847.833	1693.65	28.417	5.4822e-09	2	7015	56.017	48.266	13727000	17762000	17762000	1.373	0.9694	P3100_02_01	2	1
P16157	ANK1	Ankyrin-1	ITHSPTVSQVTER	_ITHS(ph)PTVS(ph)QVT(ph)ER_	0	0	3	0	2	847.833	1693.65	27.199	8.9698e-05	1	6634	60.454	49.689	96835000	86676000	76607000	1.2053	0.87818	P3100_02_01	2	1
P16157	ANK1	Ankyrin-1	ITHSPTVSQVTER	_ITHS(ph)PT(ph)VS(ph)QVTER_	0	0	3	0	3	565.558	1693.65	28.092	0.00013101	1	7024	41.905	33.889	12032000	6180000	10453000	1.174	0.89655	P3100_02_02	2	1
P16157	ANK1	Ankyrin-1	ITHSPTVSQVTER	_ITHS(ph)PT(ph)VSQVT(ph)ER_	0	0	3	0	2	847.833	1693.65	26.935	4.3771e-05	1	6618	56.304	48.552	93865000	47383000	56821000	1.0989	0.8945	P3100_02_02	2	1
P16157	ANK1	Ankyrin-1	ITHSPTVSQVTER	_ITHS(ph)PTVS(ph)QVT(ph)ER_	0	0	3	0	3	565.558	1693.65	27.349	1.0461e-05	1	6619	74.029	68.314	159600000	155500000	135330000	1.2495	0.91691	P3100_02_02	2	1
P16157	ANK1	Ankyrin-1	ITHSPTVSQVTER	_ITHS(ph)PT(ph)VS(ph)QVTER_	0	0	3	0	2	847.833	1693.65	27.638		0				157810000	164220000	164220000	2.1843	0.91272	P3100_02_01	2	1
P16157	ANK1	Ankyrin-1	ITHSPTVSQVTER	_ITHS(ph)PTVSQVTER_	0	0	1	0	2	767.867	1533.72	78.619	0.00019598	1	19448	44.391	32.19	13599000	22117000	22117000	1.4307	0.71831	P3100_01_01	1	1
P16157	ANK1	Ankyrin-1	ITHSPTVSQVTER	_ITHS(ph)PTVSQVTER_	0	0	1	0	3	512.247	1533.72	23.879	2.0497e-07	1	5620	78.326	63.979	13469000	15706000	12547000	1.3136	0.70409	P3100_01_01	1	1
P16157	ANK1	Ankyrin-1	ITHSPTVSQVTER	_IT(ph)HSPTVSQVTER_	0	0	1	0	3	512.247	1533.72	24.151	0.00035096	1	5643	55.546	46.801	112160000	136620000	101250000	1.4083	0.66275	P3100_01_01	1	1
P16157	ANK1	Ankyrin-1	ITHSPTVSQVTER	_ITHS(ph)PTVSQVTER_	0	0	1	0	2	767.867	1533.72	25.561	6.2739e-12	1	6046	89.484	73.686				1.3074	0.71958	P3100_01_01	1	1
P16157	ANK1	Ankyrin-1	ITHSPTVSQVTER	_ITHS(ph)PTVSQVTER_	0	0	1	0	3	512.247	1533.72	25.61	1.0709e-11	1	6117	87.138	71.61				1.2917	0.68266	P3100_01_01	1	1
P16157	ANK1	Ankyrin-1	ITHSPTVSQVTER	_ITHS(ph)PTVSQVTER_	0	0	1	0	3	512.247	1533.72	24.25	1.1095e-10	1	5672	66.022	54.907	69204000	125400000	125400000	1.5195	0.66021	P3100_01_02	1	1
P16157	ANK1	Ankyrin-1	ITHSPTVSQVTER	_ITHS(ph)PTVSQVTER_	0	0	1	0	3	512.247	1533.72	3.725	7.3521e-87	1	786	138.81	117.04	14397000	16673000	12905000	1.3195	0.61763	P3100_01_02	1	1
P16157	ANK1	Ankyrin-1	ITHSPTVSQVTER	_ITHS(ph)PTVSQVTER_	0	0	1	0	2	767.867	1533.72	3.7121	1.6181e-07	1	787	79.837	64.563	12327000	14254000	10872000	1.3144	0.64614	P3100_01_02	1	1
P16157	ANK1	Ankyrin-1	ITHSPTVSQVTER	_ITHS(ph)PTVSQVTER_	0	0	1	0	3	512.247	1533.72	23.974	4.3409e-05	1	5674	73.279	56.93	8685200	6755300	7992000	1.1233	0.58744	P3100_01_02	1	1
P16157	ANK1	Ankyrin-1	ITHSPTVSQVTER	_ITHS(ph)PTVSQVTER_	0	0	1	0	3	512.247	1533.72	25.66	3.1267e-08	1	6059	84.41	74.84				1.4932	0.59931	P3100_01_02	1	1
P16157	ANK1	Ankyrin-1	ITHSPTVSQVTER	_ITHS(ph)PTVSQVTER_	0	0	1	0	2	767.867	1533.72	25.653	9.7227e-18	1	6115	96.208	81.328				1.4339	0.59425	P3100_01_02	1	1
P16157	ANK1	Ankyrin-1	ITHSPTVSQVTER	_ITHSPT(ph)VSQVTER_	0	0	1	0	3	512.247	1533.72	26.86	2.1381e-87	1	6493	142.57	126.19	310460000	359650000	276560000	1.4121	0.58258	P3100_01_02	1	1
P16157	ANK1	Ankyrin-1	ITHSPTVSQVTER	_ITHS(ph)PTVSQVTER_	0	0	1	0	3	512.247	1533.72	78.625	1.5624e-58	1	19395	124.78	101.66	20837000	24688000	18886000	1.358	0.61083	P3100_01_02	1	1
P16157	ANK1	Ankyrin-1	ITHSPTVSQVTER	_IT(ph)HSPTVSQVTER_	0	0	1	0	3	512.247	1533.72	34.103	4.033e-07	2	8602	54.871	41.126	9390800	7074100	7074100	1.4384	1.0142	P3100_02_01	2	1
P16157	ANK1	Ankyrin-1	ITHSPTVSQVTER	_ITHS(ph)PTVSQVTER_	0	0	1	0	3	512.247	1533.72	24.258	3.855e-05	1	5793	73.833	57.304	129590000	133860000	130600000	1.7435	1.0214	P3100_02_01	2	1
P16157	ANK1	Ankyrin-1	ITHSPTVSQVTER	_ITHS(ph)PTVSQVTER_	0	0	1	0	3	512.247	1533.72	24.286	1.6088e-35	1	5808	114.27	94.494	138770000	133760000	123670000	1.164	1.0044	P3100_02_01	2	1
P16157	ANK1	Ankyrin-1	ITHSPTVSQVTER	_ITHS(ph)PTVSQVTER_	0	0	1	0	2	767.867	1533.72	25.546	5.5483e-46	1	6224	119.47	108.16				1.0477	0.9305	P3100_02_01	2	1
P16157	ANK1	Ankyrin-1	ITHSPTVSQVTER	_ITHS(ph)PTVSQVTER_	0	0	1	0	2	767.867	1533.72	25.554	2.0165e-07	1	6232	78.441	67.827				1.0933	0.92335	P3100_02_01	2	1
P16157	ANK1	Ankyrin-1	ITHSPTVSQVTER	_ITHS(ph)PTVSQVTER_	0	0	1	0	3	512.247	1533.72	25.549	2.0939e-34	1	6267	109.14	92.005				1.1234	0.93168	P3100_02_01	2	1
P16157	ANK1	Ankyrin-1	ITHSPTVSQVTER	_ITHS(ph)PTVSQVTER_	0	0	1	0	3	512.247	1533.72	30.166	8.4926e-12	1	7481	88.311	70.238	82568000	174140000	60740000	3.8635	0.86559	P3100_02_01	2	1
P16157	ANK1	Ankyrin-1	ITHSPTVSQVTER	_ITHS(ph)PTVSQVTER_	0	0	1	0	3	512.247	1533.72	32.858	9.7473e-12	1	8195	87.647	72.02	6248400	5376700	6172000	1.2894	1.0896	P3100_02_01	2	1
P16157	ANK1	Ankyrin-1	ITHSPTVSQVTER	_ITHSPT(ph)VSQVTER_	0	0	1	0	3	512.247	1533.72	32.584	0.0013053	1	8160	42.818	26.974	10675000	10033000	5778000	1.3479	0.96833	P3100_02_01	2	1
P16157	ANK1	Ankyrin-1	ITHSPTVSQVTER	_ITHS(ph)PTVSQVTER_	0	0	1	0	3	512.247	1533.72	3.7826	6.8805e-68	2	791	129.15	106.05	20534000	25113000	25113000	2.4142	1.032	P3100_02_02	2	1
P16157	ANK1	Ankyrin-1	ITHSPTVSQVTER	_ITHS(ph)PTVSQVTER_	0	0	1	0	3	512.247	1533.72	24.273	4.554e-15	2	5871	87.138	78.994	110530000	109410000	109410000	5.4426	1.0929	P3100_02_02	2	1
P16157	ANK1	Ankyrin-1	ITHSPTVSQVTER	_ITHS(ph)PTVSQVTER_	0	0	1	0	2	767.867	1533.72	3.7791	0.00030767	1	796	62.709	48.078	22260000	18796000	17130000	1.2095	0.89065	P3100_02_02	2	1
P16157	ANK1	Ankyrin-1	ITHSPTVSQVTER	_ITHS(ph)PTVSQVTER_	0	0	1	0	2	767.867	1533.72	25.589	3.0179e-46	2	6272	120.63	105.75				1.1861	0.94263	P3100_02_02	2	1
P16157	ANK1	Ankyrin-1	ITHSPTVSQVTER	_ITHS(ph)PTVSQVTER_	0	0	1	0	3	512.247	1533.72	25.592	8.3231e-08	1	6308	82.59	71.848				1.1895	0.95141	P3100_02_02	2	1
P16157	ANK1	Ankyrin-1	ITHSPTVSQVTER	_ITHS(ph)PTVSQVTER_	0	0	1	0	3	512.247	1533.72	31.6	0.00022591	1	7949	66.436	40.907	18354000	42654000	14870000	4.1446	0.97781	P3100_02_02	2	1
P16157	ANK1	Ankyrin-1	ITHSPTVSQVTER	_ITHSPT(ph)VSQVTER_	0	0	1	0	2	767.867	1533.72	26.946	2.3097e-13	1	6807	85.362	71.016	123390000	174110000	174110000	1.6181	0.9025	P3100_03_01	1	2
P16157	ANK1	Ankyrin-1	ITHSPTVSQVTER	_ITHSPTVS(ph)QVTER_	0	0	1	0	3	512.247	1533.72	29.908	0.00022272	1	7630	44.299	35.263	5756800	9113900	9113900	2.9913	1.1684	P3100_03_01	1	2
P16157	ANK1	Ankyrin-1	ITHSPTVSQVTER	_ITHS(ph)PTVSQVTER_	0	0	1	0	2	767.867	1533.72	25.474	2.1084e-25	1	6430	104.21	78.383				1.4447	0.86585	P3100_03_01	1	2
P16157	ANK1	Ankyrin-1	ITHSPTVSQVTER	_ITHS(ph)PTVSQVTER_	0	0	1	0	3	512.247	1533.72	27.685	0.00035621	1	7015	55.344	39.463	3202300	4998700	3673500	2.3423	1.0195	P3100_03_01	1	2
P16157	ANK1	Ankyrin-1	ITHSPTVSQVTER	_ITHSPT(ph)VSQVTER_	0	0	1	0	3	512.247	1533.72	26.962	4.3377e-11	1	6783	68.576	58.223	95905000	169630000	169630000	1.4253	0.92956	P3100_03_02	1	2
P16157	ANK1	Ankyrin-1	ITHSPTVSQVTER	_ITHSPT(ph)VSQVTER_	0	0	1	0	3	512.247	1533.72	29.911	1.235e-11	1	7611	75.376	65.576	5461500	9237900	9237900	3.0015	1.0823	P3100_03_02	1	2
P16157	ANK1	Ankyrin-1	ITHSPTVSQVTER	_IT(ph)HSPTVSQVTER_	0	0	1	0	3	512.247	1533.72	23.827	0.0076017	1	6035	43.03	26.257	2820700	2780200	2085600	1.3214	0.6062	P3100_03_02	1	2
P16157	ANK1	Ankyrin-1	ITHSPTVSQVTER	_ITHS(ph)PTVSQVTER_	0	0	1	0	2	767.867	1533.72	25.477	1.7165e-17	1	6433	93.226	76.453				1.4588	0.83697	P3100_03_02	1	2
P16157	ANK1	Ankyrin-1	ITHSPTVSQVTER	_IT(ph)HSPTVSQVTER_	0	0	1	0	3	512.247	1533.72	25.531	8.8993e-08	1	6517	82.705	66.742			2088200000	1.4613	0.82153	P3100_03_02	1	2
P16157	ANK1	Ankyrin-1	ITHSPTVSQVTER	_ITHS(ph)PTVSQVTER_	0	0	1	0	3	512.247	1533.72	23.96	1.4545e-45	1	6046	121.45	103.43	18558000	21341000	21341000	4.8343	1.0853	P3100_04_01	2	2
P16157	ANK1	Ankyrin-1	ITHSPTVSQVTER	_ITHS(ph)PTVSQVTER_	0	0	1	0	2	767.867	1533.72	25.552	1.6181e-07	1	6409	79.837	69.462			2001800000	1.0739	0.98818	P3100_04_01	2	2
P16157	ANK1	Ankyrin-1	ITHSPTVSQVTER	_ITHS(ph)PTVSQVTER_	0	0	1	0	3	512.247	1533.72	25.544	1.9669e-34	1	6420	109.48	98.219	1869600000	1856400000	1807500000	1.1126	1.0043	P3100_04_01	2	2
P16157	ANK1	Ankyrin-1	ITHSPTVSQVTER	_ITHS(ph)PTVSQVTER_	0	0	1	0	3	512.247	1533.72	25.559	9.7922e-19	1	6441	99.711	83.488	2012700000	1858800000	1730000000	1.0972	0.99816	P3100_04_01	2	2
P16157	ANK1	Ankyrin-1	ITHSPTVSQVTER	_IT(ph)HSPTVSQVTER_	0	0	1	0	3	512.247	1533.72	26.86	0.0083858	1	6816	42.218	22.014	92221000	86041000	87429000	1.115	0.99745	P3100_04_01	2	2
P16157	ANK1	Ankyrin-1	ITHSPTVSQVTER	_ITHSPT(ph)VSQVTER_	0	0	1	0	3	512.247	1533.72	26.838	0.00032799	1	6817	64.537	44.695	94971000	87691000	86268000	1.0903	0.98808	P3100_04_01	2	2
P16157	ANK1	Ankyrin-1	ITHSPTVSQVTER	_ITHS(ph)PTVSQVTER_	0	0	1	0	2	767.867	1533.72	24.023	0.00014746	1	6067	45.438	34.393	12659000	17504000	17504000	2.5119	1.1114	P3100_04_02	2	2
P16157	ANK1	Ankyrin-1	ITHSPTVSQVTER	_IT(ph)HSPTVSQVTER_	0	0	1	0	3	512.247	1533.72	24.014	0.00034057	1	6051	64.224	53.871	18172000	19404000	16640000	1.3845	1.072	P3100_04_02	2	2
P16157	ANK1	Ankyrin-1	ITHSPTVSQVTER	_ITHS(ph)PTVSQVTER_	0	0	1	0	3	512.247	1533.72	24.034	0.00086045	1	6061	52.862	32.655	18278000	19302000	17627000	1.2656	1.0432	P3100_04_02	2	2
P16157	ANK1	Ankyrin-1	ITHSPTVSQVTER	_ITHS(ph)PTVSQVTER_	0	0	1	0	2	767.867	1533.72	25.571	1.0501e-86	1	6440	136.63	116.54		2135700000	1969300000	1.0439	0.99489	P3100_04_02	2	2
P16157	ANK1	Ankyrin-1	ITHSPTVSQVTER	_ITHS(ph)PTVSQVTER_	0	0	1	0	3	512.247	1533.72	25.585	1.2937e-45	1	6467	116.11	93.019	2117700000	1990000000	1805200000	1.0627	1.016	P3100_04_02	2	2
P16157	ANK1	Ankyrin-1	ITHSPTVSQVTER	_ITHS(ph)PTVSQVTER_	0	0	1	0	2	767.867	1533.72	26.897	8.494e-08	1	6819	82.529	65.644	96878000	92004000	107490000	1.0775	1.044	P3100_04_02	2	2
P16157	ANK1	Ankyrin-1	ITHSPTVSQVTER	_IT(ph)HSPTVSQVTER_	0	0	1	0	3	512.247	1533.72	26.914	0.0013651	1	6845	51.061	35.409	94067000	83757000	87745000	1.081	1.0112	P3100_04_02	2	2
P16157	ANK1	Ankyrin-1	ITHSPTVSQVTER	_ITHS(ph)PTVSQVTER_	0	0	1	0	2	767.867	1533.72	24.26		0				16701000	23476000	23476000	2.8544	1.0032	P3100_03_01	1	2
P16157	ANK1	Ankyrin-1	ITHSPTVSQVTER	_ITHSPT(ph)VSQVTER_	0	0	1	0	2	767.867	1533.72	26.95		0				112940000	128770000	128770000	1.5564	0.83962	P3100_03_02	1	2
P16157	ANK1	Ankyrin-1	ITHSPTVSQVTER	_ITHS(ph)PTVSQVTER_	0	0	1	0	2	767.867	1533.72	24.144		0				16708000	22992000	22258000	1.4878	0.87999	P3100_03_02	1	2
P16157	ANK1	Ankyrin-1	ITHSPTVSQVTER	_ITHSPT(ph)VSQVTER_	0	0	1	0	2	767.867	1533.72	26.859		0				98405000	115500000	115500000	2.7264	1.045	P3100_04_01	2	2
P16157	ANK1	Ankyrin-1	ITHSPTVSQVTER	_ITHSPTVSQVTER_	0	0	0	0	3	485.591	1453.75	24.725	0.00016411	1	5863	58.32	42.73	3663900	3985900	2688400	1.7585	0.61932	P3100_01_01	1	1
P16157	ANK1	Ankyrin-1	ITHSPTVSQVTER	_ITHSPTVSQVTER_	0	0	0	0	3	485.591	1453.75	24.974	2.4888e-82	2	6067	139.19	125.6	18720000	20879000	20879000	6.2188	0.99315	P3100_02_01	2	1
P16157	ANK1	Ankyrin-1	ITHSPTVSQVTER	_ITHSPTVSQVTER_	0	0	0	0	3	485.591	1453.75	35.772	2.2934e-06	1	8948	77.899	53.203	3128700	1609000	1708600	0.60766	0.57358	P3100_02_01	2	1
P16157	ANK1	Ankyrin-1	ITHSPTVSQVTER	_ITHSPTVSQVTER_	0	0	0	0	3	485.591	1453.75	25.145	2.1609e-82	3	6176	139.74	126.16	13850000	15314000	15314000	2.121	0.91464	P3100_02_02	2	1
P16157	ANK1	Ankyrin-1	ITHSPTVSQVTER	_ITHSPTVSQVTER_	0	0	0	0	3	485.591	1453.75	35.373	2.2356e-06	2	8862	51.009	37.609	3162900	2098100	2098100	1.0167	1.0724	P3100_02_02	2	1
P16157	ANK1	Ankyrin-1	ITHSPTVSQVTER	_ITHSPTVSQVTER_	0	0	0	0	3	485.591	1453.75	35.985	0.0001507	1	9035	57.583	37.364	4826300	1322700	1148700	0.83998	0.61284	P3100_02_02	2	1
P16157	ANK1	Ankyrin-1	ITHSPTVSQVTER	_ITHSPTVSQVTER_	0	0	0	0	3	485.591	1453.75	25.315	6.9603e-26	1	6397	99.844	90.65	4035500	4819300	4819300	2.8431	0.88667	P3100_03_01	1	2
P16157	ANK1	Ankyrin-1	ITHSPTVSQVTER	_ITHSPTVSQVTER_	0	0	0	0	3	485.591	1453.75	25.363	3.5703e-11	1	6398	70.889	57.488	7542400	4262300	4262300	1.6619	0.85219	P3100_03_02	1	2
P16157	ANK1	Ankyrin-1	ITHSPTVSQVTER	_ITHSPTVSQVTER_	0	0	0	0	3	485.591	1453.75	26.426	0.00058902	1	6688	37.613	26.378	1407800	1665600	1614200	1.151	0.67177	P3100_03_02	1	2
P16157	ANK1	Ankyrin-1	ITHSPTVSQVTER	_ITHSPTVSQVTER_	0	0	0	0	3	485.591	1453.75	25.23	3.8588e-05	1	6362	72.681	50.626	5453100	4088100	3914800	1.0214	0.80854	P3100_04_01	2	2
P16157	ANK1	Ankyrin-1	ITHSPTVSQVTER	_ITHSPTVSQVTER_	0	0	0	0	3	485.591	1453.75	26.176	0.016776	1	6686	25.448	11.639	2007000	1450200	1450200	1.0293	0.95626	P3100_04_01	2	2
P16157	ANK1	Ankyrin-1	ITHSPTVSQVTER	_ITHSPTVSQVTER_	0	0	0	0	3	485.591	1453.75	25.23	1.2036e-17	1	6396	94.023	65.12	4520300	3876800	3198700	1.094	0.70252	P3100_04_02	2	2
P16157	ANK1	Ankyrin-1	ITHSPTVSQVTER	_ITHSPTVSQVTER_	0	0	0	0	3	485.591	1453.75	26.336		0				736680	1800300	1800300	3.7217	0.93692	P3100_03_01	1	2
P16157	ANK1	Ankyrin-1	ITHSPTVSQVTERSQDR	_ITHS(ph)PTVS(ph)QVTERSQDR_	0	0	2	1	3	700.975	2099.9	24.106	0.00010805	2	5692	44.158	37.208	14904000	15161000	19842000	1.361	0.74127	P3100_01_01	1	1
P16157	ANK1	Ankyrin-1	ITHSPTVSQVTERSQDR	_ITHS(ph)PTVS(ph)QVTERSQDR_	0	0	2	1	3	700.975	2099.9	27.37	5.6823e-10	1	6546	56.131	42.026	14984000	27005000	27005000	2.4167	1.2692	P3100_01_01	1	1
P16157	ANK1	Ankyrin-1	ITHSPTVSQVTERSQDR	_IT(ph)HSPTVSQVT(ph)ERSQDR_	0	0	2	1	4	525.983	2099.9	24.869	5.8505e-06	1	5835	49.765	37.247	8085000	12912000	19300000	2.6866	2.127	P3100_01_01	1	1
P16157	ANK1	Ankyrin-1	ITHSPTVSQVTERSQDR	_ITHS(ph)PTVS(ph)QVTERSQDR_	0	0	2	1	3	700.975	2099.9	24.298	0.00016278	1	5742	41.911	24.481	10326000	13361000	13361000	1.503	0.72348	P3100_01_02	1	1
P16157	ANK1	Ankyrin-1	ITHSPTVSQVTERSQDR	_IT(ph)HSPTVSQVT(ph)ERSQDR_	0	0	2	1	4	525.983	2099.9	24.883	0.00023608	1	5905	40.986	32.129	6100000	10394000	18726000	2.9828	1.9994	P3100_01_02	1	1
P16157	ANK1	Ankyrin-1	ITHSPTVSQVTERSQDR	_ITHSPT(ph)VSQVTERS(ph)QDR_	0	0	2	1	3	700.975	2099.9	25.837	0.00054141	1	6184	42.384	28.776	22326000	41839000	63794000	3.257	2.2469	P3100_01_02	1	1
P16157	ANK1	Ankyrin-1	ITHSPTVSQVTERSQDR	_ITHS(ph)PTVSQVTERS(ph)QDR_	0	0	2	1	3	700.975	2099.9	24.845	0.00017413	1	6135	41.446	34.347	175900000	196900000	196900000	1.8384	1.0828	P3100_02_01	2	1
P16157	ANK1	Ankyrin-1	ITHSPTVSQVTERSQDR	_ITHS(ph)PT(ph)VSQVTERSQDR_	0	0	2	1	3	700.975	2099.9	24.146	8.3203e-07	1	5906	51.301	38.922	13670000	15746000	15746000	1.8487	1.0371	P3100_02_02	2	1
P16157	ANK1	Ankyrin-1	ITHSPTVSQVTERSQDR	_ITHS(ph)PTVSQVTERS(ph)QDR_	0	0	2	1	3	700.975	2099.9	25.748	2.2286e-07	1	6356	57.802	43.464	50547000	58898000	56611000	1.4015	1.1617	P3100_02_02	2	1
P16157	ANK1	Ankyrin-1	ITHSPTVSQVTERSQDR	_ITHS(ph)PTVS(ph)QVTERSQDR_	0	0	2	1	3	700.975	2099.9	26.935		0				8742300	21557000	21557000	2.8562	1.2535	P3100_01_02	1	1
P16157	ANK1	Ankyrin-1	ITHSPTVSQVTERSQDR	_ITHS(ph)PTVS(ph)QVTERSQDR_	0	0	2	1	3	700.975	2099.9	27.397		0				23286000	23199000	17702000	1.252	0.79869	P3100_02_01	2	1
P16157	ANK1	Ankyrin-1	ITHSPTVSQVTERSQDR	_ITHS(ph)PT(ph)VSQVTERSQDR_	0	0	2	1	3	700.975	2099.9	24.15		0				15594000	16447000	16447000	1.6823	1.0229	P3100_02_01	2	1
P16157	ANK1	Ankyrin-1	ITHSPTVSQVTERSQDR	_ITHS(ph)PTVSQVTERS(ph)QDR_	0	0	2	1	3	700.975	2099.9	24.858		0				147170000	173830000	173830000	1.9431	1.1309	P3100_02_02	2	1
P16157	ANK1	Ankyrin-1	ITHSPTVSQVTERSQDR	_IT(ph)HSPTVSQVTERSQDR_	0	0	1	1	4	505.992	2019.94	23.813	6.1795e-05	1	5600	47.223	39.641	5546200	3935200	8420200	0.66765	0.77809	P3100_01_01	1	1
P16157	ANK1	Ankyrin-1	ITHSPTVSQVTERSQDR	_ITHS(ph)PTVSQVTERSQDR_	0	0	1	1	3	674.32	2019.94	24.016	9.5264e-07	1	5836	50.358	41.337	49986000	48349000	48349000	1.7946	1.1119	P3100_02_01	2	1
P16157	ANK1	Ankyrin-1	ITHSPTVSQVTERSQDR	_IT(ph)HSPTVSQVTERSQDR_	0	0	1	1	4	505.992	2019.94	24.035	5.4946e-06	1	5827	50.966	34.793	6303000	6450800	7000100	1.1133	1.1277	P3100_02_01	2	1
P16157	ANK1	Ankyrin-1	ITHSPTVSQVTERSQDR	_ITHS(ph)PTVSQVTERSQDR_	0	0	1	1	3	674.32	2019.94	24.192	3.8064e-07	1	5892	53.625	42.424	31949000	37527000	37527000	1.8385	1.1245	P3100_02_02	2	1
P16157	ANK1	Ankyrin-1	ITHSPTVSQVTERSQDR	_ITHSPTVSQVTERS(ph)QDR_	0	0	1	1	3	674.32	2019.94	33.806	0.0008769	1	8571	42.618	31.546	21496000	24996000	25306000	1.5314	1.1721	P3100_02_02	2	1
P16157	ANK1	Ankyrin-1	ITHSPTVSQVTERSQDR	_ITHS(ph)PTVSQVTERSQDR_	0	0	1	1	3	674.32	2019.94	24.1	0.00011302	1	6089	40.622	28.573	15325000	18752000	18752000	3.9178	1.1441	P3100_03_01	1	2
P16157	ANK1	Ankyrin-1	ITHSPTVSQVTERSQDR	_ITHSPTVSQVT(ph)ERSQDR_	0	0	1	1	4	505.992	2019.94	24.577	1.3111e-07	1	6199	61.276	49.075	6717400	4259900	5877200	2.2267	1.7911	P3100_03_01	1	2
P16157	ANK1	Ankyrin-1	ITHSPTVSQVTERSQDR	_ITHSPTVSQVTERS(ph)QDR_	0	0	1	1	3	674.32	2019.94	25.411	1.4734e-05	1	6464	53.033	37.871	20552000	25793000	39656000	2.1342	2.175	P3100_03_01	1	2
P16157	ANK1	Ankyrin-1	ITHSPTVSQVTERSQDR	_ITHS(ph)PTVSQVTERSQDR_	0	0	1	1	3	674.32	2019.94	24.09	0.00011302	1	6083	40.622	30.709	14980000	20490000	20490000	4.0142	1.0857	P3100_03_02	1	2
P16157	ANK1	Ankyrin-1	ITHSPTVSQVTERSQDR	_ITHSPTVSQVTERS(ph)QDR_	0	0	1	1	3	674.32	2019.94	25.475	0.001388	1	6458	40.137	31.28	17253000	23747000	37488000	2.6719	2.017	P3100_03_02	1	2
P16157	ANK1	Ankyrin-1	ITHSPTVSQVTERSQDR	_ITHSPTVSQVTERS(ph)QDR_	0	0	1	1	3	674.32	2019.94	24.477	3.1345e-07	1	6172	54.008	30.156	28201000	28399000	28399000	2.0232	1.1856	P3100_04_01	2	2
P16157	ANK1	Ankyrin-1	ITHSPTVSQVTERSQDR	_ITHS(ph)PTVSQVTERSQDR_	0	0	1	1	3	674.32	2019.94	24.05	8.6434e-05	1	6093	42.123	29.233	12160000	10077000	10077000	1.9642	1.1036	P3100_04_02	2	2
P16157	ANK1	Ankyrin-1	LDQVVESPAIPR	_LDQVVES(ph)PAIPR_	0	0	1	0	2	702.35	1402.69	37.636	1.1464e-54	1	9200	125.86	95.528	22422000	31605000	28809000	1.4313	0.90502	P3100_01_01	1	1
P16157	ANK1	Ankyrin-1	LDQVVESPAIPR	_LDQVVES(ph)PAIPR_	0	0	1	0	2	702.35	1402.69	37.675	4.9616e-115	1	9223	153.72	107.41	20524000	31231000	28076000	1.4026	0.8674	P3100_01_01	1	1
P16157	ANK1	Ankyrin-1	LDQVVESPAIPR	_LDQVVES(ph)PAIPR_	0	0	1	0	2	702.35	1402.69	37.711	1.2351e-97	1	9283	146.2	111.51	17599000	23349000	25074000	2.5205	0.87983	P3100_01_02	1	1
P16157	ANK1	Ankyrin-1	LDQVVESPAIPR	_LDQVVES(ph)PAIPR_	0	0	1	0	2	702.35	1402.69	37.709	2.5909e-82	1	9285	141.13	102.13	18311000	22700000	23497000	1.1423	0.84374	P3100_01_02	1	1
P16157	ANK1	Ankyrin-1	LDQVVESPAIPR	_LDQVVES(ph)PAIPR_	0	0	1	0	2	702.35	1402.69	37.645	5.7004e-134	1	9444	159.34	119.07	27568000	29480000	23453000	1.3172	0.95678	P3100_02_01	2	1
P16157	ANK1	Ankyrin-1	LDQVVESPAIPR	_LDQVVES(ph)PAIPR_	0	0	1	0	2	702.35	1402.69	37.686	6.877e-132	2	9432	164.01	117.69	26261000	32006000	32006000	2.6781	1.0172	P3100_02_02	2	1
P16157	ANK1	Ankyrin-1	LDQVVESPAIPR	_LDQVVES(ph)PAIPR_	0	0	1	0	3	468.569	1402.69	37.263	0.001716	1	9317	64.52	46.384	4842800	4256300	4077400	1.1036	0.99134	P3100_03_01	1	2
P16157	ANK1	Ankyrin-1	LDQVVESPAIPR	_LDQVVES(ph)PAIPR_	0	0	1	0	2	702.35	1402.69	37.291	1.2292e-33	1	9344	114.52	76.862	35971000	49345000	47461000	1.3802	1.0799	P3100_03_01	1	2
P16157	ANK1	Ankyrin-1	LDQVVESPAIPR	_LDQVVES(ph)PAIPR_	0	0	1	0	3	468.569	1402.69	37.188	0.0015693	1	9312	60.549	47.757	3947900	4962700	5925200	1.4525	1.088	P3100_03_02	1	2
P16157	ANK1	Ankyrin-1	LDQVVESPAIPR	_LDQVVES(ph)PAIPR_	0	0	1	0	3	468.569	1402.69	37.209	0.00033635	1	9347	72.898	53.239	3512000	2505500	4760500	0.93322	0.95272	P3100_03_02	1	2
P16157	ANK1	Ankyrin-1	LDQVVESPAIPR	_LDQVVES(ph)PAIPR_	0	0	1	0	3	468.569	1402.69	37.383	1.8345e-06	1	9282	79.652	59.993	4217700	3694000	3500300	1.2569	1.0555	P3100_04_01	2	2
P16157	ANK1	Ankyrin-1	LDQVVESPAIPR	_LDQVVES(ph)PAIPR_	0	0	1	0	2	702.35	1402.69	37.358	1.8334e-42	1	9299	117.2	80.268	38761000	42308000	36441000	1.2676	0.96501	P3100_04_01	2	2
P16157	ANK1	Ankyrin-1	LDQVVESPAIPR	_LDQVVES(ph)PAIPR_	0	0	1	0	3	468.569	1402.69	37.401	0.001716	1	9313	64.52	46.384	4401500	4066100	3470500	1.1783	0.7644	P3100_04_01	2	2
P16157	ANK1	Ankyrin-1	LDQVVESPAIPR	_LDQVVES(ph)PAIPR_	0	0	1	0	2	702.35	1402.69	37.389	2.1357e-06	1	9356	78.69	52.398	41598000	42403000	36028000	1.292	0.95289	P3100_04_01	2	2
P16157	ANK1	Ankyrin-1	LDQVVESPAIPR	_LDQVVES(ph)PAIPR_	0	0	1	0	3	468.569	1402.69	37.44	1.5863e-14	2	9314	88.561	70.425	2734700	4507200	4507200	1.4933	0.96057	P3100_04_02	2	2
P16157	ANK1	Ankyrin-1	LDQVVESPAIPR	_LDQVVES(ph)PAIPR_	0	0	1	0	2	702.35	1402.69	37.422	3.132e-68	1	9307	133.86	94.862	37917000	38318000	30140000	1.2928	0.90251	P3100_04_02	2	2
P16157	ANK1	Ankyrin-1	LDQVVESPAIPR	_LDQVVESPAIPR_	0	0	0	0	2	662.367	1322.72	37.559	0.006375	1	9423	48.527	27.942	6168000	6611200	5068200	1.1295	0.82154	P3100_02_01	2	1
P16157	ANK1	Ankyrin-1	LDQVVESPAIPR	_LDQVVESPAIPR_	0	0	0	0	2	662.367	1322.72	39.46	2.0163e-68	1	9806	134.68	93.443	26911000	27012000	23491000	1.2493	0.91874	P3100_02_01	2	1
P16157	ANK1	Ankyrin-1	LDQVVESPAIPR	_LDQVVESPAIPR_	0	0	0	0	2	662.367	1322.72	39.506	8.2587e-11	1	9807	89.507	61.33	26912000	26683000	22449000	1.2426	0.90383	P3100_02_01	2	1
P16157	ANK1	Ankyrin-1	LDQVVESPAIPR	_LDQVVESPAIPR_	0	0	0	0	2	662.367	1322.72	37.756	1.0468e-11	2	9455	83.204	61.808	9296500	9606200	9606200	1.4076	0.93209	P3100_02_02	2	1
P16157	ANK1	Ankyrin-1	LDQVVESPAIPR	_LDQVVESPAIPR_	0	0	0	0	2	662.367	1322.72	39.18	4.2735e-24	1	9838	105.95	81.599	25396000	25000000	23178000	1.2926	0.96465	P3100_02_02	2	1
P16157	ANK1	Ankyrin-1	LDQVVESPAIPR	_LDQVVESPAIPR_	0	0	0	0	2	662.367	1322.72	37.556	0.031552	1	9364	31.708	17.028	4869200	5092900	3960100	0.9166	0.54769	P3100_03_01	1	2
P16157	ANK1	Ankyrin-1	LDQVVESPAIPR	_LDQVVESPAIPR_	0	0	0	0	2	662.367	1322.72	37.562	0.00018881	1	9377	74.987	61.178	6230200	4754100	3638200	0.87106	0.59224	P3100_03_01	1	2
P16157	ANK1	Ankyrin-1	LDQVVESPAIPR	_LDQVVESPAIPR_	0	0	0	0	2	662.367	1322.72	37.518	0.00317	1	9391	53.136	25.655	5303800	5154800	4662400	0.93258	0.50933	P3100_03_02	1	2
P16157	ANK1	Ankyrin-1	LDQVVESPAIPR	_LDQVVESPAIPR_	0	0	0	0	2	662.367	1322.72	37.728	0.001423	1	9362	55.724	35.517	6027400	5561500	4233000	0.9396	0.57343	P3100_04_01	2	2
P16157	ANK1	Ankyrin-1	LDQVVESPAIPR	_LDQVVESPAIPR_	0	0	0	0	2	662.367	1322.72	84.658	0.012408	1	17017	41.621	27.812	20559000	18217000	14042000	1.098	1.063	P3100_06_01	2	3
P16157	ANK1	Ankyrin-1	LDQVVESPAIPR	_LDQVVESPAIPR_	0	0	0	0	2	662.367	1322.72	84.644	0.0064275	1	17031	48.467	33.094	19621000	20054000	15104000	1.0443	1.1057	P3100_06_02	2	3
P16157	ANK1	Ankyrin-1	LEGALSEEPR	_LEGALS(ph)EEPR_	0	0	1	0	2	590.766	1179.52	30.229	0.0010557	1	7271	70.438	38.96	6067800	6193900	18857000	1.4358	3.2172	P3100_01_01	1	1
P16157	ANK1	Ankyrin-1	LEGALSEEPR	_LEGALS(ph)EEPR_	0	0	1	0	2	590.766	1179.52	30.399	0.002751	1	7333	62.088	37.834	6709700	2238900	16176000	0.95652	3.3629	P3100_01_02	1	1
P16157	ANK1	Ankyrin-1	LEGALSEEPR	_LEGALS(ph)EEPR_	0	0	1	0	2	590.766	1179.52	30.372	0.016195	1	7526	44.511	29.611	7648600	4879900	8661500	1.2611	1.4208	P3100_02_01	2	1
P16157	ANK1	Ankyrin-1	LEGALSEEPR	_LEGALS(ph)EEPR_	0	0	1	0	2	590.766	1179.52	29.915	0.0031645	1	7465	55.261	35.057	2868400	7640300	9740100	5.2007	2.7938	P3100_03_02	1	2
P16157	ANK1	Ankyrin-1	LEGALSEEPR	_LEGALS(ph)EEPR_	0	0	1	0	2	590.766	1179.52	29.899	0.023137	1	7494	40.475	21.381	3010900	7046400	10442000	4.0843	2.7987	P3100_03_02	1	2
P16157	ANK1	Ankyrin-1	LEGALSEEPR	_LEGALS(ph)EEPR_	0	0	1	0	2	590.766	1179.52	29.96	0.0024388	1	7485	42.843	10.514	2541200	4558900	4558900	1.824	1.2344	P3100_04_02	2	2
P16157	ANK1	Ankyrin-1	LGYISVTDVLK	_LGYIS(ph)VTDVLK_	0	0	1	0	2	644.333	1286.65	58.144	1.3535e-38	2	14441	119.87	32.923	143130000	65762000	459210000	0.5498	1.4197	P3100_01_01	1	1
P16157	ANK1	Ankyrin-1	LGYISVTDVLK	_LGYIS(ph)VTDVLK_	0	0	1	0	2	644.333	1286.65	58.251	4.8329e-29	2	14486	112.42	23.192	88580000	41742000	282710000	0.59808	1.4106	P3100_01_02	1	1
P16157	ANK1	Ankyrin-1	LGYISVTDVLK	_LGYIS(ph)VTDVLK_	0	0	1	0	2	644.333	1286.65	57.884	7.9949e-21	1	14375	102.52	22.645	392750000	154360000	1226100000	0.53374	3.0113	P3100_03_01	1	2
P16157	ANK1	Ankyrin-1	LGYISVTDVLK	_LGYIS(ph)VTDVLK_	0	0	1	0	2	644.333	1286.65	57.791	4.8329e-29	2	14411	112.42	24.348	330110000	133270000	1040900000	0.54148	3.2069	P3100_03_02	1	2
P16157	ANK1	Ankyrin-1	LGYISVTDVLK	_LGYIS(ph)VTDVLK_	0	0	1	0	2	644.333	1286.65	57.884	1.3535e-38	3	14321	119.87	29.602	521750000	383050000	410100000	1.1117	0.96552	P3100_04_01	2	2
P16157	ANK1	Ankyrin-1	LGYISVTDVLK	_LGYIS(ph)VTDVLK_	0	0	1	0	2	644.333	1286.65	57.864	1.8701e-28	3	14348	107.35	22.594	464940000	347640000	369450000	1.0821	0.93668	P3100_04_02	2	2
P16157	ANK1	Ankyrin-1	LGYISVTDVLK	_LGYIS(ph)VTDVLK_	0	0	1	0	2	644.333	1286.65	90.3	0.013075	1	18138	47.774	12.737	3459900	1421900	6985900	0.57151	1.8282	P3100_05_02	1	3
P16157	ANK1	Ankyrin-1	LGYISVTDVLK	_LGYIS(ph)VTDVLK_	0	0	1	0	2	644.333	1286.65	58.114		0				223680000	160840000	168640000	1.0573	0.99883	P3100_02_01	2	1
P16157	ANK1	Ankyrin-1	LGYISVTDVLK	_LGYIS(ph)VTDVLK_	0	0	1	0	2	644.333	1286.65	58.299		0				195420000	134240000	146930000	1.1595	1.0386	P3100_02_02	2	1
P16157	ANK1	Ankyrin-1	LLCSVIGGTDQAQWEDITGTTK	_LLCSVIGGTDQAQWEDITGTTK_	0	0	0	0	3	798.393	2392.16	51.278	5.1703e-159	1	12716	162.09	142.01	7041500	5439500	15038000	1.3311	1.6351	P3100_01_01	1	1
P16157	ANK1	Ankyrin-1	LLCSVIGGTDQAQWEDITGTTK	_LLCSVIGGTDQAQWEDITGTTK_	0	0	0	0	3	798.393	2392.16	51.293	9.5584e-32	1	12727	95.195	83.539	8500800	5029100	12884000	1.1828	1.3679	P3100_01_01	1	1
P16157	ANK1	Ankyrin-1	LLCSVIGGTDQAQWEDITGTTK	_LLCSVIGGTDQAQWEDITGTTK_	0	0	0	0	3	798.393	2392.16	51.319	4.0328e-120	1	12756	144.82	126.66	4070300	5246300	15385000	1.422	1.7758	P3100_01_02	1	1
P16157	ANK1	Ankyrin-1	LLCSVIGGTDQAQWEDITGTTK	_LLCSVIGGTDQAQWEDITGTTK_	0	0	0	0	3	798.393	2392.16	51.359	7.6692e-19	1	12779	77.53	66.329	3479600	4625600	12630000	1.2921	1.5639	P3100_01_02	1	1
P16157	ANK1	Ankyrin-1	LLCSVIGGTDQAQWEDITGTTK	_LLCSVIGGTDQAQWEDITGTTK_	0	0	0	0	3	798.393	2392.16	52.84	4.9952e-37	2	13299	80.236	67.346	17782000	7983400	8577100	0.79663	0.5336	P3100_02_01	2	1
P16157	ANK1	Ankyrin-1	LLCSVIGGTDQAQWEDITGTTK	_LLCSVIGGTDQAQWEDITGTTK_	0	0	0	0	3	798.393	2392.16	52.835	5.4473e-54	3	13321	96.55	91.049	19267000	7673500	8223000	0.73902	0.53158	P3100_02_02	2	1
P16157	ANK1	Ankyrin-1	LLGNQATFSPIVTVEPR	_LLGNQATFSPIVTVEPR_	0	0	0	0	3	614.676	1841	51.572	1.9241e-05	1	13082	49.425	43.018	2407500	924220	1411500	0.89339	0.91146	P3100_02_01	2	1
P16157	ANK1	Ankyrin-1	LSTPPPLAEEEGLASR	_LSTPPPLAEEEGLASR_	0	0	0	0	2	833.936	1665.86	42.453	0.0010565	1	10446	43.261	27.716	6622400	4925100	6423400	1.0399	0.87261	P3100_01_01	1	1
P16157	ANK1	Ankyrin-1	LSTPPPLAEEEGLASR	_LSTPPPLAEEEGLASR_	0	0	0	0	2	833.936	1665.86	42.504	1.7024e-05	1	10534	53.565	45.223	2444200	3054600	3780900	1.3694	1.0811	P3100_01_02	1	1
P16157	ANK1	Ankyrin-1	LSTPPPLAEEEGLASR	_LSTPPPLAEEEGLASR_	0	0	0	0	2	833.936	1665.86	44.625	0.0069735	1	11171	32.858	26.025	21735000	20864000	20465000	1.5345	0.98701	P3100_02_01	2	1
P16157	ANK1	Ankyrin-1	LSTPPPLAEEEGLASR	_LSTPPPLAEEEGLASR_	0	0	0	0	3	556.293	1665.86	44.435	2.7913e-21	1	11201	98.281	75.703	6626800	6457100	7798400	1.4789	1.0215	P3100_02_01	2	1
P16157	ANK1	Ankyrin-1	LSTPPPLAEEEGLASR	_LSTPPPLAEEEGLASR_	0	0	0	0	3	556.293	1665.86	44.765	3.5843e-07	1	11427	68.481	54.049	5673900	3515400	10565000	1.1415	1.3106	P3100_02_01	2	1
P16157	ANK1	Ankyrin-1	LSTPPPLAEEEGLASR	_LSTPPPLAEEEGLASR_	0	0	0	0	3	556.293	1665.86	44.594	3.8593e-58	2	11198	118.71	97.975	5965600	6894200	6894200	1.7369	1.1202	P3100_02_02	2	1
P16157	ANK1	Ankyrin-1	LSTPPPLAEEEGLASR	_LSTPPPLAEEEGLASR_	0	0	0	0	3	556.293	1665.86	42.923	0.00035891	1	10604	46.892	35.847	1163300	706060	794700	0.98407	0.74032	P3100_04_01	2	2
P16157	ANK1	Ankyrin-1	LSTPPPLAEEEGLASR	_LS(ph)TPPPLAEEEGLASR_	0	0	1	0	2	873.919	1745.82	45.299	8.1704e-07	1	11290	60.621	45.107	30034000	36219000	53550000	2.1378	1.1984	P3100_01_02	1	1
P16157	ANK1	Ankyrin-1	LSTPPPLAEEEGLASR	_LS(ph)TPPPLAEEEGLASR_	0	0	1	0	3	582.949	1745.82	45.23	3.092e-58	2	11519	120.29	89.962	46515000	55756000	55756000	2.1017	1.0971	P3100_02_01	2	1
P16157	ANK1	Ankyrin-1	LSTPPPLAEEEGLASR	_LST(ph)PPPLAEEEGLASR_	0	0	1	0	2	873.919	1745.82	45.231	2.6655e-38	1	11481	104.84	89.323	66753000	74718000	74718000	2.0211	1.0455	P3100_02_01	2	1
P16157	ANK1	Ankyrin-1	LSTPPPLAEEEGLASR	_LST(ph)PPPLAEEEGLASR_	0	0	1	0	2	873.919	1745.82	44.584	0.0049919	1	11236	41.115	31.363	10259000	14622000	10635000	1.186	0.9272	P3100_02_01	2	1
P16157	ANK1	Ankyrin-1	LSTPPPLAEEEGLASR	_LS(ph)TPPPLAEEEGLASR_	0	0	1	0	2	873.919	1745.82	45.377	3.282e-06	1	11281	50.226	42.363	58497000	60022000	60022000	1.9138	1.0304	P3100_02_02	2	1
P16157	ANK1	Ankyrin-1	LSTPPPLAEEEGLASR	_LS(ph)TPPPLAEEEGLASR_	0	0	1	0	3	582.949	1745.82	44.82	3.5774e-08	1	11310	76.341	56.217	10628000	10447000	10257000	1.1349	1.1895	P3100_02_02	2	1
P16157	ANK1	Ankyrin-1	LSTPPPLAEEEGLASR	_LS(ph)TPPPLAEEEGLASR_	0	0	1	0	3	582.949	1745.82	45.407	5.9495e-12	1	11300	59.15	51.859	43640000	53128000	53128000	2.1928	1.1332	P3100_02_02	2	1
P16157	ANK1	Ankyrin-1	LSTPPPLAEEEGLASR	_LST(ph)PPPLAEEEGLASR_	0	0	1	0	2	873.919	1745.82	45.006	1.8551e-10	1	11058	84.249	77.299	57264000	79033000	126830000	2.4807	1.7275	P3100_03_01	1	2
P16157	ANK1	Ankyrin-1	LSTPPPLAEEEGLASR	_LS(ph)TPPPLAEEEGLASR_	0	0	1	0	3	582.949	1745.82	45.004	1.2426e-14	1	11102	87.138	66.554	40805000	53069000	78551000	2.3753	1.7517	P3100_03_01	1	2
P16157	ANK1	Ankyrin-1	LSTPPPLAEEEGLASR	_LST(ph)PPPLAEEEGLASR_	0	0	1	0	2	873.919	1745.82	45.015	2.4266e-07	1	11111	74.029	63.168	61316000	79033000	120530000	2.4333	1.7205	P3100_03_01	1	2
P16157	ANK1	Ankyrin-1	LSTPPPLAEEEGLASR	_LS(ph)TPPPLAEEEGLASR_	0	0	1	0	3	582.949	1745.82	44.986	5.6992e-13	1	11130	85.493	85.493	37835000	53212000	84300000	2.5352	1.7643	P3100_03_01	1	2
P16157	ANK1	Ankyrin-1	LSTPPPLAEEEGLASR	_LS(ph)TPPPLAEEEGLASR_	0	0	1	0	3	582.949	1745.82	44.963	4.9195e-15	1	11142	90.561	72.857	35642000	50533000	81260000	2.4228	1.6266	P3100_03_02	1	2
P16157	ANK1	Ankyrin-1	LSTPPPLAEEEGLASR	_LS(ph)TPPPLAEEEGLASR_	0	0	1	0	2	873.919	1745.82	44.949	3.383e-07	1	11143	69.361	58.5	47312000	65031000	106670000	2.5079	1.6604	P3100_03_02	1	2
P16157	ANK1	Ankyrin-1	LSTPPPLAEEEGLASR	_LST(ph)PPPLAEEEGLASR_	0	0	1	0	2	873.919	1745.82	45.006	1.2875e-37	1	11186	111.57	96.055	48669000	65033000	98228000	2.4159	1.6556	P3100_03_02	1	2
P16157	ANK1	Ankyrin-1	LSTPPPLAEEEGLASR	_LS(ph)TPPPLAEEEGLASR_	0	0	1	0	3	582.949	1745.82	45.055	4.5654e-28	2	11018	85.988	78.771	41418000	49287000	49287000	2.0872	1.0626	P3100_04_01	2	2
P16157	ANK1	Ankyrin-1	LSTPPPLAEEEGLASR	_LS(ph)TPPPLAEEEGLASR_	0	0	1	0	3	582.949	1745.82	45.13	5.4393e-06	1	10941	55.546	45.193	40422000	37618000	36010000	1.2419	1.0025	P3100_04_02	2	2
P16157	ANK1	Ankyrin-1	LSTPPPLAEEEGLASR	_LS(ph)TPPPLAEEEGLASR_	0	0	1	0	3	582.949	1745.82	45.268		0				32930000	21880000	42729000	0.87862	1.3992	P3100_01_01	1	1
P16157	ANK1	Ankyrin-1	LSTPPPLAEEEGLASR	_LST(ph)PPPLAEEEGLASR_	0	0	1	0	2	873.919	1745.82	45.074		0				66502000	79142000	79142000	2.0777	1.0568	P3100_04_01	2	2
P16157	ANK1	Ankyrin-1	MSFPETVDEILDVSEDEGEELISFK	_MSFPETVDEILDVS(ph)EDEGEELISFK_	0	0	1	0	3	980.099	2937.28	72.874	7.4572e-70	2	18043	111.11	107.21	5494300	4134100	23822000	1.0561	2.8179	P3100_01_01	1	1
P16157	ANK1	Ankyrin-1	MSFPETVDEILDVSEDEGEELISFK	_MSFPETVDEILDVS(ph)EDEGEELISFK_	0	0	1	0	3	980.099	2937.28	72.618	9.1131e-38	3	18362	82.885	80.499	9371400	6685100	8742100	1.0256	1.1566	P3100_02_01	2	1
P16157	ANK1	Ankyrin-1	MSFPETVDEILDVSEDEGEELISFK	_MSFPETVDEILDVS(ph)EDEGEELISFK_	0	0	1	0	3	980.099	2937.28	72.829	8.9283e-23	1	18333	70.345	66.445	7255000	4779500	6390900	0.9315	1.1205	P3100_02_02	2	1
P16157	ANK1	Ankyrin-1	MSFPETVDEILDVSEDEGEELISFK	_MSFPETVDEILDVS(ph)EDEGEELISFK_	0	0	1	0	3	980.099	2937.28	72.943		0				1179700	633840	3809300	0.77154	4.48	P3100_03_01	1	2
P16157	ANK1	Ankyrin-1	MSFPETVDEILDVSEDEGEELISFK	_MSFPETVDEILDVS(ph)EDEGEELIS(ph)FK_	0	0	2	0	3	1006.75	3017.24	74.393	7.6977e-70	1	18492	108.39	102.17	1854200	1958400	16691000	1.0303	5.752	P3100_01_01	1	1
P16157	ANK1	Ankyrin-1	MSFPETVDEILDVSEDEGEELISFK	_MSFPETVDEILDVS(ph)EDEGEELIS(ph)FK_	0	0	2	0	3	1006.75	3017.24	74.326	1.5063e-37	1	18420	78.642	74.337	1170400	1639100	8719400	1.9084	5.1063	P3100_01_02	1	1
P16157	ANK1	Ankyrin-1	MSFPETVDEILDVSEDEGEELISFK	_MSFPET(ph)VDEILDVS(ph)EDEGEELISFK_	0	0	2	0	3	1006.75	3017.24	73.383	1.6114e-08	1	18582	40.986	35.154	3625700	3849000	3307900	2.7297	1.5697	P3100_02_01	2	1
P16157	ANK1	Ankyrin-1	MSFPETVDEILDVSEDEGEELISFK	_MSFPETVDEILDVSEDEGEELISFK_	0	0	0	0	3	953.444	2857.31	73.422	1.8497e-21	1	18599	68.445	64.245	8335600	1440900	2009000	0.20569	0.25137	P3100_02_01	2	1
P16157	ANK1	Ankyrin-1	MVVELLHK	_MVVELLHK_	0	0	0	0	2	484.784	967.552	91.088	0.018649	1	18381	49.536	34.754	4905900	719210	34032000	0.61656	6.1606	P3100_05_02	1	3
P16157	ANK1	Ankyrin-1	NGASPNEVSSDGTTPLAIAK	_NGAS(ph)PNEVSSDGTTPLAIAK_	0	0	1	0	2	1004.96	2007.92	39.631	1.154e-49	1	9714	104.38	96.042	52414000	16966000	221440000	0.44206	1.8197	P3100_01_01	1	1
P16157	ANK1	Ankyrin-1	NGASPNEVSSDGTTPLAIAK	_NGAS(ph)PNEVSSDGTTPLAIAK_	0	0	1	0	3	670.312	2007.92	39.627	5.9179e-38	1	9724	90.1	82.968	69531000	17485000	249410000	0.45122	1.8808	P3100_01_01	1	1
P16157	ANK1	Ankyrin-1	NGASPNEVSSDGTTPLAIAK	_NGAS(ph)PNEVSSDGTTPLAIAK_	0	0	1	0	2	1004.96	2007.92	39.608	4.0826e-58	1	9802	111.65	102.08	42822000	14638000	150280000	0.37067	1.6648	P3100_01_02	1	1
P16157	ANK1	Ankyrin-1	NGASPNEVSSDGTTPLAIAK	_NGAS(ph)PNEVSSDGTTPLAIAK_	0	0	1	0	3	670.312	2007.92	39.605	4.5411e-58	1	9814	111.65	104.88	47851000	15412000	189460000	0.44647	1.8151	P3100_01_02	1	1
P16157	ANK1	Ankyrin-1	NGASPNEVSSDGTTPLAIAK	_NGAS(ph)PNEVSSDGTTPLAIAK_	0	0	1	0	2	1004.96	2007.92	39.613	4.6415e-58	3	9941	111.3	103.38	84530000	47657000	52916000	0.9587	0.89732	P3100_02_01	2	1
P16157	ANK1	Ankyrin-1	NGASPNEVSSDGTTPLAIAK	_NGAS(ph)PNEVSSDGTTPLAIAK_	0	0	1	0	3	670.312	2007.92	39.611	1.0515e-49	2	9934	104.84	98.063	94840000	59299000	56677000	0.92421	0.83961	P3100_02_01	2	1
P16157	ANK1	Ankyrin-1	NGASPNEVSSDGTTPLAIAK	_NGAS(ph)PNEVSSDGTTPLAIAK_	0	0	1	0	3	670.312	2007.92	39.756	8.0579e-58	2	9947	109.68	102.91	76944000	53110000	56032000	0.94971	0.94026	P3100_02_02	2	1
P16157	ANK1	Ankyrin-1	NGASPNEVSSDGTTPLAIAK	_NGAS(ph)PNEVSSDGTTPLAIAK_	0	0	1	0	2	1004.96	2007.92	39.77	1.0631e-57	2	9949	107.58	94.784	79301000	45457000	48676000	0.95833	0.90072	P3100_02_02	2	1
P16157	ANK1	Ankyrin-1	NGLSPIHMAAQGDHLDCVR	_NGLSPIHMAAQGDHLDCVR_	0	0	0	0	4	523.502	2089.98	50.904	5.4688e-05	1	12909	40.968	33.836	1253800	692780	2389200	0.60429	0.61744	P3100_02_01	2	1
P16157	ANK1	Ankyrin-1	NTFTQVVQGNEFQNIPGEQVTEEQFTDEQGNIVTK	_NTFTQVVQGNEFQNIPGEQVTEEQFTDEQGNIVTK_	0	0	0	0	4	992.975	3967.87	54.169	0.032344	1	13496	9.0435	6.6571	507330	904680	4803100	4.539	5.1393	P3100_01_02	1	1
P16157	ANK1	Ankyrin-1	QDDATGAGQDSENEVSLVSGHQR	_QDDATGAGQDS(ph)ENEVSLVSGHQR_	0	0	1	0	2	1240.52	2479.02	31.379	3.3889e-40	1	7575	103.28	97.871	16345000	32368000	60716000	2.9653	2.0603	P3100_01_01	1	1
P16157	ANK1	Ankyrin-1	QDDATGAGQDSENEVSLVSGHQR	_QDDATGAGQDS(ph)ENEVSLVSGHQR_	0	0	1	0	2	1240.52	2479.02	31.364	2.0628e-09	1	7588	52.359	46.69	19619000	31341000	50057000	2.8544	2.0225	P3100_01_01	1	1
P16157	ANK1	Ankyrin-1	QDDATGAGQDSENEVSLVSGHQR	_QDDATGAGQDS(ph)ENEVSLVSGHQR_	0	0	1	0	2	1240.52	2479.02	31.312	1.7128e-20	1	7637	67.11	62.109	12822000	43711000	43711000	5.9801	1.8583	P3100_01_02	1	1
P16157	ANK1	Ankyrin-1	QDDATGAGQDSENEVSLVSGHQR	_QDDATGAGQDS(ph)ENEVSLVSGHQR_	0	0	1	0	3	827.349	2479.02	31.322	9.648e-41	1	7777	106.23	92.345	295850000	526370000	961290000	2.9529	1.6843	P3100_01_02	1	1
P16157	ANK1	Ankyrin-1	QDDATGAGQDSENEVSLVSGHQR	_QDDATGAGQDS(ph)ENEVSLVSGHQR_	0	0	1	0	2	1240.52	2479.02	31.316	1.2014e-47	2	7793	85.387	79.573	26642000	28357000	28357000	1.2841	1.1166	P3100_02_01	2	1
P16157	ANK1	Ankyrin-1	QDDATGAGQDSENEVSLVSGHQR	_QDDATGAGQDS(ph)ENEVSLVSGHQR_	0	0	1	0	3	827.349	2479.02	31.318	4.3901e-121	1	7755	150.4	140.03	275840000	248760000	288360000	1.1934	1.0677	P3100_02_01	2	1
P16157	ANK1	Ankyrin-1	QDDATGAGQDSENEVSLVSGHQR	_QDDATGAGQDS(ph)ENEVSLVSGHQR_	0	0	1	0	3	827.349	2479.02	31.307	5.2191e-40	1	7790	101.05	96.257	304600000	248960000	280700000	1.3161	1.0611	P3100_02_01	2	1
P16157	ANK1	Ankyrin-1	QDDATGAGQDSENEVSLVSGHQR	_QDDATGAGQDS(ph)ENEVSLVSGHQR_	0	0	1	0	2	1240.52	2479.02	31.291	4.494e-37	1	7835	81.48	77.58	27234000	23716000	23716000	1.7684	1.1451	P3100_02_02	2	1
P16157	ANK1	Ankyrin-1	QDDATGAGQDSENEVSLVSGHQR	_QDDATGAGQDS(ph)ENEVSLVSGHQR_	0	0	1	0	3	827.349	2479.02	31.251	7.8478e-21	1	7820	78.272	74.74	15023000	23483000	35285000	2.5773	1.9629	P3100_03_02	1	2
P16157	ANK1	Ankyrin-1	QDDATGAGQDSENEVSLVSGHQR	_QDDATGAGQDS(ph)ENEVSLVSGHQR_	0	0	1	0	3	827.349	2479.02	31.253	4.2761e-48	2	7821	90.084	88.125	14016000	17203000	17203000	1.7741	1.169	P3100_04_01	2	2
P16157	ANK1	Ankyrin-1	QDDATGAGQDSENEVSLVSGHQR	_QDDATGAGQDS(ph)ENEVSLVSGHQR_	0	0	1	0	3	827.349	2479.02	31.28		0				275360000	343900000	343900000	1.5351	1.285	P3100_02_02	2	1
P16157	ANK1	Ankyrin-1	QDDATGAGQDSENEVSLVSGHQR	_QDDATGAGQDS(ph)ENEVSLVSGHQR_	0	0	1	0	3	827.349	2479.02	31.275		0				16017000	35694000	35694000	3.5774	2.4164	P3100_03_01	1	2
P16157	ANK1	Ankyrin-1	QDDATGAGQDSENEVSLVSGHQR	_QDDATGAGQDSENEVSLVSGHQR_	0	0	0	0	3	800.693	2399.06	31.152	0.0030027	1	7817	26.849	24.744	1531800	1900400	4754800	1.9444	1.7143	P3100_03_01	1	2
P16157	ANK1	Ankyrin-1	QDDATGAGQDSENEVSLVSGHQR	_QDDATGAGQDSENEVSLVSGHQR_	0	0	0	0	3	800.693	2399.06	31.146	0.022813	1	7792	14.809	11.273	5100900	1485600	3340600	0.79124	0.82974	P3100_04_01	2	2
P16157	ANK1	Ankyrin-1	QNQVEVAR	_QNQVEVAR_	0	0	0	0	2	472.251	942.488	18.574	2.153e-17	2	4455	106.6	78.381	33339000	26228000	28421000	1.1611	0.89681	P3100_02_02	2	1
P16157	ANK1	Ankyrin-1	QNQVEVAR	_QNQVEVAR_	0	0	0	0	2	472.251	942.488	18.46	1.8048e-16	2	4686	104.44	76.219	5633100	3766000	6784000	0.90353	0.87579	P3100_03_01	1	2
P16157	ANK1	Ankyrin-1	QNQVEVAR	_QNQVEVAR_	0	0	0	0	2	472.251	942.488	18.454	5.4194e-06	1	4693	85.38	62.694	5162800	3294800	6549300	0.96549	0.92606	P3100_03_02	1	2
P16157	ANK1	Ankyrin-1	QNQVEVAR	_QNQVEVAR_	0	0	0	0	2	472.251	942.488	18.464	6.0859e-33	2	4680	118.06	61.801	9356400	6764600	8463700	1.02	0.73002	P3100_04_01	2	2
P16157	ANK1	Ankyrin-1	QNQVEVAR	_QNQVEVAR_	0	0	0	0	2	472.251	942.488	18.552	4.6791e-44	2	4711	124.08	75.519	7685000	4671100	5189300	1.0984	0.80198	P3100_04_02	2	2
P16157	ANK1	Ankyrin-1	QNQVEVAR	_QNQVEVAR_	0	0	0	0	2	472.251	942.488	90.381	0.020889	2	18734	50.805	33.339	23666000	10559000	25873000	0.722	0.96967	P3100_05_01	1	3
P16157	ANK1	Ankyrin-1	QNQVEVAR	_QNQVEVAR_	0	0	0	0	2	472.251	942.488	90.083	3.0807e-06	1	18528	88.364	49.61	46150000	27678000	31607000	0.87603	0.87457	P3100_06_01	2	3
P16157	ANK1	Ankyrin-1	QNQVEVAR	_QNQVEVAR_	0	0	0	0	2	472.251	942.488	90.011	0.0013788	2	18496	78.113	31.656	40115000	23348000	25797000	0.76918	0.83878	P3100_06_02	2	3
P16157	ANK1	Ankyrin-1	QNQVEVAR	_QNQVEVAR_	0	0	0	0	2	472.251	942.488	18.79		0				2680100	1525100	1827700	1.0963	0.77601	P3100_02_01	2	1
P16157	ANK1	Ankyrin-1	QNQVEVAR	_QNQVEVAR_	0	0	0	0	2	472.251	942.488	90.388		0				17682000	9139800	20563000	0.70444	0.95167	P3100_05_02	1	3
P16157	ANK1	Ankyrin-1	QQGQEEQVQEAK	_QQGQEEQVQEAK_	0	0	0	0	2	701.334	1400.65	17.269	0	3	4045	214.81	197.15	18870000	11462000	13497000	0.93858	0.93981	P3100_02_01	2	1
P16157	ANK1	Ankyrin-1	QQGQEEQVQEAK	_QQGQEEQVQEAK_	0	0	0	0	3	467.892	1400.65	17.266	1.5378e-67	2	4054	130.1	94.387	1098100	1046300	1021500	1.0628	0.90315	P3100_02_01	2	1
P16157	ANK1	Ankyrin-1	QQGQEEQVQEAK	_QQGQEEQVQEAK_	0	0	0	0	2	701.334	1400.65	17.065	1.6825e-196	3	4077	186.16	172.97	34243000	19966000	23717000	0.96515	0.94462	P3100_02_02	2	1
P16157	ANK1	Ankyrin-1	QQGQEEQVQEAK	_QQGQEEQVQEAK_	0	0	0	0	2	701.334	1400.65	16.77	0.0013452	2	4264	41.218	33.651	1898900	2101100	1442900	1.2303	0.89626	P3100_03_02	1	2
P16157	ANK1	Ankyrin-1	QQGQEEQVQEAK	_QQGQEEQVQEAK_	0	0	0	0	2	701.334	1400.65	16.728	0.001797	2	4262	40.475	26.667	3711600	1310200	2595600	1.124	1.1146	P3100_04_01	2	2
P16157	ANK1	Ankyrin-1	QQGQEEQVQEAK	_QQGQEEQVQEAK_	0	0	0	0	2	701.334	1400.65	16.824	1.0765e-05	1	4266	53.448	39.639	2837000	1675000	1765200	0.95847	0.95422	P3100_04_02	2	2
P16157	ANK1	Ankyrin-1	QQGQEEQVQEAK	_QQGQEEQVQEAK_	0	0	0	0	2	701.334	1400.65	89.719	0.015534	1	18429	30.567	19.308	17249000	14937000	11827000	1.3445	0.88543	P3100_06_02	2	3
P16157	ANK1	Ankyrin-1	QQGQEEQVQEAK	_QQGQEEQVQEAK_	0	0	0	0	2	701.334	1400.65	16.764		0				1867100	1676700	1407600	1.1987	0.98345	P3100_03_01	1	2
P16157	ANK1	Ankyrin-1	QQGQEEQVQEAK	_QQGQEEQVQEAK_	0	0	0	0	2	701.334	1400.65	90.091		0				13976000	11338000	7968900	1.19	0.58167	P3100_05_01	1	3
P16157	ANK1	Ankyrin-1	QQGQEEQVQEAK	_QQGQEEQVQEAK_	0	0	0	0	2	701.334	1400.65	90.032		0				7370500	6612600	5576500	1.2784	0.63464	P3100_05_02	1	3
P16157	ANK1	Ankyrin-1	QQGQEEQVQEAK	_QQGQEEQVQEAK_	0	0	0	0	2	701.334	1400.65	89.779		0				22109000	14608000	15140000	0.98969	0.96082	P3100_06_01	2	3
P16157	ANK1	Ankyrin-1	RLGYISVTDVLK	_RLGYIS(ph)VTDVLK_	0	0	1	1	2	722.384	1442.75	52.491	5.3655e-12	2	13024	82.349	24.376	24404000	9232500	169890000	0.48762	3.6913	P3100_01_01	1	1
P16157	ANK1	Ankyrin-1	RLGYISVTDVLK	_RLGYIS(ph)VTDVLK_	0	0	1	1	2	722.384	1442.75	52.535	1.2385e-25	2	13077	105.28	28.457	16464000	7229000	111330000	0.52121	3.5197	P3100_01_02	1	1
P16157	ANK1	Ankyrin-1	RLGYISVTDVLK	_RLGYIS(ph)VTDVLK_	0	0	1	1	3	481.925	1442.75	52.511	0.00096428	1	13078	72.898	26.58	1201500	240390	7337300	0.54842	4.0994	P3100_01_02	1	1
P16157	ANK1	Ankyrin-1	RLGYISVTDVLK	_RLGYIS(ph)VTDVLK_	0	0	1	1	2	722.384	1442.75	54.552	4.8453e-10	3	13828	65.477	21.165	15067000	12524000	11587000	1.2084	1.0472	P3100_02_01	2	1
P16157	ANK1	Ankyrin-1	RLGYISVTDVLK	_RLGYIS(ph)VTDVLK_	0	0	1	1	2	722.384	1442.75	54.621	2.5033e-06	1	13795	54.237	17.641	12134000	8771900	10698000	1.2389	1.0991	P3100_02_02	2	1
P16157	ANK1	Ankyrin-1	RLGYISVTDVLK	_RLGYIS(ph)VTDVLK_	0	0	1	1	2	722.384	1442.75	52.799	2.5239e-08	2	13122	59.634	20.282	93723000	35896000	653440000	0.51654	7.2922	P3100_03_01	1	2
P16157	ANK1	Ankyrin-1	RLGYISVTDVLK	_RLGYIS(ph)VTDVLK_	0	0	1	1	3	481.925	1442.75	52.997	0.012726	1	13135	51.771	24.004	3066400	1033400	31432000	0.9457	19.113	P3100_03_01	1	2
P16157	ANK1	Ankyrin-1	RLGYISVTDVLK	_RLGYIS(ph)VTDVLK_	0	0	1	1	3	481.925	1442.75	52.785	0.018823	1	13173	48.899	22.953	2370500	938620	21635000	0.51779	9.1569	P3100_03_01	1	2
P16157	ANK1	Ankyrin-1	RLGYISVTDVLK	_RLGYIS(ph)VTDVLK_	0	0	1	1	2	722.384	1442.75	52.767	1.3649e-11	2	13183	78.244	32.088	81549000	28094000	566030000	0.50672	7.7856	P3100_03_02	1	2
P16157	ANK1	Ankyrin-1	RLGYISVTDVLK	_RLGYIS(ph)VTDVLK_	0	0	1	1	3	481.925	1442.75	52.983	0.0012923	1	13188	71.08	26.155	2721600	1197000	28725000	0.94363	19.575	P3100_03_02	1	2
P16157	ANK1	Ankyrin-1	RLGYISVTDVLK	_RLGYIS(ph)VTDVLK_	0	0	1	1	2	722.384	1442.75	52.826	2.3521e-15	3	13089	91.657	20.577	116400000	95732000	100210000	1.2556	1.0527	P3100_04_01	2	2
P16157	ANK1	Ankyrin-1	RLGYISVTDVLK	_RLGYIS(ph)VTDVLK_	0	0	1	1	2	722.384	1442.75	52.755	6.7642e-12	3	13100	81.656	22.446	102250000	78904000	89623000	1.2735	1.1162	P3100_04_02	2	2
P16157	ANK1	Ankyrin-1	RQDDATGAGQDSENEVSLVSGHQR	_RQDDATGAGQDS(ph)ENEVSLVSGHQR_	0	0	1	1	3	879.383	2635.13	78.754	6.1443e-11	1	19514	49.266	46.298	3875200	8972300	8972300	2.4302	1.567	P3100_01_01	1	1
P16157	ANK1	Ankyrin-1	RQDDATGAGQDSENEVSLVSGHQR	_RQDDATGAGQDS(ph)ENEVSLVSGHQR_	0	0	1	1	4	659.789	2635.13	28.923	8.1835e-81	3	7029	120.52	92.177	307470000	742930000	742930000	2.3085	1.4151	P3100_01_02	1	1
P16157	ANK1	Ankyrin-1	RQDDATGAGQDSENEVSLVSGHQR	_RQDDATGAGQDS(ph)ENEVSLVSGHQR_	0	0	1	1	3	879.383	2635.13	78.763	1.728e-05	1	19440	44.158	39.031	2020100	2838300	5754800	1.7962	1.4073	P3100_01_02	1	1
P16157	ANK1	Ankyrin-1	RQDDATGAGQDSENEVSLVSGHQR	_RQDDATGAGQDS(ph)ENEVSLVSGHQR_	0	0	1	1	3	879.383	2635.13	28.898	1.0466e-171	1	7113	162.01	151.91	325460000	334260000	334260000	1.2555	1.1201	P3100_02_01	2	1
P16157	ANK1	Ankyrin-1	RQDDATGAGQDSENEVSLVSGHQR	_RQDDATGAGQDS(ph)ENEVSLVSGHQR_	0	0	1	1	4	659.789	2635.13	28.916	8.3754e-215	1	7114	178.11	141.6	156140000	162730000	162730000	1.3233	1.1499	P3100_02_01	2	1
P16157	ANK1	Ankyrin-1	RQDDATGAGQDSENEVSLVSGHQR	_RQDDATGAGQDS(ph)ENEVSLVSGHQR_	0	0	1	1	3	879.383	2635.13	36.429	7.5481e-89	3	9252	134.66	117.73	322670000	138320000	161520000	1.1369	0.79521	P3100_02_01	2	1
P16157	ANK1	Ankyrin-1	RQDDATGAGQDSENEVSLVSGHQR	_RQDDATGAGQDS(ph)ENEVSLVSGHQR_	0	0	1	1	4	659.789	2635.13	29.021	3.3955e-120	2	7202	140.73	131.17	166540000	160160000	160160000	1.4502	1.1585	P3100_02_02	2	1
P16157	ANK1	Ankyrin-1	RQDDATGAGQDSENEVSLVSGHQR	_RQDDATGAGQDS(ph)ENEVSLVSGHQR_	0	0	1	1	4	659.789	2635.13	30.36	2.6635e-10	1	7615	53.214	46.469	21697000	18643000	22189000	1.2001	1.3367	P3100_02_02	2	1
P16157	ANK1	Ankyrin-1	RQDDATGAGQDSENEVSLVSGHQR	_RQDDATGAGQDS(ph)ENEVSLVSGHQR_	0	0	1	1	4	659.789	2635.13	32.152	5.0965e-15	1	8032	62.532	55.588	10942000	4368400	5025300	1.108	0.77816	P3100_02_02	2	1
P16157	ANK1	Ankyrin-1	RQDDATGAGQDSENEVSLVSGHQR	_RQDDATGAGQDS(ph)ENEVSLVSGHQR_	0	0	1	1	3	879.383	2635.13	36.387	2.8147e-88	3	9019	129.35	113.21	276820000	132320000	149390000	1.1132	0.79984	P3100_02_02	2	1
P16157	ANK1	Ankyrin-1	RQDDATGAGQDSENEVSLVSGHQR	_RQDDATGAGQDS(ph)ENEVSLVSGHQR_	0	0	1	1	4	659.789	2635.13	29.134	1.9982e-28	1	7359	72.791	69.457	3522200	7507300	7507300	2.4869	1.9657	P3100_03_01	1	2
P16157	ANK1	Ankyrin-1	RQDDATGAGQDSENEVSLVSGHQR	_RQDDATGAGQDS(ph)ENEVSLVSGHQR_	0	0	1	1	4	659.789	2635.13	29.134	2.1416e-15	1	7330	59.789	56.454	2477100	5720700	5720700	2.9202	1.903	P3100_03_02	1	2
P16157	ANK1	Ankyrin-1	RQDDATGAGQDSENEVSLVSGHQR	_RQDDATGAGQDS(ph)ENEVSLVSGHQR_	0	0	1	1	3	879.383	2635.13	29.2	8.9094e-21	1	7301	66.017	63.522	18713000	13817000	20477000	1.1906	1.1129	P3100_04_02	2	2
P16157	ANK1	Ankyrin-1	RQDDATGAGQDSENEVSLVSGHQR	_RQDDATGAGQDS(ph)ENEVSLVSGHQR_	0	0	1	1	3	879.383	2635.13	28.938		0				662480000	1621200000	1621200000	2.2376	1.445	P3100_01_02	1	1
P16157	ANK1	Ankyrin-1	RQDDATGAGQDSENEVSLVSGHQR	_RQDDATGAGQDS(ph)ENEVSLVSGHQR_	0	0	1	1	3	879.383	2635.13	29.211		0				22669000	22755000	22755000	1.3716	1.0601	P3100_04_01	2	2
P16157	ANK1	Ankyrin-1	RQDDATGAGQDSENEVSLVSGHQR	_RQDDATGAGQDS(ph)ENEVSLVSGHQR_	0	0	1	1	4	659.789	2635.13	29.115		0				3280600	2867300	2867300	1.9593	0.95963	P3100_04_01	2	2
P16157	ANK1	Ankyrin-1	RQDDATGAGQDSENEVSLVSGHQR	_RQDDATGAGQDS(ph)ENEVSLVSGHQR_	0	0	1	1	4	659.789	2635.13	29.152		0				2763400	3601300	3601300	1.4829	1.0852	P3100_04_02	2	2
P16157	ANK1	Ankyrin-1	RQDDATGAGQDSENEVSLVSGHQR	_RQDDATGAGQDSENEVSLVSGHQR_	0	0	0	1	4	639.797	2555.16	29.45	0.00014238	1	7133	31.954	24.856	11395000	8028700	12261000	0.94794	1.2148	P3100_01_02	1	1
P16157	ANK1	Ankyrin-1	RQDDATGAGQDSENEVSLVSGHQR	_RQDDATGAGQDSENEVSLVSGHQR_	0	0	0	1	4	639.797	2555.16	43.385	2.9867e-49	1	10900	91.643	80.442	7521400	12359000	12359000	1.361	0.94228	P3100_02_01	2	1
P16157	ANK1	Ankyrin-1	RQDDATGAGQDSENEVSLVSGHQR	_RQDDATGAGQDSENEVSLVSGHQR_	0	0	0	1	4	639.797	2555.16	31.129	0.005671	1	7836	24.2	21.632	3198800	4773000	4773000	2.3384	1.1473	P3100_03_01	1	2
P16157	ANK1	Ankyrin-1	RQDDATGAGQDSENEVSLVSGHQR	_RQDDATGAGQDSENEVSLVSGHQR_	0	0	0	1	4	639.797	2555.16	31.778	0.0002575	1	8192	30.36	27.865	3752300	5141900	5141900	1.6541	1.4272	P3100_03_02	1	2
P16157	ANK1	Ankyrin-1	RQDDATGAGQDSENEVSLVSGHQR	_RQDDATGAGQDSENEVSLVSGHQR_	0	0	0	1	3	852.727	2555.16	31.583	2.0284e-21	1	7901	83.826	71.446	8565100	1980300	3526500	0.68646	0.66937	P3100_04_01	2	2
P16157	ANK1	Ankyrin-1	RQDDATGAGQDSENEVSLVSGHQR	_RQDDATGAGQDSENEVSLVSGHQR_	0	0	0	1	4	639.797	2555.16	31.684	6.8617e-07	1	7950	47.05	38.21	5022400	2586900	2805800	1.3969	0.85543	P3100_04_01	2	2
P16157	ANK1	Ankyrin-1	RQDDATGAGQDSENEVSLVSGHQR	_RQDDATGAGQDSENEVSLVSGHQR_	0	0	0	1	3	852.727	2555.16	31.644	2.9788e-15	1	7898	52.359	47.602	10273000	5450600	5450600	1.3375	1.3433	P3100_04_01	2	2
P16157	ANK1	Ankyrin-1	RQDDATGAGQDSENEVSLVSGHQR	_RQDDATGAGQDSENEVSLVSGHQR_	0	0	0	1	3	852.727	2555.16	31.696	0.019333	1	7964	10.255	7.357	4025800	3253100	8427100	1.2226	0.83313	P3100_04_02	2	2
P16157	ANK1	Ankyrin-1	RQDDATGAGQDSENEVSLVSGHQR	_RQDDATGAGQDSENEVSLVSGHQR_	0	0	0	1	4	639.797	2555.16	31.646	2.8106e-14	1	7931	58.345	50.594	5745600	1956900	2753400	1.2373	1.0192	P3100_04_02	2	2
P16157	ANK1	Ankyrin-1	RQDDATGAGQDSENEVSLVSGHQR	_RQDDATGAGQDSENEVSLVSGHQR_	0	0	0	1	4	639.797	2555.16	31.142	1.3993e-07	1	7788	38.562	33.891	5051400	2776000	2518300	1.0781	1.0054	P3100_04_02	2	2
P16157	ANK1	Ankyrin-1	RQQGQEEQVQEAK	_RQQGQEEQVQEAK_	0	0	0	1	3	519.925	1556.75	15.872	2.0286e-68	3	3700	131.06	116.98	4108400	1882500	2602500	0.88245	0.81537	P3100_02_01	2	1
P16157	ANK1	Ankyrin-1	RQQGQEEQVQEAK	_RQQGQEEQVQEAK_	0	0	0	1	3	519.925	1556.75	15.793	1.7541e-82	3	3769	139.48	126.68	15510000	8848400	11182000	1.0335	1.0258	P3100_02_02	2	1
P16157	ANK1	Ankyrin-1	RQQGQEEQVQEAK	_RQQGQEEQVQEAK_	0	0	0	1	3	519.925	1556.75	15.702	8.7989e-05	1	3980	44.426	37.296	844100	1062700	842680	1.2822	0.97676	P3100_03_01	1	2
P16157	ANK1	Ankyrin-1	RQQGQEEQVQEAK	_RQQGQEEQVQEAK_	0	0	0	1	3	519.925	1556.75	15.677	1.1604e-11	2	3984	74.987	67.857	1111700	803220	832460	1.2993	0.95576	P3100_03_02	1	2
P16157	ANK1	Ankyrin-1	RQQGQEEQVQEAK	_RQQGQEEQVQEAK_	0	0	0	1	3	519.925	1556.75	15.69	5.6557e-05	1	3984	74.987	65.451	1003300	809570	830180	0.86572	1.1186	P3100_04_02	2	2
P16157	ANK1	Ankyrin-1	RRTPTPLALR	_RRT(ph)PTPLALR_	0	0	1	2	3	420.903	1259.69	28.001	0.0094497	2	6637	66.023	48.855	35841000	90865000	136240000	4.5638	2.7064	P3100_01_01	1	1
P16157	ANK1	Ankyrin-1	RRTPTPLALR	_RRT(ph)PTPLALR_	0	0	1	2	3	420.903	1259.69	28.53	0.00035017	1	6997	51.436	34.268	20122000	30161000	30161000	1.9322	1.2346	P3100_02_01	2	1
P16157	ANK1	Ankyrin-1	RRTPTPLALR	_RRT(ph)PTPLALR_	0	0	1	2	3	420.903	1259.69	43.183	0.01133	1	11016	62.088	36.558	21066000	32850000	25983000	1.9411	1.2154	P3100_02_01	2	1
P16157	ANK1	Ankyrin-1	RRTPTPLALR	_RRT(ph)PTPLALR_	0	0	1	2	3	420.903	1259.69	29.166	0.026323	1	7224	52.576	26.217	14831000	22471000	16084000	1.9562	1.2138	P3100_02_02	2	1
P16157	ANK1	Ankyrin-1	RRTPTPLALR	_RRT(ph)PTPLALR_	0	0	1	2	3	420.903	1259.69	40.963	0.010362	1	10274	65.234	39.785	4860100	4269000	4674800	1.3312	0.90201	P3100_02_02	2	1
P16157	ANK1	Ankyrin-1	RRTPTPLALR	_RRT(ph)PTPLALR_	0	0	1	2	3	420.903	1259.69	42.606	0.0034741	1	10678	71.558	45.446	16347000	25283000	18738000	2.0367	1.2162	P3100_02_02	2	1
P16157	ANK1	Ankyrin-1	RRTPTPLALR	_RRT(ph)PTPLALR_	0	0	1	2	3	420.903	1259.69	29.666	3.4322e-13	1	7544	94.122	73.334	9916300	28699000	43329000	4.9184	3.2301	P3100_03_02	1	2
P16157	ANK1	Ankyrin-1	RRTPTPLALR	_RRT(ph)PTPLALR_	0	0	1	2	3	420.903	1259.69	29.64	0.0047508	1	7482	70.089	31.084	14664000	24303000	17364000	1.9381	1.1524	P3100_04_01	2	2
P16157	ANK1	Ankyrin-1	RRTPTPLALR	_RRT(ph)PTPLALR_	0	0	1	2	3	420.903	1259.69	29.557	0.0095455	1	7504	59.116	40.21	13663000	21946000	14550000	1.9156	1.1332	P3100_04_02	2	2
P16157	ANK1	Ankyrin-1	RRTPTPLALR	_RRT(ph)PT(ph)PLALR_	0	0	2	2	3	447.558	1339.65	28.459	0.0065258	1	6713	43.69	30.101	801270000	1116200000	1094400000	2.839	0.90706	P3100_01_01	1	1
P16157	ANK1	Ankyrin-1	RRTPTPLALR	_RRT(ph)PT(ph)PLALR_	0	0	2	2	3	447.558	1339.65	28.581	0.0046257	1	6804	47.774	35.505	618040000	861700000	852060000	3.0634	0.80051	P3100_01_02	1	1
P16157	ANK1	Ankyrin-1	RRTPTPLALR	_RRT(ph)PT(ph)PLALR_	0	0	2	2	3	447.558	1339.65	28.625	0.0076779	1	7411	41.495	27.214	581670000	691310000	576390000	1.288	0.99174	P3100_02_01	2	1
P16157	ANK1	Ankyrin-1	RRTPTPLALR	_RRT(ph)PT(ph)PLALR_	0	0	2	2	3	447.558	1339.65	33.19	0.0031391	1	8687	51.009	40.084	56020000	36961000	43298000	1.2659	0.96642	P3100_02_01	2	1
P16157	ANK1	Ankyrin-1	RRTPTPLALR	_RRT(ph)PT(ph)PLALR_	0	0	2	2	3	447.558	1339.65	28.76	0.0062645	1	7056	44.252	34.814	526490000	628380000	501420000	1.3956	1.0448	P3100_02_02	2	1
P16157	ANK1	Ankyrin-1	RTPTPLALR	_RTPT(ph)PLALR_	0	0	1	1	2	552.8	1103.59	31.615	0.001944	1	7629	68.515	43.173	25143000	44232000	42146000	3.3914	1.0784	P3100_01_01	1	1
P16157	ANK1	Ankyrin-1	RTPTPLALR	_RTPT(ph)PLALR_	0	0	1	1	3	368.869	1103.59	31.568	0.0062553	1	7630	47.815	32.186	13466000	16565000	17077000	1.3999	1.1623	P3100_01_01	1	1
P16157	ANK1	Ankyrin-1	RTPTPLALR	_RTPT(ph)PLALR_	0	0	1	1	2	552.8	1103.59	31.592	0.0023612	1	7651	65.179	44.147	26214000	44406000	42260000	3.5569	1.0943	P3100_01_01	1	1
P16157	ANK1	Ankyrin-1	RTPTPLALR	_RTPT(ph)PLALR_	0	0	1	1	3	368.869	1103.59	31.626	0.0054679	1	7708	48.822	27.294	11748000	16101000	15483000	1.4304	1.1035	P3100_01_01	1	1
P16157	ANK1	Ankyrin-1	RTPTPLALR	_RTPT(ph)PLALR_	0	0	1	1	3	368.869	1103.59	31.769	0.010469	1	7713	42.425	19.784	7783700	10443000	9430400	1.184	1.0437	P3100_01_02	1	1
P16157	ANK1	Ankyrin-1	RTPTPLALR	_RTPT(ph)PLALR_	0	0	1	1	2	552.8	1103.59	31.648	0.0016673	1	7747	70.728	46.219	20983000	31599000	30263000	3.4376	1.0035	P3100_01_02	1	1
P16157	ANK1	Ankyrin-1	RTPTPLALR	_RTPT(ph)PLALR_	0	0	1	1	2	552.8	1103.59	31.667	0.0024182	1	7748	56.936	26.249	20576000	31130000	29338000	3.0508	0.99117	P3100_01_02	1	1
P16157	ANK1	Ankyrin-1	RTPTPLALR	_RTPT(ph)PLALR_	0	0	1	1	3	368.869	1103.59	31.756	0.0096265	1	7811	43.502	24.727	7664400	10561000	10854000	1.2418	0.96558	P3100_01_02	1	1
P16157	ANK1	Ankyrin-1	RTPTPLALR	_RTPT(ph)PLALR_	0	0	1	1	3	368.869	1103.59	31.785	0.0076251	1	7880	46.063	24.535	9460800	8605200	7849800	1.237	0.94532	P3100_02_01	2	1
P16157	ANK1	Ankyrin-1	RTPTPLALR	_RTPT(ph)PLALR_	0	0	1	1	3	368.869	1103.59	31.919	0.0032889	1	7967	52.863	31.335	8170700	8870800	8819700	1.2182	1.0876	P3100_02_02	2	1
P16157	ANK1	Ankyrin-1	RTPTPLALR	_RTPT(ph)PLALR_	0	0	1	1	3	368.869	1103.59	31.953	0.0015328	1	7971	61.042	31.498	7489100	4794000	6331800	1.4725	1.2962	P3100_02_02	2	1
P16157	ANK1	Ankyrin-1	RTPTPLALR	_RTPT(ph)PLALR_	0	0	1	1	3	368.869	1103.59	32.185	0.0069276	1	8026	46.955	22.061	7176400	8199200	6511600	1.2791	0.93243	P3100_04_01	2	2
P16157	ANK1	Ankyrin-1	RTPTPLALR	_RT(ph)PTPLALR_	0	0	1	1	2	552.8	1103.59	32.113	0.0050507	1	8000	53.237	34.134	49764000	61277000	46594000	1.2618	0.94704	P3100_04_02	2	2
P16157	ANK1	Ankyrin-1	RTPTPLALR	_RTPT(ph)PLALR_	0	0	1	1	3	368.869	1103.59	32.172	0.0094878	1	8014	43.68	23.121	6504600	8218600	5762800	1.2964	0.91093	P3100_04_02	2	2
P16157	ANK1	Ankyrin-1	SEEKLPGSK	_SEEKLPGSK_	0	0	0	1	3	325.51	973.508	19.206	0.0018296	2	4586	47.894	36.729	4809000	3348700	4090600	1.2613	1.4026	P3100_02_01	2	1
P16157	ANK1	Ankyrin-1	SEEKLPGSK	_SEEKLPGSK_	0	0	0	1	2	487.761	973.508	19.545	0.030043	1	4938	36.424	13.105	1146000	774690	1295600	0.97846	0.54526	P3100_03_02	1	2
P16157	ANK1	Ankyrin-1	SEEKLPGSK	_SEEKLPGSK_	0	0	0	1	2	487.761	973.508	19.194		0				3233500	1930000	2376700	0.88157	1.0315	P3100_02_01	2	1
P16157	ANK1	Ankyrin-1	SEEKLPGSK	_SEEKLPGSK_	0	0	0	1	2	487.761	973.508	19.545		0				792530	821320	1076500	0.90051	0.54284	P3100_03_01	1	2
P16157	ANK1	Ankyrin-1	SENGSVWK	_SENGSVWK_	0	0	0	0	2	453.719	905.424	25.008	0.0079591	1	6116	60.436	14.011	4161900	1938000	932190	1.0833	0.3654	P3100_02_02	2	1
P16157	ANK1	Ankyrin-1	TAAVLLQNDPNPDVLSK	_TAAVLLQNDPNPDVLSK_	0	0	0	0	3	598.991	1793.95	43.907	3.5692e-48	3	10820	109.04	93.527	13670000	20447000	13553000	2.0244	0.55706	P3100_01_01	1	1
P16157	ANK1	Ankyrin-1	TAAVLLQNDPNPDVLSK	_TAAVLLQNDPNPDVLSK_	0	0	0	0	2	897.983	1793.95	43.892	1.6559e-22	1	10821	75.564	67.015	7853300	10845000	8337700	1.8749	0.648	P3100_01_01	1	1
P16157	ANK1	Ankyrin-1	TAAVLLQNDPNPDVLSK	_TAAVLLQNDPNPDVLSK_	0	0	0	0	3	598.991	1793.95	43.969	4.7996e-34	2	10903	98.227	86.621	12337000	17123000	9128800	1.5812	0.42023	P3100_01_02	1	1
P16157	ANK1	Ankyrin-1	TAAVLLQNDPNPDVLSK	_TAAVLLQNDPNPDVLSK_	0	0	0	0	2	897.983	1793.95	43.982	4.2509e-22	1	10922	72.207	47.289	5162500	6277000	4434300	1.9754	0.54959	P3100_01_02	1	1
P16157	ANK1	Ankyrin-1	TAAVLLQNDPNPDVLSK	_TAAVLLQNDPNPDVLSK_	0	0	0	0	3	598.991	1793.95	45.616	2.0535e-10	3	11449	59.372	54.468	32905000	21427000	28008000	0.9713	0.99579	P3100_02_01	2	1
P16157	ANK1	Ankyrin-1	TAAVLLQNDPNPDVLSK	_TAAVLLQNDPNPDVLSK_	0	0	0	0	2	897.983	1793.95	45.638	1.1347e-32	3	11472	92.633	84.988	16009000	11633000	12014000	0.97054	0.96793	P3100_02_01	2	1
P16157	ANK1	Ankyrin-1	TAAVLLQNDPNPDVLSK	_TAAVLLQNDPNPDVLSK_	0	0	0	0	3	598.991	1793.95	45.638	2.2374e-33	4	11395	93.226	83.316	36555000	20354000	22585000	0.96302	0.99981	P3100_02_02	2	1
P16157	ANK1	Ankyrin-1	TAAVLLQNDPNPDVLSK	_TAAVLLQNDPNPDVLSK_	0	0	0	0	2	897.983	1793.95	45.611	2.2246e-39	3	11485	102.5	95.674	15689000	9641200	12044000	1.0009	1.0169	P3100_02_02	2	1
P16157	ANK1	Ankyrin-1	TAAVLLQNDPNPDVLSK	_TAAVLLQNDPNPDVLSK_	0	0	0	0	2	897.983	1793.95	44.09	7.0902e-25	1	10971	79.393	58.869	4001600	4397400	3856100	1.7631	1.0083	P3100_03_01	1	2
P16157	ANK1	Ankyrin-1	TAAVLLQNDPNPDVLSK	_TAAVLLQNDPNPDVLSK_	0	0	0	0	3	598.991	1793.95	44.089	1.1669e-06	1	10978	50.392	41.11	5805500	4651900	5962500	1.2609	1.0697	P3100_03_01	1	2
P16157	ANK1	Ankyrin-1	TAAVLLQNDPNPDVLSK	_TAAVLLQNDPNPDVLSK_	0	0	0	0	2	897.983	1793.95	44.126	6.529e-25	1	11002	79.837	63.993	3313600	3809500	3034600	1.7762	1.1374	P3100_03_02	1	2
P16157	ANK1	Ankyrin-1	TAAVLLQNDPNPDVLSK	_TAAVLLQNDPNPDVLSK_	0	0	0	0	3	598.991	1793.95	44.126	3.7778e-16	3	11007	68.845	59.234	4736100	4863700	5250800	1.2223	1.253	P3100_03_02	1	2
P16157	ANK1	Ankyrin-1	TAAVLLQNDPNPDVLSK	_TAAVLLQNDPNPDVLSK_	0	0	0	0	2	897.983	1793.95	44.239	3.1747e-30	2	10945	92.264	66.899	4669500	3467900	2972700	1.1672	0.81551	P3100_04_01	2	2
P16157	ANK1	Ankyrin-1	TAAVLLQNDPNPDVLSK	_TAAVLLQNDPNPDVLSK_	0	0	0	0	3	598.991	1793.95	44.246	0.00010745	1	10941	42.068	36.937	6880300	4575600	4721300	1.0292	0.92077	P3100_04_01	2	2
P16157	ANK1	Ankyrin-1	TAAVLLQNDPNPDVLSK	_TAAVLLQNDPNPDVLSK_	0	0	0	0	2	897.983	1793.95	44.232	1.3647e-15	2	10956	69.188	49.516	3974200	2793300	2702500	1.2763	0.86912	P3100_04_02	2	2
P16157	ANK1	Ankyrin-1	TAAVLLQNDPNPDVLSK	_TAAVLLQNDPNPDVLSK_	0	0	0	0	3	598.991	1793.95	44.258	1.4914e-15	1	10964	64.275	53.414	5861100	3604000	4254100	0.94087	0.86805	P3100_04_02	2	2
P16157	ANK1	Ankyrin-1	TAAVLLQNDPNPDVLSK	_TAAVLLQNDPNPDVLSK_	0	0	0	0	3	598.991	1793.95	87.678	0.0035205	2	17949	24.793	20.312	27523000	24741000	26927000	1.1628	0.78821	P3100_05_01	1	3
P16157	ANK1	Ankyrin-1	TAAVLLQNDPNPDVLSK	_TAAVLLQNDPNPDVLSK_	0	0	0	0	3	598.991	1793.95	86.844	0.00076318	1	17221	31.429	27.208	19415000	19253000	19630000	1.1477	0.87157	P3100_05_02	1	3
P16157	ANK1	Ankyrin-1	TAAVLLQNDPNPDVLSK	_TAAVLLQNDPNPDVLSK_	0	0	0	0	3	598.991	1793.95	86.783	1.5036e-05	2	17600	47.68	42.98	84142000	55266000	60768000	0.96873	0.96272	P3100_06_01	2	3
P16157	ANK1	Ankyrin-1	TAAVLLQNDPNPDVLSK	_TAAVLLQNDPNPDVLSK_	0	0	0	0	3	598.991	1793.95	86.86	8.7816e-05	2	17625	43.261	38.133	84399000	55070000	59945000	0.87481	0.98234	P3100_06_02	2	3
P16157	ANK1	Ankyrin-1	TAAVLLQNDPNPDVLSK	_TAAVLLQNDPNPDVLSK_	0	0	0	0	3	598.991	1793.95	90.134	0.001073	1	18545	29.603	21.74	9561400	7675300	8338000	1.0151	1.1874	P3100_06_02	2	3
P16157	ANK1	Ankyrin-1	TAAVLLQNDPNPDVLSK	_TAAVLLQNDPNPDVLSK_	0	0	0	0	3	598.991	1793.95	90.509		0				6445200	3905600	5144000	0.81502	0.57078	P3100_05_01	1	3
P16157	ANK1	Ankyrin-1	TAAVLLQNDPNPDVLSK	_TAAVLLQNDPNPDVLSK_	0	0	0	0	3	598.991	1793.95	90.196		0				11073000	8464500	8915500	0.87524	1.0824	P3100_06_01	2	3
P16157	ANK1	Ankyrin-1	TAAVLLQNDPNPDVLSK	_TAAVLLQNDPNPDVLSK_	0	0	0	0	3	598.991	1793.95	43.522		0				2920500	1176400	1800900	0.75223	0.87451	P3100_06_02	2	3
P16157	ANK1	Ankyrin-1	TAAVLLQNDPNPDVLSK	_TAAVLLQNDPNPDVLSK_	0	0	0	0	3	598.991	1793.95	86.587		0				4791800	6637500	3984900	1.9575	1.3396	P3100_06_02	2	3
P16157	ANK1	Ankyrin-1	TAAVLLQNDPNPDVLSK	_TAAVLLQNDPNPDVLS(ph)K_	0	0	1	0	2	937.967	1873.92	86.858	2.6923e-07	1	17603	57.288	49.579	24299000	12286000	19285000	0.84916	1.1348	P3100_06_02	2	3
P16157	ANK1	Ankyrin-1	TKDELTPLHCAAR	_TKDELTPLHCAAR_	0	0	0	1	4	378.696	1510.76	26.353	1.5921e-05	2	6359	47.712	41.235	855350	936780	1415700	1.1832	1.0811	P3100_01_02	1	1
P16157	ANK1	Ankyrin-1	TKDELTPLHCAAR	_TKDELTPLHCAAR_	0	0	0	1	3	504.593	1510.76	46.253	2.3325e-09	5	11503	60.157	52.291	13713000	7082200	9406300	1.0198	1.0126	P3100_02_01	2	1
P16157	ANK1	Ankyrin-1	TKDELTPLHCAAR	_TKDELTPLHCAAR_	0	0	0	1	4	378.696	1510.76	45.863	4.89e-20	1	11529	95.417	84.471	5891100	3483000	4826200	1.2543	0.90878	P3100_02_01	2	1
P16157	ANK1	Ankyrin-1	TKDELTPLHCAAR	_TKDELTPLHCAAR_	0	0	0	1	4	378.696	1510.76	46.237	4.3433e-05	1	11676	68.463	49.22	8994800	4361100	6570300	1.1318	0.72864	P3100_02_01	2	1
P16157	ANK1	Ankyrin-1	TKDELTPLHCAAR	_TKDELTPLHCAAR_	0	0	0	1	4	378.696	1510.76	46.462	0.0013179	1	11528	42.469	32.319	8631400	6004700	7148800	1.0433	0.97627	P3100_02_01	2	1
P16157	ANK1	Ankyrin-1	TKDELTPLHCAAR	_TKDELTPLHCAAR_	0	0	0	1	3	504.593	1510.76	45.803	3.4316e-11	2	11435	69.229	59.779	9166200	6479900	7304400	1.16	1.028	P3100_02_02	2	1
P16157	ANK1	Ankyrin-1	TKDELTPLHCAAR	_TKDELTPLHCAAR_	0	0	0	1	4	378.696	1510.76	45.937	2.2289e-20	3	11515	97.69	87.045	7290200	5377900	5962000	0.9709	1.0065	P3100_02_02	2	1
P16157	ANK1	Ankyrin-1	TKDELTPLHCAAR	_TKDELTPLHCAAR_	0	0	0	1	3	504.593	1510.76	44.525	0.00053056	1	11248	52.071	36.273	1463300	1631500	943840	1.1025	1.1696	P3100_02_02	2	1
P16157	ANK1	Ankyrin-1	TKDELTPLHCAAR	_TKDELTPLHCAAR_	0	0	0	1	3	504.593	1510.76	31.875	0.0036862	1	7960	28.053	20.27	2408100	2652500	2106500	1.4235	0.99931	P3100_03_01	1	2
P16157	ANK1	Ankyrin-1	TKDELTPLHCAAR	_TKDELTPLHCAAR_	0	0	0	1	3	504.593	1510.76	31.132	0.0056044	1	7833	38.769	33.674	1551900	1782900	2189300	2.1496	1.8936	P3100_03_01	1	2
P16157	ANK1	Ankyrin-1	TKDELTPLHCAAR	_TKDELTPLHCAAR_	0	0	0	1	4	378.696	1510.76	28.933	0.03152	1	7259	15.162	9.2668	1598400	1632600	1386500	1.6304	1.1549	P3100_03_02	1	2
P16157	ANK1	Ankyrin-1	TKDELTPLHCAAR	_TKDELTPLHCAAR_	0	0	0	1	3	504.593	1510.76	31.797	0.0059872	1	7972	37.998	25.94	1908100	1976500	1646100	1.5596	1.0185	P3100_03_02	1	2
P16157	ANK1	Ankyrin-1	TKDELTPLHCAAR	_TKDELTPLHCAAR_	0	0	0	1	4	378.696	1510.76	31.823	0.021971	1	7998	20.124	16.262	1580100	1413400	2335800	1.2401	1.0842	P3100_03_02	1	2
P16157	ANK1	Ankyrin-1	TKDELTPLHCAAR	_TKDELTPLHCAAR_	0	0	0	1	4	378.696	1510.76	32.494	0.033424	1	8199	9.7789	7.728	1763200	1210200	1326100	1.2945	0.89581	P3100_03_02	1	2
P16157	ANK1	Ankyrin-1	TKDELTPLHCAAR	_TKDELTPLHCAAR_	0	0	0	1	4	378.696	1510.76	31.071	0.018928	1	7823	21.246	17.384	1453900	975970	1543500	1.4994	0.91672	P3100_03_02	1	2
P16157	ANK1	Ankyrin-1	TKDELTPLHCAAR	_TKDELTPLHCAAR_	0	0	0	1	4	378.696	1510.76	28.765	0.0095623	1	7157	21.913	19.9	2838000	2040600	2993200	1.387	0.94552	P3100_04_01	2	2
P16157	ANK1	Ankyrin-1	TKDELTPLHCAAR	_TKDELTPLHCAAR_	0	0	0	1	3	504.593	1510.76	31.132	0.00012123	1	7801	43.03	36.754	4122100	1830800	3409600	1.4636	1.273	P3100_04_01	2	2
P16157	ANK1	Ankyrin-1	TKDELTPLHCAAR	_TKDELTPLHCAAR_	0	0	0	1	3	504.593	1510.76	30.942	0.0024993	1	7714	45.357	27.763	2542000	2272200	1926000	1.2609	0.87223	P3100_04_01	2	2
P16157	ANK1	Ankyrin-1	TKDELTPLHCAAR	_TKDELTPLHCAAR_	0	0	0	1	4	378.696	1510.76	28.594	3.0525e-05	1	7150	46.88	40.402	2491000	2081500	1955100	1.3734	0.96734	P3100_04_02	2	2
P16157	ANK1	Ankyrin-1	TKDELTPLHCAAR	_TKDELTPLHCAAR_	0	0	0	1	3	504.593	1510.76	31.193	0.0042088	1	7570	27.005	14.947	6108700	2808800	4233000	1.6552	1.229	P3100_04_02	2	2
P16157	ANK1	Ankyrin-1	TKDELTPLHCAAR	_TKDELTPLHCAAR_	0	0	0	1	4	378.696	1510.76	30.285	0.019526	1	7575	20.585	15.373	1480800	822260	1469500	1.5721	1.0313	P3100_04_02	2	2
P16157	ANK1	Ankyrin-1	TKDELTPLHCAAR	_TKDELTPLHCAAR_	0	0	0	1	4	378.696	1510.76	30.946	0.014305	1	7705	26.359	20.453	2396400	1941800	1623900	1.2698	1.2725	P3100_04_02	2	2
P16157	ANK1	Ankyrin-1	TKDELTPLHCAAR	_TKDELTPLHCAAR_	0	0	0	1	3	504.593	1510.76	31.029		0				2310800	2165800	2180900	2.014	1.3248	P3100_03_01	1	2
P16157	ANK1	Ankyrin-1	TKDELTPLHCAAR	_TKDELTPLHCAAR_	0	0	0	1	4	378.696	1510.76	32.026		0				2126200	1367500	1825000	1.2217	0.53948	P3100_03_01	1	2
P16157	ANK1	Ankyrin-1	TKDELTPLHCAAR	_TKDELTPLHCAAR_	0	0	0	1	4	378.696	1510.76	29.157		0				1831300	2596400	870400	1.6346	0.85627	P3100_03_02	1	2
P16157	ANK1	Ankyrin-1	TKDELTPLHCAAR	_TKDELTPLHCAAR_	0	0	0	1	4	378.696	1510.76	30.943		0				2948400	3074100	1232600	1.2923	1.1173	P3100_04_01	2	2
P16157	ANK1	Ankyrin-1	TLEQHENFVEVAR	_TLEQHENFVEVAR_	0	0	0	0	3	524.599	1570.77	33.716	1.7144e-05	1	8179	75.764	59.414	2870400	4235200	3516300	1.1679	0.78639	P3100_01_01	1	1
P16157	ANK1	Ankyrin-1	TLEQHENFVEVAR	_TLEQHENFVEVAR_	0	0	0	0	3	524.599	1570.77	44.372	1.01e-113	3	10988	152.88	135.67	11268000	18501000	18501000	2.0659	1.0053	P3100_02_01	2	1
P16157	ANK1	Ankyrin-1	TLEQHENFVEVAR	_TLEQHENFVEVAR_	0	0	0	0	3	524.599	1570.77	43.48	3.0771e-197	1	11035	183	161.45	14184000	10852000	10852000	1.5265	1.1695	P3100_02_02	2	1
P16157	ANK1	Ankyrin-1	TLEQHENFVEVAR	_TLEQHENFVEVAR_	0	0	0	0	3	524.599	1570.77	34.741	1.529e-06	1	8643	52.527	45.623	2118300	3193000	3193000	6.7055	1.2439	P3100_03_01	1	2
P16157	ANK1	Ankyrin-1	TLEQHENFVEVAR	_TLEQHENFVEVAR_	0	0	0	0	3	524.599	1570.77	34.487	7.3714e-11	1	8580	63.185	45.112	3912000	6466300	6466300	1.5035	1.004	P3100_04_02	2	2
P16157	ANK1	Ankyrin-1	TLEQHENFVEVAR	_TLEQHENFVEVAR_	0	0	0	0	3	524.599	1570.77	34.813		0				1711800	1607400	2967200	0.97436	1.2125	P3100_03_02	1	2
P16157	ANK1	Ankyrin-1	TLEQHENFVEVAR	_TLEQHENFVEVAR_	0	0	0	0	3	524.599	1570.77	34.608		0				4094600	5083400	5083400	1.3388	1.0115	P3100_04_01	2	2
P16157	ANK1	Ankyrin-1	TPTPLALR	_T(ph)PT(ph)PLALR_	0	0	2	0	2	514.733	1027.45	40.19	0.0048065	1	9857	60.641	35.02	2351300	3032000	3032000	1.2732	0.55394	P3100_01_01	1	1
P16157	ANK1	Ankyrin-1	TPTPLALR	_T(ph)PT(ph)PLALR_	0	0	2	0	2	514.733	1027.45	35.5	0.0069361	1	8628	71.524	43.316	10944000	18889000	13466000	1.6044	0.72446	P3100_01_01	1	1
P16157	ANK1	Ankyrin-1	TPTPLALR	_T(ph)PT(ph)PLALR_	0	0	2	0	2	514.733	1027.45	35.744	0.0059394	1	8704	72.531	35.974	10442000	17005000	12979000	1.3211	0.57209	P3100_01_02	1	1
P16157	ANK1	Ankyrin-1	TPTPLALR	_T(ph)PT(ph)PLALR_	0	0	2	0	2	514.733	1027.45	35.814	0.0051521	1	8726	73.327	48.432	10600000	9781800	11381000	1.2404	0.55878	P3100_01_02	1	1
P16157	ANK1	Ankyrin-1	TPTPLALR	_T(ph)PT(ph)PLALR_	0	0	2	0	2	514.733	1027.45	35.445	0.0095778	1	8875	57.401	35.705	10487000	12520000	9906600	1.2915	1.0086	P3100_02_02	2	1
P16157	ANK1	Ankyrin-1	TPTPLALR	_T(ph)PT(ph)PLALR_	0	0	2	0	2	514.733	1027.45	39.87		0				1697400	3008700	3008700	2.7068	1.449	P3100_02_02	2	1
P16157	ANK1	Ankyrin-1	TPTPLALR	_TPT(ph)PLALR_	0	0	1	0	2	474.749	947.484	34.267	0.018341	1	8341	51.436	36.424	5493400	4505400	7518100	1.0844	0.83117	P3100_01_01	1	1
P16157	ANK1	Ankyrin-1	TPTPLALR	_TPT(ph)PLALR_	0	0	1	0	2	474.749	947.484	36.299	2.7965e-05	1	8807	75.652	53.073	139490000	89180000	395480000	0.95891	2.1304	P3100_01_01	1	1
P16157	ANK1	Ankyrin-1	TPTPLALR	_TPT(ph)PLALR_	0	0	1	0	2	474.749	947.484	36.44	0.0099899	1	9078	48.698	48.698	128160000	99681000	124400000	1.2665	0.97937	P3100_02_02	2	1
P16157	ANK1	Ankyrin-1	TPTPLALR	_T(ph)PTPLALR_	0	0	1	0	2	474.749	947.484	36.146	0.015202	1	9267	43.651	30.614	37882000	29248000	111690000	1.0632	2.2079	P3100_03_01	1	2
P16157	ANK1	Ankyrin-1	TPTPLALR	_TPT(ph)PLALR_	0	0	1	0	2	474.749	947.484	36.379		0				115350000	80556000	376170000	1.0182	1.9339	P3100_01_02	1	1
P16157	ANK1	Ankyrin-1	TPTPLALR	_TPT(ph)PLALR_	0	0	1	0	2	474.749	947.484	34.312		0				4604200	3412700	6111500	1.0569	0.78602	P3100_01_02	1	1
P16157	ANK1	Ankyrin-1	TPTPLALR	_TPT(ph)PLALR_	0	0	1	0	2	474.749	947.484	36.289		0				130730000	93674000	122670000	1.2113	0.96713	P3100_02_01	2	1
P16157	ANK1	Ankyrin-1	TPTPLALR	_TPT(ph)PLALR_	0	0	1	0	2	474.749	947.484	34.318		0				8603100	5680200	7808400	1.3055	0.99935	P3100_02_01	2	1
P16157	ANK1	Ankyrin-1	TPTPLALR	_TPT(ph)PLALR_	0	0	1	0	2	474.749	947.484	34.395		0				8565500	6670000	6924500	1.372	1.0826	P3100_02_02	2	1
P16157	ANK1	Ankyrin-1	TPTPLALR	_TPT(ph)PLALR_	0	0	1	0	2	474.749	947.484	34.164		0				10249000	8777900	15129000	1.2053	1.0278	P3100_03_01	1	2
P16157	ANK1	Ankyrin-1	TPTPLALR	_TPT(ph)PLALR_	0	0	1	0	2	474.749	947.484	36.096		0				38503000	30807000	119420000	1.0453	2.2863	P3100_03_02	1	2
P16157	ANK1	Ankyrin-1	TPTPLALR	_TPT(ph)PLALR_	0	0	1	0	2	474.749	947.484	34.084		0				9476300	7980700	11535000	1.2048	0.99851	P3100_03_02	1	2
P16157	ANK1	Ankyrin-1	TPTPLALR	_TPT(ph)PLALR_	0	0	1	0	2	474.749	947.484	34.2		0				11015000	8358700	11515000	1.2393	0.96977	P3100_04_01	2	2
P16157	ANK1	Ankyrin-1	TPTPLALRYSILSESTPGSLSGTEQAEMK	_TPTPLALRYS(ph)ILS(ph)ESTPGSLSGTEQAEMK_	0	0	2	1	4	806.876	3223.48	56.036	1.326e-07	1	13911	45.489	39.597	1184400	659200	8126100	0.86689	3.5227	P3100_01_01	1	1
P16157	ANK1	Ankyrin-1	VAELLLER	_VAELLLER_	0	0	0	0	2	471.785	941.555	40.806	0.0020629	1	10009	76.221	30.541	626540	3704400	5720200	9.0083	5.5946	P3100_01_01	1	1
P16157	ANK1	Ankyrin-1	VETPLHMAAR	_VETPLHMAAR_	0	0	0	0	3	375.534	1123.58	43.672	1.2047e-14	1	11176	99.013	77.423	4612100	1673900	1563300	0.89169	0.90037	P3100_02_01	2	1
P16157	ANK1	Ankyrin-1	VETPLHMAAR	_VETPLHMAAR_	0	0	0	0	3	375.534	1123.58	42.978	5.3223e-09	1	10780	86.898	60.112	1816800	1225500	1649000	0.77093	0.75268	P3100_02_02	2	1
P16157	ANK1	Ankyrin-1	VLVSVSEHTWTEQPEAESSQADR	_VLVS(ph)VSEHTWTEQPEAESSQADR_	0	0	1	0	3	889.064	2664.17	41.524	6.7915e-07	1	10172	48.607	41.508	58642000	35292000	95590000	0.88651	1.016	P3100_01_01	1	1
P16157	ANK1	Ankyrin-1	VLVSVSEHTWTEQPEAESSQADR	_VLVSVS(ph)EHTWTEQPEAESSQADR_	0	0	1	0	3	889.064	2664.17	41.533	3.9351e-17	1	10251	67.895	60.951	43222000	29718000	80502000	0.98502	1.0248	P3100_01_02	1	1
P16157	ANK1	Ankyrin-1	VLVSVSEHTWTEQPEAESSQADR	_VLVS(ph)VSEHT(ph)WTEQPEAESSQADR_	0	0	2	0	3	915.72	2744.14	41.798	5.3188e-104	1	10273	138.8	122.77	8797600	18794000	58080000	3.6583	4.6846	P3100_01_01	1	1
P16157	ANK1	Ankyrin-1	VLVSVSEHTWTEQPEAESSQADR	_VLVS(ph)VSEHT(ph)WTEQPEAESSQADR_	0	0	2	0	3	915.72	2744.14	41.78	3.0493e-105	1	10356	143.61	125.99	5821700	12617000	36128000	3.2612	3.7448	P3100_01_02	1	1
P16157	ANK1	Ankyrin-1	VLVSVSEHTWTEQPEAESSQADRDR	_VLVSVS(ph)EHT(ph)WTEQPEAESSQADRDR_	0	0	2	1	4	754.823	3015.26	39.624	6.3188e-27	1	9800	87.882	78.257	3435200	7237600	21698000	2.9654	2.5084	P3100_01_02	1	1
P16157	ANK1	Ankyrin-1	VLVSVSEHTWTEQPEAESSQADRDR	_VLVS(ph)VS(ph)EHTWTEQPEAESSQADRDR_	0	0	2	1	3	1006.1	3015.26	39.629	1.8845e-06	1	9806	45.983	39.115	3636500	5315700	16026000	2.1066	1.8151	P3100_01_02	1	1
P16157	ANK1	Ankyrin-1	VVTDETSFVLVSDK	_VVT(ph)DETSFVLVSDK_	0	0	1	0	2	809.884	1617.75	88.43	0.015336	1	18171	42.068	30.463	2213500	678680	4282000	0.27125	1.6322	P3100_05_01	1	3
P16157	ANK1	Ankyrin-1	YSILSESTPGSLSGTEQAEMK	_YSILSESTPGS(ph)LSGTEQAEM(ox)K_	0	1	1	0	3	771.006	2310	43.783	3.3543e-159	1	10787	158.8	140.18	16531000	14130000	82042000	0.97361	2.3885	P3100_01_01	1	1
P16157	ANK1	Ankyrin-1	YSILSESTPGSLSGTEQAEMK	_YSILSES(ph)TPGSLSGTEQAEM(ox)K_	0	1	1	0	3	771.006	2310	44.731	1.7157e-27	2	11020	77.675	68.477	66375000	37926000	238440000	0.79656	1.9093	P3100_01_01	1	1
P16157	ANK1	Ankyrin-1	YSILSESTPGSLSGTEQAEMK	_YSILSES(ph)TPGSLSGTEQAEM(ox)K_	0	1	1	0	3	771.006	2310	46.709	3.017e-34	1	11600	82.302	72.611	6687500	6263200	20828000	0.81221	1.642	P3100_01_01	1	1
P16157	ANK1	Ankyrin-1	YSILSESTPGSLSGTEQAEMK	_YSILSES(ph)TPGSLSGTEQAEM(ox)K_	0	1	1	0	2	1156.01	2310	44.721	6.3027e-08	1	11043	54.656	48.695	30996000	12600000	66704000	0.8309	1.8332	P3100_01_01	1	1
P16157	ANK1	Ankyrin-1	YSILSESTPGSLSGTEQAEMK	_YSILSESTPGS(ph)LSGTEQAEM(ox)K_	0	1	1	0	3	771.006	2310	43.793	1.688e-109	1	10841	143.29	124.66	17805000	10923000	59670000	0.91241	1.9938	P3100_01_02	1	1
P16157	ANK1	Ankyrin-1	YSILSESTPGSLSGTEQAEMK	_YSILSES(ph)TPGSLSGTEQAEM(ox)K_	0	1	1	0	3	771.006	2310	44.736	7.6834e-95	1	11100	135.54	121.38	44657000	27971000	199970000	0.82189	1.87	P3100_01_02	1	1
P16157	ANK1	Ankyrin-1	YSILSESTPGSLSGTEQAEMK	_YSILSES(ph)TPGSLSGTEQAEM(ox)K_	0	1	1	0	3	771.006	2310	46.792	9.2332e-81	1	11638	126.32	115.71	5444500	3228900	13603000	0.56788	1.4248	P3100_01_02	1	1
P16157	ANK1	Ankyrin-1	YSILSESTPGSLSGTEQAEMK	_YSILSESTPGS(ph)LSGTEQAEM(ox)K_	0	1	1	0	3	771.006	2310	43.854	2.4114e-80	2	11036	122.34	112.09	14460000	10983000	29329000	0.97493	2.5535	P3100_02_01	2	1
P16157	ANK1	Ankyrin-1	YSILSESTPGSLSGTEQAEMK	_YSILSESTPGSLS(ph)GTEQAEM(ox)K_	0	1	1	0	2	1156.01	2310	43.82	7.8419e-05	1	11054	41.513	36.122	2606000	2713200	5851300	1.6887	2.5082	P3100_02_01	2	1
P16157	ANK1	Ankyrin-1	YSILSESTPGSLSGTEQAEMK	_YSILSEST(ph)PGSLSGTEQAEM(ox)K_	0	1	1	0	3	771.006	2310	46.683	3.4798e-21	1	11817	92.428	82.351	10294000	5586100	8780100	0.93448	1.322	P3100_02_01	2	1
P16157	ANK1	Ankyrin-1	YSILSESTPGSLSGTEQAEMK	_YSILSESTPGS(ph)LSGTEQAEM(ox)K_	0	1	1	0	3	771.006	2310	44.019	4.8716e-50	2	11042	101.3	91.349	17622000	10152000	31089000	0.97931	2.6184	P3100_02_02	2	1
P16157	ANK1	Ankyrin-1	YSILSESTPGSLSGTEQAEMK	_YSILSESTPGS(ph)LSGTEQAEM(ox)K_	0	1	1	0	3	771.006	2310	43.581	1.6071e-12	2	10820	60.621	50.475	3916800	3016000	7623000	0.8864	2.3258	P3100_03_01	1	2
P16157	ANK1	Ankyrin-1	YSILSESTPGSLSGTEQAEMK	_YSILSESTPGS(ph)LSGTEQAEM(ox)K_	0	1	1	0	3	771.006	2310	43.531	6.0122e-18	1	10840	67.217	60.713	3264600	1538400	7552900	0.94482	2.6215	P3100_03_02	1	2
P16157	ANK1	Ankyrin-1	YSILSESTPGSLSGTEQAEMK	_YSILSES(ph)TPGSLSGTEQAEM(ox)K_	0	1	1	0	3	771.006	2310	44.613		0				20390000	11386000	14406000	0.82035	1.0165	P3100_04_02	2	2
P16157	ANK1	Ankyrin-1	YSILSESTPGSLSGTEQAEMK	_YSILSES(ph)TPGS(ph)LSGTEQAEM(ox)K_	0	1	2	0	3	797.662	2389.96	46.193	4.9463e-34	2	11471	80.117	73.754	18240000	13165000	73603000	1.1307	2.1376	P3100_01_01	1	1
P16157	ANK1	Ankyrin-1	YSILSESTPGSLSGTEQAEMK	_YSILSEST(ph)PGS(ph)LSGTEQAEM(ox)K_	0	1	2	0	3	797.662	2389.96	46.029	1.8328e-13	1	11430	62.858	55.093	18751000	9096300	60184000	1.0314	1.6923	P3100_01_02	1	1
P16157	ANK1	Ankyrin-1	YSILSESTPGSLSGTEQAEMK	_YSILSES(ph)TPGS(ph)LSGTEQAEM(ox)K_	0	1	2	0	3	797.662	2389.96	45.703	1.0675e-17	1	11539	64.16	58.576	22506000	10455000	31222000	0.88284	1.9505	P3100_02_01	2	1
P16157	ANK1	Ankyrin-1	YSILSESTPGSLSGTEQAEMK	_YSILSES(ph)TPGS(ph)LSGTEQAEM(ox)K_	0	1	2	0	3	797.662	2389.96	45.586	4.4689e-94	2	11521	132.53	124.35	17570000	11324000	30208000	0.99942	2.2514	P3100_02_02	2	1
P16157	ANK1	Ankyrin-1	YSILSESTPGSLSGTEQAEMK	_YSILSESTPGS(ph)LSGTEQAEMK_	0	0	1	0	3	765.675	2294	46.577	3.1594e-179	3	11575	165.38	155.64	138890000	75127000	242680000	0.70679	0.89247	P3100_01_01	1	1
P16157	ANK1	Ankyrin-1	YSILSESTPGSLSGTEQAEMK	_YSILSESTPGS(ph)LSGTEQAEMK_	0	0	1	0	2	1148.01	2294	46.596	3.781e-226	2	11506	185.7	171.13	33127000	17647000	62368000	0.80361	1.0858	P3100_01_01	1	1
P16157	ANK1	Ankyrin-1	YSILSESTPGSLSGTEQAEMK	_YSILSES(ph)TPGSLSGTEQAEMK_	0	0	1	0	3	765.675	2294	47.421	2.2809e-68	1	11889	118.37	111.33	420280000	215150000	665450000	0.73254	0.75223	P3100_01_01	1	1
P16157	ANK1	Ankyrin-1	YSILSESTPGSLSGTEQAEMK	_YSILSESTPGS(ph)LSGTEQAEMK_	0	0	1	0	3	765.675	2294	46.696	9.1514e-252	2	11553	190.19	175.38	107710000	55271000	193350000	0.85013	0.8729	P3100_01_02	1	1
P16157	ANK1	Ankyrin-1	YSILSESTPGSLSGTEQAEMK	_YSILSESTPGS(ph)LSGTEQAEMK_	0	0	1	0	2	1148.01	2294	46.692	7.115e-159	2	11570	159.76	144.46	25572000	11253000	43664000	0.7853	0.97357	P3100_01_02	1	1
P16157	ANK1	Ankyrin-1	YSILSESTPGSLSGTEQAEMK	_YSILSEST(ph)PGSLSGTEQAEMK_	0	0	1	0	3	765.675	2294	47.516	6.5427e-50	2	11945	101.41	93.995	345890000	186760000	551480000	0.76061	0.71859	P3100_01_02	1	1
P16157	ANK1	Ankyrin-1	YSILSESTPGSLSGTEQAEMK	_YSILSESTPGS(ph)LSGTEQAEMK_	0	0	1	0	3	765.675	2294	46.654	6.5459e-80	2	11758	122.47	115.96	123340000	62110000	79441000	0.83551	0.90424	P3100_02_01	2	1
P16157	ANK1	Ankyrin-1	YSILSESTPGSLSGTEQAEMK	_YSILSESTPGS(ph)LSGTEQAEMK_	0	0	1	0	2	1148.01	2294	46.643	4.8535e-94	2	11787	134.68	120.8	37099000	19279000	23127000	0.76701	0.85616	P3100_02_01	2	1
P16157	ANK1	Ankyrin-1	YSILSESTPGSLSGTEQAEMK	_YSILS(ph)ESTPGSLSGTEQAEMK_	0	0	1	0	3	765.675	2294	50.195	7.3186e-07	1	12732	47.806	43.166	10848000	13987000	4481100	2.4028	0.52735	P3100_02_01	2	1
P16157	ANK1	Ankyrin-1	YSILSESTPGSLSGTEQAEMK	_YSILSESTPGS(ph)LSGTEQAEMK_	0	0	1	0	2	1148.01	2294	46.864	2.7804e-38	2	11787	89.859	79.238	43615000	19552000	23816000	0.79625	0.85918	P3100_02_02	2	1
P16157	ANK1	Ankyrin-1	YSILSESTPGSLSGTEQAEMK	_YSILSESTPGS(ph)LSGTEQAEMK_	0	0	1	0	3	765.675	2294	46.847	7.0507e-159	3	11803	160.36	145.74	127790000	62376000	78052000	0.85967	0.95784	P3100_02_02	2	1
P16157	ANK1	Ankyrin-1	YSILSESTPGSLSGTEQAEMK	_YSILSES(ph)TPGSLSGTEQAEMK_	0	0	1	0	3	765.675	2294	48.399	4.691e-06	1	12359	43.696	40.161	17171000	4817000	10086000	0.97358	0.97807	P3100_02_02	2	1
P16157	ANK1	Ankyrin-1	YSILSESTPGSLSGTEQAEMK	_YSILSES(ph)TPGSLSGTEQAEMK_	0	0	1	0	3	765.675	2294	49.088	0.0002771	1	12322	40.097	36.762	5706100	3947900	4625900	1.4127	1.0956	P3100_02_02	2	1
P16157	ANK1	Ankyrin-1	YSILSESTPGSLSGTEQAEMK	_YSILS(ph)ESTPGSLSGTEQAEMK_	0	0	1	0	3	765.675	2294	49.598	3.5368e-11	1	12573	60.472	54.512	12754000	6809700	7773200	0.94153	0.73399	P3100_02_02	2	1
P16157	ANK1	Ankyrin-1	YSILSESTPGSLSGTEQAEMK	_YSILSES(ph)TPGSLSGTEQAEMK_	0	0	1	0	3	765.675	2294	47.195	5.9352e-80	2	11746	123.06	113.58	16523000	7821400	23319000	0.72585	1.6817	P3100_03_01	1	2
P16157	ANK1	Ankyrin-1	YSILSESTPGSLSGTEQAEMK	_YSILSES(ph)TPGSLSGTEQAEMK_	0	0	1	0	3	765.675	2294	47.183	2.555e-80	2	11765	126.32	118.9	11496000	7121000	18339000	0.75811	1.8627	P3100_03_02	1	2
P16157	ANK1	Ankyrin-1	YSILSESTPGSLSGTEQAEMK	_YSILSES(ph)TPGSLSGTEQAEMK_	0	0	1	0	3	765.675	2294	47.262	1.3441e-17	2	11681	67.827	62.925	13251000	7387000	8995900	0.84648	0.87561	P3100_04_01	2	2
P16157	ANK1	Ankyrin-1	YSILSESTPGSLSGTEQAEMK	_YSILSEST(ph)PGSLSGTEQAEMK_	0	0	1	0	3	765.675	2294	47.325	4.2093e-25	2	11720	74.222	65.201	10297000	6236600	9041700	0.82294	0.89404	P3100_04_02	2	2
P16157	ANK1	Ankyrin-1	YSILSESTPGSLSGTEQAEMK	_YSILSES(ph)TPGSLSGTEQAEMK_	0	0	1	0	3	765.675	2294	47.308		0				38377000	51950000	51950000	2.0348	1.4523	P3100_02_02	2	1
P16157	ANK1	Ankyrin-1	YSILSESTPGSLSGTEQAEMK	_YSILS(ph)ESTPGSLSGTEQAEMK_	0	0	1	0	3	765.675	2294	50.111		0				10024000	13721000	4316300	2.2648	0.48113	P3100_02_02	2	1
P16157	ANK1	Ankyrin-1	YSILSESTPGSLSGTEQAEMK	_YSILSESTPGS(ph)LSGTEQAEMK_	0	0	1	0	2	1148.01	2294	47.193		0				4938200	2842200	8433100	0.73839	1.761	P3100_03_01	1	2
P16157	ANK1	Ankyrin-1	YSILSESTPGSLSGTEQAEMK	_YSILSESTPGS(ph)LSGTEQAEMK_	0	0	1	0	2	1148.01	2294	47.255		0				4047000	2340100	2526400	0.85701	0.9199	P3100_04_01	2	2
P16157	ANK1	Ankyrin-1	YSILSESTPGSLSGTEQAEMK	_YSILSESTPGS(ph)LSGTEQAEMK_	0	0	1	0	2	1148.01	2294	47.336		0				3772200	1774700	2531100	0.74473	0.85881	P3100_04_02	2	2
P16157	ANK1	Ankyrin-1	YSILSESTPGSLSGTEQAEMK	_YSILSES(ph)TPGS(ph)LSGTEQAEMK_	0	0	2	0	3	792.33	2373.97	49.229	5.0327e-109	3	12182	143.19	136.75	126320000	112120000	248950000	0.92606	0.99864	P3100_01_01	1	1
P16157	ANK1	Ankyrin-1	YSILSESTPGSLSGTEQAEMK	_YSILSES(ph)TPGS(ph)LSGTEQAEMK_	0	0	2	0	2	1187.99	2373.97	49.235	1.7513e-140	2	12161	154.88	133.82	41946000	28414000	89922000	0.87584	1.0507	P3100_01_01	1	1
P16157	ANK1	Ankyrin-1	YSILSESTPGSLSGTEQAEMK	_YSILSES(ph)T(ph)PGSLSGTEQAEMK_	0	0	2	0	3	792.33	2373.97	51.469	1.6617e-11	1	12735	59.857	54.503	2755700	3901700	5014900	2.5888	1.3244	P3100_01_01	1	1
P16157	ANK1	Ankyrin-1	YSILSESTPGSLSGTEQAEMK	_YSILSES(ph)TPGS(ph)LSGTEQAEMK_	0	0	2	0	3	792.33	2373.97	49.17	4.5492e-140	2	12173	151.19	144.76	106470000	88447000	220150000	0.9019	0.88732	P3100_01_02	1	1
P16157	ANK1	Ankyrin-1	YSILSESTPGSLSGTEQAEMK	_YSILSES(ph)TPGS(ph)LSGTEQAEMK_	0	0	2	0	2	1187.99	2373.97	49.177	3.4967e-50	2	12202	103.75	93.606	38002000	23687000	52325000	0.91313	0.9809	P3100_01_02	1	1
P16157	ANK1	Ankyrin-1	YSILSESTPGSLSGTEQAEMK	_YSILSES(ph)TPGS(ph)LSGTEQAEMK_	0	0	2	0	3	792.33	2373.97	48.709	2.9783e-159	2	12325	161.49	154.07	151230000	81189000	112820000	0.84865	0.98555	P3100_02_01	2	1
P16157	ANK1	Ankyrin-1	YSILSESTPGSLSGTEQAEMK	_YSILSES(ph)TPGS(ph)LSGTEQAEMK_	0	0	2	0	2	1187.99	2373.97	48.749	1.8337e-141	2	12338	157.66	147.58	44793000	25534000	28507000	0.70742	0.923	P3100_02_01	2	1
P16157	ANK1	Ankyrin-1	YSILSESTPGSLSGTEQAEMK	_YSILSES(ph)TPGS(ph)LSGTEQAEMK_	0	0	2	0	3	792.33	2373.97	50.202	3.3163e-58	1	12720	107.01	98.093	10235000	14783000	6885900	1.6167	0.69076	P3100_02_01	2	1
P16157	ANK1	Ankyrin-1	YSILSESTPGSLSGTEQAEMK	_YSILSES(ph)TPGS(ph)LSGTEQAEMK_	0	0	2	0	3	792.33	2373.97	50.912	4.731e-34	1	12889	104.83	97.522	8758200	10022000	4230000	2.3644	0.66588	P3100_02_01	2	1
P16157	ANK1	Ankyrin-1	YSILSESTPGSLSGTEQAEMK	_YSILSES(ph)T(ph)PGSLSGTEQAEMK_	0	0	2	0	3	792.33	2373.97	52.06	1.9107e-13	1	13177	75.695	69.093	8415200	8393400	2906200	1.8335	0.65853	P3100_02_01	2	1
P16157	ANK1	Ankyrin-1	YSILSESTPGSLSGTEQAEMK	_YSILSEST(ph)PGS(ph)LSGTEQAEMK_	0	0	2	0	3	792.33	2373.97	48.661	3.6032e-107	2	12275	138.78	132.66	146490000	79002000	105000000	0.90584	0.99619	P3100_02_02	2	1
P16157	ANK1	Ankyrin-1	YSILSESTPGSLSGTEQAEMK	_YSILSES(ph)TPGS(ph)LSGTEQAEMK_	0	0	2	0	2	1187.99	2373.97	48.673	2.0429e-80	2	12281	124.51	114.82	39530000	15145000	28253000	0.77871	1.0137	P3100_02_02	2	1
P16157	ANK1	Ankyrin-1	YSILSESTPGSLSGTEQAEMK	_YSILSES(ph)TPGS(ph)LSGTEQAEMK_	0	0	2	0	3	792.33	2373.97	50.122	4.7773e-19	2	12626	70.229	63.928	11733000	12959000	7991400	1.6653	0.73169	P3100_02_02	2	1
P16157	ANK1	Ankyrin-1	YSILSESTPGSLSGTEQAEMK	_YSILSES(ph)TPGS(ph)LSGTEQAEMK_	0	0	2	0	3	792.33	2373.97	51.931	2.6689e-15	1	13112	81.346	75.12	5345100	11676000	2982900	2.9019	0.7905	P3100_02_02	2	1
P16157	ANK1	Ankyrin-1	YSILSESTPGSLSGTEQAEMK	_YSILSES(ph)T(ph)PGSLSGTEQAEMK_	0	0	2	0	3	792.33	2373.97	51.963	1.9245e-08	1	13118	54.668	50.467	7357000	9405700	2475200	2.259	0.64224	P3100_02_02	2	1
P47865	AQP1	Aquaporin-1	SSDLTDRVK	_SSDLTDRVK_	0	0	0	1	3	340.849	1019.52	21.83	0.0033967	1	5245	55.064	43.017	2520300	1051400	1074900	0.77665	0.98614	P3100_02_01	2	1
P47865	AQP1	Aquaporin-1	SSDLTDRVK	_SSDLTDRVK_	0	0	0	1	2	510.77	1019.52	21.863	0.034016	1	5538	44.318	25.223	855390	1360500	107110	2.0839	0.22594	P3100_03_01	1	2
P47865	AQP1	Aquaporin-1	SSDLTDRVK	_SSDLTDRVK_	0	0	0	1	3	340.849	1019.52	21.864	0.017239	1	5543	39.622	30.664	1080900	724410	72662	1.7175	0.12224	P3100_03_02	1	2
P47865	AQP1	Aquaporin-1	VKVWTSGQVEEYDLDADDINSR	_VKVWT(ph)S(ph)GQVEEYDLDADDINSR_	0	0	2	1	3	900.381	2698.12	48.12	3.0606e-18	1	11901	75.343	68.244	5382900	6201500	15187000	1.4136	2.6143	P3100_01_01	1	1
P47865	AQP1	Aquaporin-1	VKVWTSGQVEEYDLDADDINSR	_VKVWT(ph)S(ph)GQVEEYDLDADDINSR_	0	0	2	1	3	900.381	2698.12	48.209	6.7127e-17	1	11969	65.875	62.948	4528500	6149900	12176000	1.8037	1.8877	P3100_01_02	1	1
P47865	AQP1	Aquaporin-1	VKVWTSGQVEEYDLDADDINSR	_VKVWT(ph)SGQVEEYDLDADDINSR_	0	0	1	1	3	873.725	2618.15	45.455	3.0809e-40	1	11309	104.12	96.694	32507000	20207000	48522000	1.0469	0.8371	P3100_01_02	1	1
P47865	AQP1	Aquaporin-1	VKVWTSGQVEEYDLDADDINSR	_VKVWT(ph)SGQVEEYDLDADDINSR_	0	0	1	1	3	873.725	2618.15	47.459	3.7106e-28	1	12048	75.773	68.904	20153000	19077000	14042000	0.83526	0.67369	P3100_02_01	2	1
P47865	AQP1	Aquaporin-1	VWTSGQVEEYDLDADDINSR	_VWTSGQVEEYDLDADDINS(ph)R_	0	0	1	0	2	1196.5	2390.99	45.714	4.1844e-43	1	11178	97.771	91.879	144460000	372180000	372180000	3.9666	2.0226	P3100_01_01	1	1
P47865	AQP1	Aquaporin-1	VWTSGQVEEYDLDADDINSR	_VWTSGQVEEY(ph)DLDADDINSR_	0	0	1	0	3	798.004	2390.99	45.715	1.094e-80	1	11392	127.4	108.15	377150000	1060900000	1060900000	5.4977	2.0801	P3100_01_01	1	1
P47865	AQP1	Aquaporin-1	VWTSGQVEEYDLDADDINSR	_VWTSGQVEEY(ph)DLDADDINSR_	0	0	1	0	3	798.004	2390.99	44.814	5.7501e-16	1	11006	83.948	78.445	10203000	19561000	29158000	2.3687	2.0415	P3100_01_01	1	1
P47865	AQP1	Aquaporin-1	VWTSGQVEEYDLDADDINSR	_VWTS(ph)GQVEEYDLDADDINSR_	0	0	1	0	2	1196.5	2390.99	53.406	5.6548e-11	1	13253	63.225	56.789	1359800	8449600	4352600	3.2151	0.86482	P3100_01_01	1	1
P47865	AQP1	Aquaporin-1	VWTSGQVEEYDLDADDINSR	_VWTSGQVEEYDLDADDINS(ph)R_	0	0	1	0	2	1196.5	2390.99	45.656	2.7413e-07	1	11210	53.361	48.049	79845000	122200000	231020000	2.6247	1.7496	P3100_01_02	1	1
P47865	AQP1	Aquaporin-1	VWTSGQVEEYDLDADDINSR	_VWTSGQVEEYDLDADDINS(ph)R_	0	0	1	0	2	1196.5	2390.99	45.68	3.6784e-05	1	11258	43.658	39.925	95037000	120750000	201230000	2.2695	1.7466	P3100_01_02	1	1
P47865	AQP1	Aquaporin-1	VWTSGQVEEYDLDADDINSR	_VWTSGQVEEY(ph)DLDADDINSR_	0	0	1	0	3	798.004	2390.99	45.672	2.8364e-26	1	11420	97.198	81.445	223670000	365340000	769080000	2.6589	1.7741	P3100_01_02	1	1
P47865	AQP1	Aquaporin-1	VWTSGQVEEYDLDADDINSR	_VWTS(ph)GQVEEYDLDADDINSR_	0	0	1	0	2	1196.5	2390.99	45.629	1.9791e-49	1	11484	102.59	91.389	102380000	106160000	106160000	1.5254	0.97305	P3100_02_01	2	1
P47865	AQP1	Aquaporin-1	VWTSGQVEEYDLDADDINSR	_VWT(ph)SGQVEEYDLDADDINSR_	0	0	1	0	3	798.004	2390.99	45.629	4.0672e-43	1	11689	96.379	83.342	299570000	300350000	300350000	1.4688	0.997	P3100_02_01	2	1
P47865	AQP1	Aquaporin-1	VWTSGQVEEYDLDADDINSR	_VWT(ph)SGQVEEYDLDADDINSR_	0	0	1	0	3	798.004	2390.99	44.669	5.8056e-15	1	11335	81.003	68.591	12808000	7399000	7739000	0.98953	0.68994	P3100_02_01	2	1
P47865	AQP1	Aquaporin-1	VWTSGQVEEYDLDADDINSR	_VWT(ph)SGQVEEYDLDADDINSR_	0	0	1	0	3	798.004	2390.99	44.799	1.3017e-33	2	11275	81.003	66.318	15151000	16026000	16026000	1.3448	1.6233	P3100_02_02	2	1
P47865	AQP1	Aquaporin-1	VWTSGQVEEYDLDADDINSR	_VWT(ph)SGQVEEYDLDADDINSR_	0	0	1	0	3	798.004	2390.99	45.748	5.2106e-50	1	11663	104.84	97.581	271860000	263040000	263040000	1.4982	0.99377	P3100_02_02	2	1
P47865	AQP1	Aquaporin-1	VWTSGQVEEYDLDADDINSR	_VWTS(ph)GQVEEYDLDADDINSR_	0	0	1	0	2	1196.5	2390.99	45.742		0				93489000	95055000	95055000	1.4986	0.9597	P3100_02_02	2	1
P47865	AQP1	Aquaporin-1	VWTSGQVEEYDLDADDINSR	_VWTSGQVEEY(ph)DLDADDINSR_	0	0	1	0	3	798.004	2390.99	45.322		0				1966800	4338300	4338300	4.2922	1.8684	P3100_03_01	1	2
P47865	AQP1	Aquaporin-1	VWTSGQVEEYDLDADDINSR	_VWTSGQVEEY(ph)DLDADDINSR_	0	0	1	0	3	798.004	2390.99	45.439		0				929050	1258200	1258200	1.286	1.0712	P3100_04_02	2	2
P47865	AQP1	Aquaporin-1	VWTSGQVEEYDLDADDINSR	_VWTSGQVEEYDLDADDINSR_	0	0	0	0	2	1156.52	2311.02	43.967	0.0023371	1	10842	31.917	28.678	1400000	2396200	4484700	2.5067	0.98471	P3100_01_01	1	1
P47865	AQP1	Aquaporin-1	VWTSGQVEEYDLDADDINSR	_VWTSGQVEEYDLDADDINSR_	0	0	0	0	3	771.349	2311.02	45.767	2.8914e-43	2	11576	97.49	87.223	14219000	15272000	15272000	1.2728	1.0445	P3100_02_01	2	1
P47865	AQP1	Aquaporin-1	VWTSGQVEEYDLDADDINSR	_VWTSGQVEEYDLDADDINSR_	0	0	0	0	3	771.349	2311.02	45.775	1.7738e-68	1	11532	119.37	109.1	12703000	12470000	12470000	1.2275	0.9501	P3100_02_02	2	1
P47865	AQP1	Aquaporin-1	VWTSGQVEEYDLDADDINSR	_VWTSGQVEEYDLDADDINSR_	0	0	0	0	3	771.349	2311.02	44.12	2.3615e-06	1	10960	46.415	43.269	3183000	5467700	5467700	2.6623	1.3404	P3100_03_01	1	2
P47865	AQP1	Aquaporin-1	VWTSGQVEEYDLDADDINSR	_VWTSGQVEEYDLDADDINSR_	0	0	0	0	3	771.349	2311.02	44.126	7.1256e-05	2	10917	31.488	27.953	2522500	3167900	3167900	1.2386	0.88011	P3100_04_01	2	2
P47865	AQP1	Aquaporin-1	VWTSGQVEEYDLDADDINSR	_VWTSGQVEEYDLDADDINSR_	0	0	0	0	3	771.349	2311.02	44.171	0.0092694	1	10942	18.015	14.48	1339300	2458700	2458700	1.5303	1.0675	P3100_04_02	2	2
P47865	AQP1	Aquaporin-1	VWTSGQVEEYDLDADDINSR	_VWT(ph)S(ph)GQVEEYDLDADDINSR_	0	0	2	0	3	824.66	2470.96	48.279	4.3016e-08	1	12008	55.208	45.924	3567600	8071300	13064000	4.1034	2.8305	P3100_01_02	1	1
P47865	AQP1	Aquaporin-1	VWTSGQVEEYDLDADDINSRVEMKPK	_VWTS(ph)GQVEEYDLDADDINS(ph)RVEMKPK_	0	0	2	2	3	1062.12	3183.35	46.068	1.8632e-42	1	11371	80.116	73.479	13870000	12382000	28245000	1.3098	1.8193	P3100_01_01	1	1
P47865	AQP1	Aquaporin-1	VWTSGQVEEYDLDADDINSRVEMKPK	_VWTS(ph)GQVEEYDLDADDINS(ph)RVEMKPK_	0	0	2	2	4	796.845	3183.35	46.097	1.7839e-58	1	11362	113.06	105.23	8628700	8510200	40879000	1.5822	2.4472	P3100_01_01	1	1
P47865	AQP1	Aquaporin-1	VWTSGQVEEYDLDADDINSRVEMKPK	_VWTS(ph)GQVEEYDLDADDINS(ph)RVEMKPK_	0	0	2	2	4	796.845	3183.35	46.115	7.4415e-26	1	11375	74.561	70.066	13916000	8279900	20861000	1.1777	1.9159	P3100_01_01	1	1
P47865	AQP1	Aquaporin-1	VWTSGQVEEYDLDADDINSRVEMKPK	_VWTSGQVEEYDLDADDINS(ph)RVEM(ox)KPK_	0	1	1	2	4	780.852	3119.38	42.748	5.5489e-16	1	10448	57.238	54.41	29454000	37996000	39781000	1.6571	1.1812	P3100_01_01	1	1
P47865	AQP1	Aquaporin-1	VWTSGQVEEYDLDADDINSRVEMKPK	_VWTSGQVEEYDLDADDINS(ph)RVEMKPK_	0	0	1	2	4	776.853	3103.38	43.868	3.0318e-70	1	10822	118.93	110.59	4994600	4466900	16984000	1.8566	1.464	P3100_01_01	1	1
P47865	AQP1	Aquaporin-1	VWTSGQVEEYDLDADDINSRVEMKPK	_VWTSGQVEEYDLDADDINS(ph)RVEMKPK_	0	0	1	2	3	1035.47	3103.38	44.879	3.1862e-48	1	11039	100.55	94.579	16880000	13001000	76270000	0.90728	1.7583	P3100_01_01	1	1
P47865	AQP1	Aquaporin-1	VWTSGQVEEYDLDADDINSRVEMKPK	_VWTSGQVEEYDLDADDINS(ph)RVEMKPK_	0	0	1	2	4	776.853	3103.38	49.329	7.1265e-27	2	12671	77.43	72.148	36411000	12109000	10047000	0.79852	0.64885	P3100_02_01	2	1
P47865	AQP1	Aquaporin-1	VWTSGQVEEYDLDADDINSRVEMKPK	_VWTSGQVEEYDLDADDINS(ph)RVEMKPK_	0	0	1	2	4	776.853	3103.38	49.127	1.731e-29	1	12318	82.998	78.503	26930000	10117000	10100000	0.79218	0.68276	P3100_02_02	2	1
P47865	AQP1	Aquaporin-1	VWTSGQVEEYDLDADDINSRVEMKPK	_VWTSGQVEEYDLDADDINS(ph)RVEMKPK_	0	0	1	2	4	776.853	3103.38	49.092	6.1978e-11	1	12320	54.425	49.932	20019000	10117000	14674000	0.75012	0.70323	P3100_02_02	2	1
P47865	AQP1	Aquaporin-1	VWTSGQVEEYDLDADDINSRVEMKPK	_VWTSGQVEEYDLDADDINS(ph)RVEMKPK_	0	0	1	2	4	776.853	3103.38	49.153	3.8061e-05	1	12338	40.098	34.43	19704000	14039000	9939900	0.84695	0.72142	P3100_02_02	2	1
Q9ULH1	ASAP1	Arf-GAP with SH3 domain, ANK repeat and PH domain-containing protein 1	TLSDPPSPLPHGPPNK	_TLS(ph)DPPS(ph)PLPHGPPNK_	0	0	2	0	3	605.269	1812.78	35.909	0.0015886	1	8755	44.848	36.746	6069400	2871700	8282200	0.61687	1.0586	P3100_01_01	1	1
Q9ULH1	ASAP1	Arf-GAP with SH3 domain, ANK repeat and PH domain-containing protein 1	TLSDPPSPLPHGPPNK	_TLSDPPS(ph)PLPHGPPNK_	0	0	1	0	3	578.613	1732.82	34.384	3.0854e-06	1	8590	51.089	40.663	1875400	1635900	3979500	0.87996	1.5729	P3100_03_01	1	2
Q9ULH1	ASAP1	Arf-GAP with SH3 domain, ANK repeat and PH domain-containing protein 1	TLSDPPSPLPHGPPNK	_TLSDPPS(ph)PLPHGPPNK_	0	0	1	0	3	578.613	1732.82	34.269	0.0003214	1	8611	42.068	33.502	2598000	1770100	3357000	0.93769	1.5128	P3100_03_02	1	2
Q9ULH1	ASAP1	Arf-GAP with SH3 domain, ANK repeat and PH domain-containing protein 1	TLSDPPSPLPHGPPNK	_TLSDPPS(ph)PLPHGPPNK_	0	0	1	0	3	578.613	1732.82	34.412		0				2273600	1083600	1610900	1.052	0.9899	P3100_04_02	2	2
Q9NP58-4	ABCB6	ATP-binding cassette sub-family B member 6, mitochondrial	APGIILLDEATSALDTSNER	_APGIILLDEAT(ph)S(ph)ALDTSNER_	0	0	2	0	3	749.338	2244.99	57.836	2.0391e-15	1	14353	81.315	72.469	3036900	5596400	12705000	2.5834	2.7918	P3100_01_01	1	1
Q9NP58-4	ABCB6	ATP-binding cassette sub-family B member 6, mitochondrial	APGIILLDEATSALDTSNER	_APGIILLDEAT(ph)S(ph)ALDTSNER_	0	0	2	0	3	749.338	2244.99	59.505	2.4593e-11	1	14737	63.138	55.036	3606900	6356000	15713000	2.522	3.1888	P3100_01_01	1	1
Q9NP58-4	ABCB6	ATP-binding cassette sub-family B member 6, mitochondrial	APGIILLDEATSALDTSNER	_APGIILLDEAT(ph)S(ph)ALDTSNER_	0	0	2	0	3	749.338	2244.99	57.701	3.5288e-11	1	14324	62.032	54.885	2013500	3312500	6933600	3.1117	2.8426	P3100_01_02	1	1
Q9NP58-4	ABCB6	ATP-binding cassette sub-family B member 6, mitochondrial	APGIILLDEATSALDTSNER	_APGIILLDEAT(ph)S(ph)ALDTSNER_	0	0	2	0	3	749.338	2244.99	59.474	2.4593e-11	1	14754	63.138	55.036	2405500	4367600	8993800	2.5019	2.9556	P3100_01_02	1	1
Q9NP58-4	ABCB6	ATP-binding cassette sub-family B member 6, mitochondrial	APGIILLDEATSALDTSNER	_APGIILLDEATS(ph)ALDTSNER_	0	0	1	0	3	722.682	2165.03	59.869	8.1133e-08	1	14817	55.437	50.911	2997000	4912200	11273000	2.381	2.5947	P3100_01_01	1	1
Q9NP58-4	ABCB6	ATP-binding cassette sub-family B member 6, mitochondrial	APGIILLDEATSALDTSNER	_APGIILLDEAT(ph)SALDTSNER_	0	0	1	0	3	722.682	2165.03	56.921	9.5285e-11	1	14165	61.963	55.189	628080	994340	1966300	2.5427	1.9584	P3100_01_02	1	1
Q9NP58-4	ABCB6	ATP-binding cassette sub-family B member 6, mitochondrial	APGIILLDEATSALDTSNER	_APGIILLDEAT(ph)SALDTSNER_	0	0	1	0	3	722.682	2165.03	60.021	8.1955e-05	1	14854	41.513	37.763	2152500	3892800	9181700	2.2965	2.4037	P3100_01_02	1	1
Q9NP58-4	ABCB6	ATP-binding cassette sub-family B member 6, mitochondrial	ERPAGADSLSWGAGPR	_ERPAGADS(ph)LSWGAGPR_	0	0	1	1	3	569.593	1705.76	35.647	0.00037043	1	8902	47.726	38.683	4355300	5801000	7270200	1.5541	1.1729	P3100_03_02	1	2
P02730	SLC4A1	Band 3 anion transport protein	AAATLMSER	_AAATLMSER_	0	0	0	0	2	475.242	948.47	26.608	0.0011253	1	6325	74.424	40.171	2418400	2798800	7428900	1.595	2.8776	P3100_01_01	1	1
P02730	SLC4A1	Band 3 anion transport protein	AAATLMSER	_AAATLMSER_	0	0	0	0	2	475.242	948.47	26.711	0.0032032	1	6408	61.48	27.227	3744200	5882800	5963000	2.9968	1.8054	P3100_01_02	1	1
P02730	SLC4A1	Band 3 anion transport protein	AAATLMSER	_AAATLMSER_	0	0	0	0	2	475.242	948.47	26.857	0.0026531	1	6589	67.414	33.161	12556000	11470000	15978000	2.1207	1.3191	P3100_02_01	2	1
P02730	SLC4A1	Band 3 anion transport protein	AAATLMSER	_AAATLMSER_	0	0	0	0	2	475.242	948.47	27.041	1.7172e-08	1	6692	90.696	56.443	8249500	9846700	13887000	2.7967	1.8858	P3100_02_02	2	1
P02730	SLC4A1	Band 3 anion transport protein	ADFLEQPVLGFVR	_ADFLEQPVLGFVR_	0	0	0	0	2	745.904	1489.79	58.506	5.8906e-87	1	14508	139.48	99.746	10294000	31306000	57604000	4.7004	3.9014	P3100_01_01	1	1
P02730	SLC4A1	Band 3 anion transport protein	ADFLEQPVLGFVR	_ADFLEQPVLGFVR_	0	0	0	0	3	497.605	1489.79	58.536	1.8598e-72	1	14532	132.56	95.894	839850	582040	6440600	1.2284	5.2845	P3100_01_01	1	1
P02730	SLC4A1	Band 3 anion transport protein	ADFLEQPVLGFVR	_ADFLEQPVLGFVR_	0	0	0	0	2	745.904	1489.79	58.522	7.2677e-59	1	14547	127.02	80.949	9301900	29930000	52888000	4.4139	3.7916	P3100_01_01	1	1
P02730	SLC4A1	Band 3 anion transport protein	ADFLEQPVLGFVR	_ADFLEQPVLGFVR_	0	0	0	0	3	497.605	1489.79	58.659	4.6015e-18	1	14579	97.779	66.021	768020	2789000	3674100	4.8657	4.349	P3100_01_02	1	1
P02730	SLC4A1	Band 3 anion transport protein	ADFLEQPVLGFVR	_ADFLEQPVLGFVR_	0	0	0	0	2	745.904	1489.79	59.747	1.5378e-82	2	15146	142.83	126.89	45233000	72718000	72718000	2.9409	1.4258	P3100_02_01	2	1
P02730	SLC4A1	Band 3 anion transport protein	ADFLEQPVLGFVR	_ADFLEQPVLGFVR_	0	0	0	0	3	497.605	1489.79	59.735	3.2549e-34	2	15148	110.93	101.82	4995100	5843900	5843900	2.2063	1.5151	P3100_02_01	2	1
P02730	SLC4A1	Band 3 anion transport protein	ADFLEQPVLGFVR	_ADFLEQPVLGFVR_	0	0	0	0	3	497.605	1489.79	58.677	0.003325	1	14627	46.069	38.901	295330	96765	1518900	1.1712	4.7923	P3100_03_01	1	2
P02730	SLC4A1	Band 3 anion transport protein	ADFLEQPVLGFVR	_ADFLEQPVLGFVR_	0	0	0	0	2	745.904	1489.79	90.835	1.9631e-25	1	18297	104.17	71.608	19075000	47576000	91235000	3.6499	4.8244	P3100_05_02	1	3
P02730	SLC4A1	Band 3 anion transport protein	ADFLEQPVLGFVR	_ADFLEQPVLGFVR_	0	0	0	0	2	745.904	1489.79	90.83	0.0323	1	18307	27.767	18.446	16726000	6010100	79164000	0.48287	4.6373	P3100_05_02	1	3
P02730	SLC4A1	Band 3 anion transport protein	ADFLEQPVLGFVR	_ADFLEQPVLGFVR_	0	0	0	0	2	745.904	1489.79	90.654	0.01323	1	18701	35.037	23.778	22475000	24891000	27780000	1.4839	1.8469	P3100_06_01	2	3
P02730	SLC4A1	Band 3 anion transport protein	ADFLEQPVLGFVR	_ADFLEQPVLGFVR_	0	0	0	0	2	745.904	1489.79	90.567	0.0004386	1	18669	45.213	35.141	13750000	25660000	25660000	4.3932	1.7124	P3100_06_02	2	3
P02730	SLC4A1	Band 3 anion transport protein	ASTPGAAAQIQEVK	_ASTPGAAAQIQEVK_	0	0	0	0	2	685.867	1369.72	29.247	1.773e-88	2	7006	141.34	125.4	33125000	31964000	48091000	1.3766	0.80531	P3100_01_01	1	1
P02730	SLC4A1	Band 3 anion transport protein	ASTPGAAAQIQEVK	_ASTPGAAAQIQEVK_	0	0	0	0	3	457.581	1369.72	29.258	5.5545e-21	2	7038	86.944	76.636	8350300	7110100	11029000	1.3074	0.963	P3100_01_01	1	1
P02730	SLC4A1	Band 3 anion transport protein	ASTPGAAAQIQEVK	_ASTPGAAAQIQEVK_	0	0	0	0	2	685.867	1369.72	29.313	2.5979e-103	2	7098	147.1	125.84	32323000	27880000	33132000	1.3498	0.71935	P3100_01_02	1	1
P02730	SLC4A1	Band 3 anion transport protein	ASTPGAAAQIQEVK	_ASTPGAAAQIQEVK_	0	0	0	0	3	457.581	1369.72	29.317	8.8639e-26	1	7120	96.464	85.539	5523700	5172400	7769200	1.4458	0.9403	P3100_01_02	1	1
P02730	SLC4A1	Band 3 anion transport protein	ASTPGAAAQIQEVK	_ASTPGAAAQIQEVK_	0	0	0	0	3	457.581	1369.72	29.273	2.3602e-40	2	7236	111.88	101.57	51609000	33236000	48827000	0.94233	1.1414	P3100_02_01	2	1
P02730	SLC4A1	Band 3 anion transport protein	ASTPGAAAQIQEVK	_ASTPGAAAQIQEVK_	0	0	0	0	2	685.867	1369.72	29.275	1.0795e-120	3	7238	157.23	142.26	238400000	156540000	177130000	1.0482	1.0529	P3100_02_01	2	1
P02730	SLC4A1	Band 3 anion transport protein	ASTPGAAAQIQEVK	_ASTPGAAAQIQEVK_	0	0	0	0	2	685.867	1369.72	30.542	1.1773e-74	3	7642	134.88	116.87	37897000	30508000	30275000	1.0012	1.0385	P3100_02_01	2	1
P02730	SLC4A1	Band 3 anion transport protein	ASTPGAAAQIQEVK	_ASTPGAAAQIQEVK_	0	0	0	0	3	457.581	1369.72	30.737	5.4278e-05	1	7620	69.261	57.098	8586400	4652800	7177000	1.0668	0.87209	P3100_02_01	2	1
P02730	SLC4A1	Band 3 anion transport protein	ASTPGAAAQIQEVK	_ASTPGAAAQIQEVK_	0	0	0	0	3	457.581	1369.72	30.772	9.4011e-09	1	7654	84.753	71.745	7229700	4619400	11084000	1.117	1.2331	P3100_02_01	2	1
P02730	SLC4A1	Band 3 anion transport protein	ASTPGAAAQIQEVK	_ASTPGAAAQIQEVK_	0	0	0	0	2	685.867	1369.72	29.269	1.2675e-138	2	7283	162.37	142.71	211660000	140550000	157480000	1.0363	1.0604	P3100_02_02	2	1
P02730	SLC4A1	Band 3 anion transport protein	ASTPGAAAQIQEVK	_ASTPGAAAQIQEVK_	0	0	0	0	3	457.581	1369.72	29.259	2.5147e-50	3	7285	119.96	112.4	46590000	30910000	43229000	1.0748	1.1571	P3100_02_02	2	1
P02730	SLC4A1	Band 3 anion transport protein	ASTPGAAAQIQEVK	_ASTPGAAAQIQEVK_	0	0	0	0	2	685.867	1369.72	29.955	2.5942e-120	3	7401	156.17	156.17	55275000	28174000	33056000	1.0411	1.0443	P3100_02_02	2	1
P02730	SLC4A1	Band 3 anion transport protein	ASTPGAAAQIQEVK	_ASTPGAAAQIQEVK_	0	0	0	0	3	457.581	1369.72	30.556	3.9762e-18	1	7690	96.464	81.78	6982000	2174000	9513500	0.57283	1.3887	P3100_02_02	2	1
P02730	SLC4A1	Band 3 anion transport protein	ASTPGAAAQIQEVK	_ASTPGAAAQIQEVK_	0	0	0	0	2	685.867	1369.72	29.158	1.1411e-60	2	7335	123.76	111.34	10733000	5925900	13510000	0.80421	1.5443	P3100_03_01	1	2
P02730	SLC4A1	Band 3 anion transport protein	ASTPGAAAQIQEVK	_ASTPGAAAQIQEVK_	0	0	0	0	3	457.581	1369.72	29.203	3.5154e-18	1	7349	81.185	74.487	3357000	2267500	4823100	0.82583	1.5415	P3100_03_01	1	2
P02730	SLC4A1	Band 3 anion transport protein	ASTPGAAAQIQEVK	_ASTPGAAAQIQEVK_	0	0	0	0	2	685.867	1369.72	29.206	9.1952e-120	2	7349	151.56	134.89	9774700	5113900	14986000	0.81027	1.6283	P3100_03_02	1	2
P02730	SLC4A1	Band 3 anion transport protein	ASTPGAAAQIQEVK	_ASTPGAAAQIQEVK_	0	0	0	0	3	457.581	1369.72	29.217	8.8639e-26	2	7350	96.464	86.46	3215800	1961100	5527100	0.76411	1.452	P3100_03_02	1	2
P02730	SLC4A1	Band 3 anion transport protein	ASTPGAAAQIQEVK	_ASTPGAAAQIQEVK_	0	0	0	0	2	685.867	1369.72	29.257	3.6593e-75	3	7350	135.72	112.04	13118000	9130000	7521500	1.1351	0.79327	P3100_04_01	2	2
P02730	SLC4A1	Band 3 anion transport protein	ASTPGAAAQIQEVK	_ASTPGAAAQIQEVK_	0	0	0	0	3	457.581	1369.72	29.278	5.5545e-21	1	7347	86.944	77.94	3903700	2237000	2402000	1.1454	0.71613	P3100_04_01	2	2
P02730	SLC4A1	Band 3 anion transport protein	ASTPGAAAQIQEVK	_ASTPGAAAQIQEVK_	0	0	0	0	2	685.867	1369.72	29.291	8.1222e-89	3	7354	142.45	120.4	12308000	8654900	7049300	1.1906	0.80961	P3100_04_02	2	2
P02730	SLC4A1	Band 3 anion transport protein	ASTPGAAAQIQEVK	_ASTPGAAAQIQEVK_	0	0	0	0	3	457.581	1369.72	29.277	5.5545e-21	2	7367	86.944	77.94	4638200	2862500	2247400	1.2244	0.7529	P3100_04_02	2	2
P02730	SLC4A1	Band 3 anion transport protein	ASTPGAAAQIQEVK	_ASTPGAAAQIQEVK_	0	0	0	0	3	457.581	1369.72	81.44	6.831e-33	1	16236	106.32	89.55	7436800	5429600	12632000	0.96159	1.6182	P3100_05_01	1	3
P02730	SLC4A1	Band 3 anion transport protein	ASTPGAAAQIQEVK	_ASTPGAAAQIQEVK_	0	0	0	0	2	685.867	1369.72	81.455	3.5662e-10	1	16251	62.287	56.012	6704400	3719200	11846000	0.8007	1.4955	P3100_05_01	1	3
P02730	SLC4A1	Band 3 anion transport protein	ASTPGAAAQIQEVK	_ASTPGAAAQIQEVK_	0	0	0	0	2	685.867	1369.72	90.352	7.4708e-25	2	18735	93.909	75.285	29965000	17462000	40038000	0.84111	1.2999	P3100_05_01	1	3
P02730	SLC4A1	Band 3 anion transport protein	ASTPGAAAQIQEVK	_ASTPGAAAQIQEVK_	0	0	0	0	3	457.581	1369.72	30.532	0.029712	1	8718	14.171	8.2659	1519500	836400	2016800	0.98105	2.4957	P3100_05_01	1	3
P02730	SLC4A1	Band 3 anion transport protein	ASTPGAAAQIQEVK	_ASTPGAAAQIQEVK_	0	0	0	0	3	457.581	1369.72	80.659	4.8431e-40	2	15598	109.44	99.93	7452300	5263900	11763000	0.95012	1.7331	P3100_05_02	1	3
P02730	SLC4A1	Band 3 anion transport protein	ASTPGAAAQIQEVK	_ASTPGAAAQIQEVK_	0	0	0	0	2	685.867	1369.72	90.36	1.5174e-11	2	18163	63.062	37.148	19339000	10297000	28272000	0.73972	1.3865	P3100_05_02	1	3
P02730	SLC4A1	Band 3 anion transport protein	ASTPGAAAQIQEVK	_ASTPGAAAQIQEVK_	0	0	0	0	3	457.581	1369.72	38.321	0.0001362	1	9622	64.104	51.096	430880	267780	757990	0.78698	1.7058	P3100_05_02	1	3
P02730	SLC4A1	Band 3 anion transport protein	ASTPGAAAQIQEVK	_ASTPGAAAQIQEVK_	0	0	0	0	4	343.437	1369.72	80.676	6.5584e-05	1	15643	62.287	49.28	1408100	799210	1792300	1.1939	1.6296	P3100_05_02	1	3
P02730	SLC4A1	Band 3 anion transport protein	ASTPGAAAQIQEVK	_ASTPGAAAQIQEVK_	0	0	0	0	3	457.581	1369.72	80.583	3.758e-32	2	15902	103.76	85.246	12311000	10471000	9996200	1.1513	1.1369	P3100_06_01	2	3
P02730	SLC4A1	Band 3 anion transport protein	ASTPGAAAQIQEVK	_ASTPGAAAQIQEVK_	0	0	0	0	2	685.867	1369.72	80.609	5.7006e-16	3	15908	71.98	53.355	16405000	11644000	10908000	1.0165	0.9677	P3100_06_01	2	3
P02730	SLC4A1	Band 3 anion transport protein	ASTPGAAAQIQEVK	_ASTPGAAAQIQEVK_	0	0	0	0	2	685.867	1369.72	30.319	0.020168	1	8369	27.263	23.771	15484000	10721000	12057000	1.0235	1.0093	P3100_06_02	2	3
P02730	SLC4A1	Band 3 anion transport protein	ASTPGAAAQIQEVK	_ASTPGAAAQIQEVK_	0	0	0	0	2	685.867	1369.72	80.606	0.00044914	2	15926	44.925	37.768	12660000	9200700	9129500	1.0365	0.97506	P3100_06_02	2	3
P02730	SLC4A1	Band 3 anion transport protein	ASTPGAAAQIQEVK	_ASTPGAAAQIQEVK_	0	0	0	0	3	457.581	1369.72	80.564	9.3199e-75	3	15931	131.66	119.4	15739000	11741000	11649000	1.0924	1.1123	P3100_06_02	2	3
P02730	SLC4A1	Band 3 anion transport protein	ASTPGAAAQIQEVK	_ASTPGAAAQIQEVK_	0	0	0	0	2	685.867	1369.72	89.991	0.013239	1	18509	30.072	14.527	24250000	19180000	21316000	0.95801	1.0321	P3100_06_02	2	3
P02730	SLC4A1	Band 3 anion transport protein	ASTPGAAAQIQEVK	_ASTPGAAAQIQEVK_	0	0	0	0	2	685.867	1369.72	29.913		0				36242000	18629000	42240000	1.1479	1.1658	P3100_02_01	2	1
P02730	SLC4A1	Band 3 anion transport protein	ASTPGAAAQIQEVK	_ASTPGAAAQIQEVK_	0	0	0	0	2	685.867	1369.72	80.64		0				3697100	2043200	4668900	0.82821	1.5034	P3100_05_02	1	3
P02730	SLC4A1	Band 3 anion transport protein	ASTPGAAAQIQEVK	_ASTPGAAAQIQEVK_	0	0	0	0	2	685.867	1369.72	90.048		0				35163000	24838000	25397000	0.94005	1.0107	P3100_06_01	2	3
P02730	SLC4A1	Band 3 anion transport protein	ASTPGAAAQIQEVK	_AST(ph)PGAAAQIQEVK_	0	0	1	0	2	725.851	1449.69	30.958	7.7644e-87	2	7456	137.45	127.38	85410000	62531000	128630000	0.87372	0.64413	P3100_01_01	1	1
P02730	SLC4A1	Band 3 anion transport protein	ASTPGAAAQIQEVK	_AS(ph)TPGAAAQIQEVK_	0	0	1	0	3	484.236	1449.69	30.959	8.8395e-46	1	7498	114.7	95.573	13807000	7898700	16225000	0.77895	0.81916	P3100_01_01	1	1
P02730	SLC4A1	Band 3 anion transport protein	ASTPGAAAQIQEVK	_AS(ph)TPGAAAQIQEVK_	0	0	1	0	3	484.236	1449.69	31.015	5.9711e-12	1	7508	87.083	66.879	15717000	8681400	10389000	0.97779	0.50534	P3100_01_01	1	1
P02730	SLC4A1	Band 3 anion transport protein	ASTPGAAAQIQEVK	_AST(ph)PGAAAQIQEVK_	0	0	1	0	2	725.851	1449.69	30.918	1.888e-119	2	7530	157.11	146.47	88719000	49942000	109430000	0.84859	0.58033	P3100_01_02	1	1
P02730	SLC4A1	Band 3 anion transport protein	ASTPGAAAQIQEVK	_AST(ph)PGAAAQIQEVK_	0	0	1	0	2	725.851	1449.69	30.921	7.4042e-87	2	7667	137.73	125.31	126380000	82486000	119130000	1.0461	1.0777	P3100_02_01	2	1
P02730	SLC4A1	Band 3 anion transport protein	ASTPGAAAQIQEVK	_AS(ph)TPGAAAQIQEVK_	0	0	1	0	3	484.236	1449.69	30.907	1.8835e-87	1	7672	141.54	123.4	20219000	12771000	20378000	1.0405	1.0688	P3100_02_01	2	1
P02730	SLC4A1	Band 3 anion transport protein	ASTPGAAAQIQEVK	_AS(ph)TPGAAAQIQEVK_	0	0	1	0	3	484.236	1449.69	30.953	1.072e-59	1	7689	128.74	106.16	16667000	13500000	16635000	0.79369	0.76541	P3100_02_01	2	1
P02730	SLC4A1	Band 3 anion transport protein	ASTPGAAAQIQEVK	_AST(ph)PGAAAQIQEVK_	0	0	1	0	2	725.851	1449.69	30.838	3.5948e-137	2	7681	159.81	147.39	119730000	76653000	95565000	1.0148	1.074	P3100_02_02	2	1
P02730	SLC4A1	Band 3 anion transport protein	ASTPGAAAQIQEVK	_AS(ph)TPGAAAQIQEVK_	0	0	1	0	3	484.236	1449.69	30.855	1.7252e-103	2	7705	144.73	126.66	21978000	11745000	15632000	0.81386	1.0498	P3100_02_02	2	1
P02730	SLC4A1	Band 3 anion transport protein	ASTPGAAAQIQEVK	_AST(ph)PGAAAQIQEVK_	0	0	1	0	2	725.851	1449.69	30.555	1.5429e-59	1	7663	124.29	112.64	15815000	9875000	20250000	0.89291	1.4623	P3100_03_01	1	2
P02730	SLC4A1	Band 3 anion transport protein	ASTPGAAAQIQEVK	_AS(ph)TPGAAAQIQEVK_	0	0	1	0	3	484.236	1449.69	30.55	1.0016e-25	1	7677	97.69	85.77	3312100	1197000	3562200	0.85453	1.5241	P3100_03_01	1	2
P02730	SLC4A1	Band 3 anion transport protein	ASTPGAAAQIQEVK	_AST(ph)PGAAAQIQEVK_	0	0	1	0	2	725.851	1449.69	30.543	4.2931e-38	1	7658	108.18	100.14	16467000	10193000	22503000	0.88501	1.4093	P3100_03_02	1	2
P02730	SLC4A1	Band 3 anion transport protein	ASTPGAAAQIQEVK	_AS(ph)TPGAAAQIQEVK_	0	0	1	0	3	484.236	1449.69	30.562	1.2423e-31	1	7675	101.32	87.511	2507400	1498300	3608700	0.91115	1.5406	P3100_03_02	1	2
P02730	SLC4A1	Band 3 anion transport protein	ASTPGAAAQIQEVK	_AST(ph)PGAAAQIQEVK_	0	0	1	0	2	725.851	1449.69	30.567	3.2941e-73	1	7637	133.86	133.86	14787000	8511400	10565000	1.078	1.0274	P3100_04_01	2	2
P02730	SLC4A1	Band 3 anion transport protein	ASTPGAAAQIQEVK	_AS(ph)TPGAAAQIQEVK_	0	0	1	0	3	484.236	1449.69	30.562	4.9149e-22	2	7649	92.039	84.583	1593800	1639000	1241100	1.0348	1.1358	P3100_04_01	2	2
P02730	SLC4A1	Band 3 anion transport protein	ASTPGAAAQIQEVK	_AST(ph)PGAAAQIQEVK_	0	0	1	0	2	725.851	1449.69	30.621	2.1698e-21	1	7658	92.264	69.407	13909000	9265500	11349000	1.0317	1.0072	P3100_04_02	2	2
P02730	SLC4A1	Band 3 anion transport protein	ASTPGAAAQIQEVK	_AS(ph)TPGAAAQIQEVK_	0	0	1	0	3	484.236	1449.69	30.611	1.0588e-17	1	7677	78.814	67.889	2010900	1699100	2222500	1.0959	1.0568	P3100_04_02	2	2
P02730	SLC4A1	Band 3 anion transport protein	ASTPGAAAQIQEVKEQR	_ASTPGAAAQIQEVKEQR_	0	0	0	1	3	595.315	1782.92	38.682	0.029439	1	9698	18.471	9.1894	4469800	5214200	4155300	1.3668	1.2084	P3100_02_01	2	1
P02730	SLC4A1	Band 3 anion transport protein	ASTPGAAAQIQEVKEQR	_ASTPGAAAQIQEVKEQR_	0	0	0	1	3	595.315	1782.92	38.019	0.029178	1	9384	13.983	6.9255	4038600	2934300	4188200	1.0538	1.0041	P3100_02_02	2	1
P02730	SLC4A1	Band 3 anion transport protein	ASTPGAAAQIQEVKEQR	_ASTPGAAAQIQEVKEQR_	0	0	0	1	3	595.315	1782.92	29.234	0.00082563	1	7286	37.645	28.075	5399300	3794900	3827100	1.0177	0.89662	P3100_04_01	2	2
P02730	SLC4A1	Band 3 anion transport protein	ASTPGAAAQIQEVKEQR	_ASTPGAAAQIQEVKEQR_	0	0	0	1	3	595.315	1782.92	29.209	0.032752	1	7366	17.757	7.3313	5335200	3507900	3639200	1.0358	0.83952	P3100_04_01	2	2
P02730	SLC4A1	Band 3 anion transport protein	ASTPGAAAQIQEVKEQR	_ASTPGAAAQIQEVKEQR_	0	0	0	1	3	595.315	1782.92	29.124	0.028942	1	7297	18.579	9.7817	5683100	3274400	3385300	1.0231	0.86761	P3100_04_02	2	2
P02730	SLC4A1	Band 3 anion transport protein	ATFDEEEGRDEYDEVAMPV	_ATFDEEEGRDEYDEVAMPV_	0	0	0	1	2	1101.46	2200.91	46.633	7.9296e-05	1	11500	40.798	31.496	10517000	24295000	24295000	6.1062	1.578	P3100_01_01	1	1
P02730	SLC4A1	Band 3 anion transport protein	ATFDEEEGRDEYDEVAMPV	_ATFDEEEGRDEYDEVAMPV_	0	0	0	1	3	734.644	2200.91	46.614	9.1767e-44	1	11517	99.044	91.725	13959000	33463000	33463000	6.2624	1.6839	P3100_01_01	1	1
P02730	SLC4A1	Band 3 anion transport protein	ATFDEEEGRDEYDEVAMPV	_ATFDEEEGRDEYDEVAMPV_	0	0	0	1	2	1101.46	2200.91	46.747	0.00014777	1	11592	37.157	32.809	9011600	21440000	21440000	4.8433	1.3169	P3100_01_02	1	1
P02730	SLC4A1	Band 3 anion transport protein	ATFDEEEGRDEYDEVAMPV	_ATFDEEEGRDEYDEVAMPV_	0	0	0	1	3	734.644	2200.91	46.736	2.3607e-19	1	11577	86.488	78.204	10093000	16601000	26270000	2.6146	1.5	P3100_01_02	1	1
P02730	SLC4A1	Band 3 anion transport protein	ATFDEEEGRDEYDEVAMPV	_ATFDEEEGRDEYDEVAMPV_	0	0	0	1	2	1101.46	2200.91	48.213	0.0060742	1	12057	25.586	22.703	32395000	35852000	35852000	2.0527	1.1497	P3100_02_01	2	1
P02730	SLC4A1	Band 3 anion transport protein	ATFDEEEGRDEYDEVAMPV	_ATFDEEEGRDEYDEVAMPV_	0	0	0	1	3	734.644	2200.91	48.296	6.3448e-11	1	12160	49.537	42.587	31971000	27469000	23039000	1.1139	0.92441	P3100_02_01	2	1
P02730	SLC4A1	Band 3 anion transport protein	ATFDEEEGRDEYDEVAMPV	_ATFDEEEGRDEYDEVAMPV_	0	0	0	1	2	1101.46	2200.91	48.246	0.027601	2	12052	20.251	18.906	26143000	30633000	30633000	1.576	1.0409	P3100_02_02	2	1
P02730	SLC4A1	Band 3 anion transport protein	ATFDEEEGRDEYDEVAMPV	_ATFDEEEGRDEYDEVAMPV_	0	0	0	1	3	734.644	2200.91	48.301	0.0038261	1	12132	20.17	18.502	35580000	35128000	35128000	1.6478	1.1445	P3100_02_02	2	1
P02730	SLC4A1	Band 3 anion transport protein	ATFDEEEGRDEYDEVAMPV	_ATFDEEEGRDEYDEVAMPV_	0	0	0	1	2	1101.46	2200.91	46.858	0.020171	1	11662	22.051	19.33	3979800	1886400	7070900	1.1217	1.5836	P3100_03_01	1	2
P02730	SLC4A1	Band 3 anion transport protein	ATFDEEEGRDEYDEVAMPV	_ATFDEEEGRDEYDEVAMPV_	0	0	0	1	2	1101.46	2200.91	46.916		0				2058700	1788700	1941500	1.3139	0.83139	P3100_04_01	2	2
P02730	SLC4A1	Band 3 anion transport protein	ATFDEEEGRDEYDEVAMPV	_ATFDEEEGRDEYDEVAMPV_	0	0	0	1	3	734.644	2200.91	46.911		0				1760500	2317700	2317700	1.5045	1.477	P3100_04_01	2	2
P02730	SLC4A1	Band 3 anion transport protein	ATFDEEEGRDEYDEVAMPV	_ATFDEEEGRDEYDEVAMPV_	0	0	0	1	2	1101.46	2200.91	46.942		0				2282000	1814000	1814000	1.95	1.0152	P3100_04_02	2	2
P02730	SLC4A1	Band 3 anion transport protein	HSHAGELEALGGVKPAVLTR	_HSHAGELEALGGVKPAVLTR_	0	0	0	1	4	511.284	2041.11	52.84	5.8793e-11	1	13252	56.708	52.091	777380	186770	4675700	1.6401	9.9514	P3100_03_02	1	2
P02730	SLC4A1	Band 3 anion transport protein	HSHAGELEALGGVKPAVLTR	_HSHAGELEALGGVKPAVLTR_	0	0	0	1	4	511.284	2041.11	49.348	0.018431	1	12236	16.015	13.02	728910	1024500	497520	2.3154	2.0175	P3100_04_02	2	2
P02730	SLC4A1	Band 3 anion transport protein	HSHAGELEALGGVKPAVLTR	_HSHAGELEALGGVKPAVLTR_	0	0	0	1	4	511.284	2041.11	92.022	7.3523e-05	1	19203	39.992	37.271	2518900	2170100	24003000	2.2446	6.005	P3100_05_01	1	3
P02730	SLC4A1	Band 3 anion transport protein	IPPDSEATLVLVGR	_IPPDSEATLVLVGR_	0	0	0	0	3	489.612	1465.81	45.997	4.5972e-139	2	11344	160.38	131.75	6559300	9835000	9835000	1.0604	0.81954	P3100_01_01	1	1
P02730	SLC4A1	Band 3 anion transport protein	IPPDSEATLVLVGR	_IPPDSEATLVLVGR_	0	0	0	0	2	733.914	1465.81	46.021	0.00085364	2	11350	41.621	35.619	41228000	45655000	45655000	6.4095	0.90612	P3100_01_01	1	1
P02730	SLC4A1	Band 3 anion transport protein	IPPDSEATLVLVGR	_IPPDSEATLVLVGR_	0	0	0	0	3	489.612	1465.81	46.716	1.426e-08	1	11588	84.365	61.247	926460	443160	762740	1.0498	0.39354	P3100_01_02	1	1
P02730	SLC4A1	Band 3 anion transport protein	IPPDSEATLVLVGR	_IPPDSEATLVLVGR_	0	0	0	0	3	489.612	1465.81	48.208	1.8663e-120	1	12098	151.66	116.7	23032000	24299000	20256000	1.2232	0.99676	P3100_02_01	2	1
P02730	SLC4A1	Band 3 anion transport protein	IPPDSEATLVLVGR	_IPPDSEATLVLVGR_	0	0	0	0	2	733.914	1465.81	48.319	0.00083095	2	12155	49.298	34.507	171530000	178380000	166310000	1.2379	0.99604	P3100_02_01	2	1
P02730	SLC4A1	Band 3 anion transport protein	IPPDSEATLVLVGR	_IPPDSEATLVLVGR_	0	0	0	0	3	489.612	1465.81	48.341	4.0349e-258	3	12195	198.74	182.39	19530000	14821000	14821000	4.5432	0.96361	P3100_02_02	2	1
P02730	SLC4A1	Band 3 anion transport protein	IPPDSEATLVLVGR	_IPPDSEATLVLVGR_	0	0	0	0	2	733.914	1465.81	48.266	8.5009e-05	2	12094	56.569	42.334	157240000	157880000	149730000	1.2838	1.0238	P3100_02_02	2	1
P02730	SLC4A1	Band 3 anion transport protein	IPPDSEATLVLVGR	_IPPDSEATLVLVGR_	0	0	0	0	2	733.914	1465.81	48.27	0.0019356	1	12107	47.037	36.966	149100000	157460000	146440000	1.2682	1.0281	P3100_02_02	2	1
P02730	SLC4A1	Band 3 anion transport protein	IPPDSEATLVLVGR	_IPPDSEATLVLVGR_	0	0	0	0	3	489.612	1465.81	46.395	1.6948e-25	1	11574	101.53	77.107	1967900	2104100	2240400	0.77335	0.72045	P3100_03_01	1	2
P02730	SLC4A1	Band 3 anion transport protein	IPPDSEATLVLVGR	_IPPDSEATLVLVGR_	0	0	0	0	3	489.612	1465.81	46.419	1.9085e-25	1	11564	92.856	80.548	1987600	2482000	2482000	2.447	0.7428	P3100_03_02	1	2
P02730	SLC4A1	Band 3 anion transport protein	IPPDSEATLVLVGR	_IPPDSEATLVLVGR_	0	0	0	0	3	489.612	1465.81	46.501	1.3487e-25	1	11511	102.73	80.153	2213500	2704300	1885100	1.5554	0.72618	P3100_04_01	2	2
P02730	SLC4A1	Band 3 anion transport protein	IPPDSEATLVLVGR	_IPPDSEATLVLVGR_	0	0	0	0	3	489.612	1465.81	46.504	4.1318e-08	1	11516	82.202	52.668	2199000	3055600	1893200	1.6416	0.73625	P3100_04_01	2	2
P02730	SLC4A1	Band 3 anion transport protein	IPPDSEATLVLVGR	_IPPDSEATLVLVGR_	0	0	0	0	3	489.612	1465.81	46.485	4.3201e-18	1	11495	80.312	70.24	1890100	1704300	1704300	2.3157	0.79207	P3100_04_02	2	2
P02730	SLC4A1	Band 3 anion transport protein	IPPDSEATLVLVGR	_IPPDSEATLVLVGR_	0	0	0	0	3	489.612	1465.81	89.618	6.3984e-46	1	17954	115.34	86.634	2679400	2259700	3404900	1.2581	1.2814	P3100_05_02	1	3
P02730	SLC4A1	Band 3 anion transport protein	IPPDSEATLVLVGR	_IPPDSEATLVLVGR_	0	0	0	0	3	489.612	1465.81	89.004	7.0429e-08	1	18224	79.875	56.757	3224200	1691600	8822900	0.65679	1.9829	P3100_06_01	2	3
P02730	SLC4A1	Band 3 anion transport protein	IPPDSEATLVLVGR	_IPPDSEATLVLVGR_	0	0	0	0	2	733.914	1465.81	46.099		0				25683000	35462000	35462000	6.4866	0.86401	P3100_01_02	1	1
P02730	SLC4A1	Band 3 anion transport protein	IPPDSEATLVLVGR	_IPPDSEATLVLVGR_	0	0	0	0	2	733.914	1465.81	46.387		0				21901000	22821000	22821000	4.4275	0.81979	P3100_03_01	1	2
P02730	SLC4A1	Band 3 anion transport protein	LSVPDGFK	_LSVPDGFK_	0	0	0	0	2	431.737	861.46	40.139	1.28e-07	1	9816	88.819	43.737	2240700	662490	22435000	0.51046	8.7274	P3100_01_01	1	1
P02730	SLC4A1	Band 3 anion transport protein	LSVPDGFK	_LSVPDGFK_	0	0	0	0	2	431.737	861.46	40.212	4.681e-14	1	9929	100.02	54.936	1198000	442150	18576000	0.66275	9.4919	P3100_01_02	1	1
P02730	SLC4A1	Band 3 anion transport protein	LSVPDGFK	_LSVPDGFK_	0	0	0	0	2	431.737	861.46	88.741	0.0076802	1	17709	61.679	21.576	9089800	5656000	198820000	0.43926	24.027	P3100_05_02	1	3
P02730	SLC4A1	Band 3 anion transport protein	NSSYFPGK	_NSSYFPGK_	0	0	0	0	2	450.217	898.418	30.417	0.032344	1	8692	41.448	29.401	1977200	676490	13120000	0.36693	6.7701	P3100_05_01	1	3
P02730	SLC4A1	Band 3 anion transport protein	NSSYFPGK	_NSSYFPGK_	0	0	0	0	2	450.217	898.418	30.541		0				4476700	3754100	3300900	1.0669	1.0861	P3100_06_01	2	3
P02730	SLC4A1	Band 3 anion transport protein	NVELQCLDADDAK	_NVELQCLDADDAK_	0	0	0	0	2	745.843	1489.67	37.108	8.1943e-34	2	9107	112.42	85.325	89863000	99852000	93642000	1.5052	0.59036	P3100_01_01	1	1
P02730	SLC4A1	Band 3 anion transport protein	NVELQCLDADDAK	_NVELQCLDADDAK_	0	0	0	0	3	497.565	1489.67	37.113	1.789e-11	1	9091	74.475	58.93	7155600	5174700	4135800	1.2936	0.73557	P3100_01_01	1	1
P02730	SLC4A1	Band 3 anion transport protein	NVELQCLDADDAK	_NVELQCLDADDAK_	0	0	0	0	2	745.843	1489.67	36.8	0.00014666	1	8996	68.283	50.618	6907400	5081200	7397600	1.0441	0.83727	P3100_01_01	1	1
P02730	SLC4A1	Band 3 anion transport protein	NVELQCLDADDAK	_NVELQCLDADDAK_	0	0	0	0	2	745.843	1489.67	37.228	2.5807e-82	1	9139	142.45	114.77	66084000	75578000	82026000	1.5839	0.55569	P3100_01_02	1	1
P02730	SLC4A1	Band 3 anion transport protein	NVELQCLDADDAK	_NVELQCLDADDAK_	0	0	0	0	3	497.565	1489.67	37.207	1.998e-15	1	9184	88.092	72.547	2858800	2880600	5308200	0.97517	0.72107	P3100_01_02	1	1
P02730	SLC4A1	Band 3 anion transport protein	NVELQCLDADDAK	_NVELQCLDADDAK_	0	0	0	0	2	745.843	1489.67	36.849	1.347e-07	1	9077	80.387	66.303	4153100	4130400	6068100	1.0514	0.87692	P3100_01_02	1	1
P02730	SLC4A1	Band 3 anion transport protein	NVELQCLDADDAK	_NVELQCLDADDAK_	0	0	0	0	2	745.843	1489.67	37.235	2.9906e-13	3	9225	84.759	74.69	61695000	41678000	43071000	1.0379	0.9601	P3100_02_01	2	1
P02730	SLC4A1	Band 3 anion transport protein	NVELQCLDADDAK	_NVELQCLDADDAK_	0	0	0	0	2	745.843	1489.67	39.365	2.5807e-82	6	10023	142.45	121.87	118370000	72129000	85112000	1.0134	0.93185	P3100_02_01	2	1
P02730	SLC4A1	Band 3 anion transport protein	NVELQCLDADDAK	_NVELQCLDADDAK_	0	0	0	0	2	745.843	1489.67	37.466	3.5007e-15	3	9262	90.707	78.999	73027000	48403000	51961000	1.0456	0.97761	P3100_02_02	2	1
P02730	SLC4A1	Band 3 anion transport protein	NVELQCLDADDAK	_NVELQCLDADDAK_	0	0	0	0	2	745.843	1489.67	39.182	1.7937e-131	6	9699	159.52	131.84	109670000	68536000	72846000	1.0479	0.963	P3100_02_02	2	1
P02730	SLC4A1	Band 3 anion transport protein	NVELQCLDADDAK	_NVELQCLDADDAK_	0	0	0	0	3	497.565	1489.67	38.978	1.7444e-09	2	9768	61.409	45.864	6894400	5403200	2012300	1.0231	0.66946	P3100_02_02	2	1
P02730	SLC4A1	Band 3 anion transport protein	NVELQCLDADDAK	_NVELQCLDADDAK_	0	0	0	0	3	497.565	1489.67	39.374	5.8771e-11	1	9829	66.215	54.157	2540800	4299200	4158700	1.1345	0.87622	P3100_02_02	2	1
P02730	SLC4A1	Band 3 anion transport protein	NVELQCLDADDAK	_NVELQCLDADDAK_	0	0	0	0	3	497.565	1489.67	37.505	1.3283e-07	1	9387	79.639	64.052	3620000	1599000	2855900	0.82614	0.96967	P3100_02_02	2	1
P02730	SLC4A1	Band 3 anion transport protein	NVELQCLDADDAK	_NVELQCLDADDAK_	0	0	0	0	2	745.843	1489.67	36.837	1.5732e-05	1	9144	48.527	37.581	18913000	14527000	24737000	0.99808	1.5385	P3100_03_01	1	2
P02730	SLC4A1	Band 3 anion transport protein	NVELQCLDADDAK	_NVELQCLDADDAK_	0	0	0	0	2	745.843	1489.67	37.246	0.0010827	1	9410	40.941	34.665	70024000	48067000	79643000	0.99906	1.2052	P3100_03_01	1	2
P02730	SLC4A1	Band 3 anion transport protein	NVELQCLDADDAK	_NVELQCLDADDAK_	0	0	0	0	2	745.843	1489.67	36.8	0.014439	1	9158	30.567	25.663	17946000	12616000	25072000	1.0182	1.5743	P3100_03_02	1	2
P02730	SLC4A1	Band 3 anion transport protein	NVELQCLDADDAK	_NVELQCLDADDAK_	0	0	0	0	2	745.843	1489.67	37.212	1.5869e-12	1	9405	83.692	68.53	60655000	43585000	69705000	1.0326	1.2438	P3100_03_02	1	2
P02730	SLC4A1	Band 3 anion transport protein	NVELQCLDADDAK	_NVELQCLDADDAK_	0	0	0	0	2	745.843	1489.67	36.983	1.5732e-05	2	9133	48.527	42.445	24388000	16162000	17878000	1.0671	0.94457	P3100_04_01	2	2
P02730	SLC4A1	Band 3 anion transport protein	NVELQCLDADDAK	_NVELQCLDADDAK_	0	0	0	0	3	497.565	1489.67	37.004	1.7444e-09	1	9192	61.409	43.744	1737500	1377000	1033900	1.0845	1.1386	P3100_04_01	2	2
P02730	SLC4A1	Band 3 anion transport protein	NVELQCLDADDAK	_NVELQCLDADDAK_	0	0	0	0	3	497.565	1489.67	37.003	1.5416e-06	1	9224	52.5	42.147	2215900	1624900	1224300	1.2067	1.1705	P3100_04_02	2	2
P02730	SLC4A1	Band 3 anion transport protein	NVELQCLDADDAK	_NVELQCLDADDAK_	0	0	0	0	2	745.843	1489.67	90.473	2.7196e-10	1	18783	66.246	51.814	22267000	15326000	30309000	0.83676	0.98321	P3100_05_01	1	3
P02730	SLC4A1	Band 3 anion transport protein	NVELQCLDADDAK	_NVELQCLDADDAK_	0	0	0	0	2	745.843	1489.67	34.855	1.8012e-10	2	8741	70.26	58.551	4760000	4103700	4633600	1.1801	1.0675	P3100_05_02	1	3
P02730	SLC4A1	Band 3 anion transport protein	NVELQCLDADDAK	_NVELQCLDADDAK_	0	0	0	0	2	745.843	1489.67	38.682	9.9204e-68	6	9645	132.08	111.02	16678000	11965000	16754000	0.97402	1.1029	P3100_05_02	1	3
P02730	SLC4A1	Band 3 anion transport protein	NVELQCLDADDAK	_NVELQCLDADDAK_	0	0	0	0	2	745.843	1489.67	90.453	1.3277e-10	2	18193	72.315	50.541	11871000	10823000	18860000	0.84428	1.0397	P3100_05_02	1	3
P02730	SLC4A1	Band 3 anion transport protein	NVELQCLDADDAK	_NVELQCLDADDAK_	0	0	0	0	2	745.843	1489.67	33.372	0.0030903	1	8373	47.037	39.172	3210000	1820400	2469700	1.034	1.0065	P3100_05_02	1	3
P02730	SLC4A1	Band 3 anion transport protein	NVELQCLDADDAK	_NVELQCLDADDAK_	0	0	0	0	3	497.565	1489.67	36.755	0.0083957	1	9257	38.977	27.394	884460	366890	795780	0.93923	1.2607	P3100_05_02	1	3
P02730	SLC4A1	Band 3 anion transport protein	NVELQCLDADDAK	_NVELQCLDADDAK_	0	0	0	0	3	497.565	1489.67	38.64	0.0026587	1	9636	47.037	37.843	2722900	990810	1803200	0.88536	1.0138	P3100_05_02	1	3
P02730	SLC4A1	Band 3 anion transport protein	NVELQCLDADDAK	_NVELQCLDADDAK_	0	0	0	0	3	497.565	1489.67	38.615	0.00022037	1	9695	61.409	49.351	1656200	1123600	2596200	0.86144	1.317	P3100_05_02	1	3
P02730	SLC4A1	Band 3 anion transport protein	NVELQCLDADDAK	_NVELQCLDADDAK_	0	0	0	0	2	745.843	1489.67	90.16	1.5435e-19	2	18564	97.797	81.574	60649000	35970000	40230000	0.86893	0.85722	P3100_06_01	2	3
P02730	SLC4A1	Band 3 anion transport protein	NVELQCLDADDAK	_NVELQCLDADDAK_	0	0	0	0	2	745.843	1489.67	94.316	0.0053178	1	19674	44.252	33.899	2004500	903830	957290	0.86082	0.88683	P3100_06_01	2	3
P02730	SLC4A1	Band 3 anion transport protein	NVELQCLDADDAK	_NVELQCLDADDAK_	0	0	0	0	2	745.843	1489.67	90.094	1.842e-19	1	18527	97.45	81.227	55763000	31271000	32786000	0.89132	0.82788	P3100_06_02	2	3
P02730	SLC4A1	Band 3 anion transport protein	NVELQCLDADDAK	_NVELQCLDADDAK_	0	0	0	0	2	745.843	1489.67	30.111	0.031823	1	8336	27.938	21.801	2561800	2910700	2014600	1.4277	1.104	P3100_06_02	2	3
P02730	SLC4A1	Band 3 anion transport protein	NVELQCLDADDAK	_NVELQCLDADDAK_	0	0	0	0	3	497.565	1489.67	37.274		0				2033100	1670200	2181600	1.0258	1.2947	P3100_03_01	1	2
P02730	SLC4A1	Band 3 anion transport protein	NVELQCLDADDAK	_NVELQCLDADDAK_	0	0	0	0	3	497.565	1489.67	37.412		0				2759700	2427200	1972800	1.1381	1.0149	P3100_04_01	2	2
P02730	SLC4A1	Band 3 anion transport protein	NVELQCLDADDAK	_NVELQCLDADDAK_	0	0	0	0	2	745.843	1489.67	37.007		0				23601000	16649000	17587000	1.0615	0.96006	P3100_04_02	2	2
P02730	SLC4A1	Band 3 anion transport protein	NVELQCLDADDAK	_NVELQCLDADDAK_	0	0	0	0	3	497.565	1489.67	37.417		0				2846100	1987100	1770500	1.2088	0.98256	P3100_04_02	2	2
P02730	SLC4A1	Band 3 anion transport protein	NVELQCLDADDAK	_NVELQCLDADDAK_	0	0	0	0	2	745.843	1489.67	37.087		0				1414800	7352500	1322600	2.0116	1.048	P3100_05_02	1	3
P02730	SLC4A1	Band 3 anion transport protein	RYQSSPAKPDSSFYK	_RYQS(ph)SPAKPDSSFYK_	0	0	1	2	3	614.28	1839.82	28.417	8.7562e-05	1	6532	46.494	40.779	150770000	92338000	347430000	0.84735	1.7546	P3100_01_01	1	1
P02730	SLC4A1	Band 3 anion transport protein	RYQSSPAKPDSSFYK	_RYQSS(ph)PAKPDSSFYK_	0	0	1	2	4	460.962	1839.82	28.318	2.0403e-13	1	6736	90.379	77.713	6611600	3798600	9340000	0.75739	1.6844	P3100_01_01	1	1
P02730	SLC4A1	Band 3 anion transport protein	RYQSSPAKPDSSFYK	_RYQSS(ph)PAKPDSSFYK_	0	0	1	2	4	460.962	1839.82	28.16	2.2529e-18	3	6802	78.505	65.087	5345000	3375100	6931500	0.70608	1.3711	P3100_01_02	1	1
P02730	SLC4A1	Band 3 anion transport protein	RYQSSPAKPDSSFYK	_RYQSSPAKPDS(ph)SFYK_	0	0	1	2	3	614.28	1839.82	28.725	5.2927e-26	1	7004	96.379	79.138	89912000	53280000	217110000	0.87593	1.6598	P3100_01_02	1	1
P02730	SLC4A1	Band 3 anion transport protein	RYQSSPAKPDSSFYK	_RYQS(ph)SPAKPDSSFYK_	0	0	1	2	3	614.28	1839.82	40.563	4.0345e-19	6	9927	84.249	70.83	91435000	47620000	67688000	0.95629	1.1022	P3100_02_01	2	1
P02730	SLC4A1	Band 3 anion transport protein	RYQSSPAKPDSSFYK	_RYQSS(ph)PAKPDSSFYK_	0	0	1	2	4	460.962	1839.82	39.523	5.9151e-05	1	9928	51.771	42.713	3107800	1229300	1549100	0.82254	0.65371	P3100_02_01	2	1
P02730	SLC4A1	Band 3 anion transport protein	RYQSSPAKPDSSFYK	_RYQS(ph)SPAKPDSSFYK_	0	0	1	2	3	614.28	1839.82	39.754	4.5375e-15	4	9538	64.249	54.967	75881000	45229000	57156000	0.95578	1.1207	P3100_02_02	2	1
P02730	SLC4A1	Band 3 anion transport protein	RYQSSPAKPDSSFYK	_RYQS(ph)SPAKPDSSFYK_	0	0	1	2	3	614.28	1839.82	39.67		0				11172000	19302000	19302000	2.4385	1.4623	P3100_02_01	2	1
P02730	SLC4A1	Band 3 anion transport protein	RYQSSPAKPDSSFYK	_RYQSSPAKPDS(ph)SFYK_	0	0	1	2	3	614.28	1839.82	28.483		0				1525900	1029800	2150600	1.1111	1.3025	P3100_03_02	1	2
P02730	SLC4A1	Band 3 anion transport protein	RYQSSPAKPDSSFYK	_RYQSSPAKPDS(ph)SFYK_	0	0	1	2	3	614.28	1839.82	28.351		0				2287500	1445900	1572100	1.0218	1.2109	P3100_04_01	2	2
P02730	SLC4A1	Band 3 anion transport protein	RYQSSPAKPDSSFYK	_RYQSSPAKPDS(ph)SFYK_	0	0	1	2	3	614.28	1839.82	28.32		0				2249000	1358200	1905800	1.0223	1.2083	P3100_04_02	2	2
P02730	SLC4A1	Band 3 anion transport protein	RYQSSPAKPDSSFYK	_RYQSSPAKPDS(ph)S(ph)FYK_	0	0	2	2	3	640.936	1919.79	30.663	4.8693e-05	1	7428	46.953	36.605	66261000	47069000	114530000	0.92352	1.7681	P3100_01_01	1	1
P02730	SLC4A1	Band 3 anion transport protein	RYQSSPAKPDSSFYK	_RYQSS(ph)PAKPDSS(ph)FYK_	0	0	2	2	3	640.936	1919.79	29.315	0.00036449	1	7030	47.499	35.007	71188000	27323000	51202000	0.44554	0.54331	P3100_01_01	1	1
P02730	SLC4A1	Band 3 anion transport protein	RYQSSPAKPDSSFYK	_RYQSSPAKPDS(ph)S(ph)FYK_	0	0	2	2	2	960.9	1919.79	30.606	3.754e-07	1	7438	54.834	46.158	17027000	9139200	34384000	0.90883	1.832	P3100_01_01	1	1
P02730	SLC4A1	Band 3 anion transport protein	RYQSSPAKPDSSFYK	_RYQSS(ph)PAKPDS(ph)SFYK_	0	0	2	2	3	640.936	1919.79	29.366	0.0016344	1	7115	40.137	29.276	60929000	22247000	43494000	0.46362	0.53074	P3100_01_02	1	1
P02730	SLC4A1	Band 3 anion transport protein	RYQSSPAKPDSSFYK	_RYQSSPAKPDS(ph)S(ph)FYK_	0	0	2	2	3	640.936	1919.79	30.699		0				19157000	11619000	6960800	1.1332	0.66015	P3100_02_01	2	1
P02730	SLC4A1	Band 3 anion transport protein	SGDPSQPLLPQHSSLETQLFCEQGDGGTEGHSPSGILEK	_SGDPSQPLLPQHS(ph)SLETQLFCEQGDGGTEGHSPSGILEK_	0	0	1	0	4	1050.73	4198.88	50.383	3.3464e-32	1	12385	70.662	70.662	92444000	73748000	771220000	1.0687	1.9142	P3100_01_01	1	1
P02730	SLC4A1	Band 3 anion transport protein	SGDPSQPLLPQHSSLETQLFCEQGDGGTEGHSPSGILEK	_SGDPSQPLLPQHS(ph)SLETQLFCEQGDGGTEGHSPSGILEK_	0	0	1	0	4	1050.73	4198.88	50.348	1.7236e-31	1	12418	69.653	67.37	188990000	73429000	362430000	1.0681	1.9773	P3100_01_01	1	1
P02730	SLC4A1	Band 3 anion transport protein	SGDPSQPLLPQHSSLETQLFCEQGDGGTEGHSPSGILEK	_SGDPSQPLLPQHS(ph)SLETQLFCEQGDGGTEGHSPSGILEK_	0	0	1	0	5	840.783	4198.88	50.346	7.9968e-18	1	12458	54.681	52.398	15183000	8668000	35192000	0.86035	1.9188	P3100_01_01	1	1
P02730	SLC4A1	Band 3 anion transport protein	SGDPSQPLLPQHSSLETQLFCEQGDGGTEGHSPSGILEK	_SGDPSQPLLPQHS(ph)SLETQLFCEQGDGGTEGHSPSGILEK_	0	0	1	0	4	1050.73	4198.88	50.28	4.1369e-120	1	12476	135.03	132.99	72770000	59203000	628010000	1.1073	1.8706	P3100_01_02	1	1
P02730	SLC4A1	Band 3 anion transport protein	SGDPSQPLLPQHSSLETQLFCEQGDGGTEGHSPSGILEK	_SGDPSQPLLPQHS(ph)SLETQLFCEQGDGGTEGHSPSGILEK_	0	0	1	0	5	840.783	4198.88	50.333	3.2148e-55	1	12492	89.742	78.487	13236000	6748200	31495000	0.99875	2.044	P3100_01_02	1	1
P02730	SLC4A1	Band 3 anion transport protein	SGDPSQPLLPQHSSLETQLFCEQGDGGTEGHSPSGILEK	_SGDPSQPLLPQHSS(ph)LET(ph)QLFCEQGDGGTEGHSPSGILEK_	0	0	2	0	4	1070.72	4278.85	51.781	6.4392e-31	1	12841	64.454	61.296	33231000	28196000	216410000	1.3157	1.8351	P3100_01_01	1	1
P02730	SLC4A1	Band 3 anion transport protein	SGDPSQPLLPQHSSLETQLFCEQGDGGTEGHSPSGILEK	_SGDPSQPLLPQHS(ph)SLET(ph)QLFCEQGDGGTEGHSPSGILEK_	0	0	2	0	5	856.776	4278.85	51.782	2.7424e-16	1	12872	51.66	46.651	3990600	3465900	18284000	0.55326	1.2461	P3100_01_01	1	1
P02730	SLC4A1	Band 3 anion transport protein	SGDPSQPLLPQHSSLETQLFCEQGDGGTEGHSPSGILEK	_SGDPSQPLLPQHSSLETQLFCEQGDGGTEGHSPSGILEK_	0	0	0	0	4	1030.74	4118.91	56.05	2.3051e-20	1	14229	43.444	42.205	18591000	20363000	22102000	0.90925	1.0297	P3100_02_01	2	1
P02730	SLC4A1	Band 3 anion transport protein	SGDPSQPLLPQHSSLETQLFCEQGDGGTEGHSPSGILEK	_SGDPSQPLLPQHSSLETQLFCEQGDGGTEGHSPSGILEK_	0	0	0	0	4	1030.74	4118.91	56.783	3.001e-09	1	14397	29.86	27.907	17703000	12001000	18435000	1.1375	1.117	P3100_02_01	2	1
P02730	SLC4A1	Band 3 anion transport protein	SGDPSQPLLPQHSSLETQLFCEQGDGGTEGHSPSGILEK	_SGDPSQPLLPQHSSLETQLFCEQGDGGTEGHSPSGILEK_	0	0	0	0	4	1030.74	4118.91	55.742	1.7139e-29	1	14044	55.49	53.813	17187000	10744000	13712000	1.5833	1.3471	P3100_02_02	2	1
P02730	SLC4A1	Band 3 anion transport protein	SGDPSQPLLPQHSSLETQLFCEQGDGGTEGHSPSGILEK	_SGDPSQPLLPQHSSLETQLFCEQGDGGTEGHSPSGILEK_	0	0	0	0	4	1030.74	4118.91	49.709	6.4209e-153	2	12346	148.98	145.49	12134000	9776800	60617000	0.96901	3.4245	P3100_03_01	1	2
P02730	SLC4A1	Band 3 anion transport protein	SGDPSQPLLPQHSSLETQLFCEQGDGGTEGHSPSGILEK	_SGDPSQPLLPQHSSLETQLFCEQGDGGTEGHSPSGILEK_	0	0	0	0	4	1030.74	4118.91	49.741	6.5909e-13	1	12366	43.088	41.849	15352000	5009300	20994000	0.75264	2.4147	P3100_03_01	1	2
P02730	SLC4A1	Band 3 anion transport protein	SGDPSQPLLPQHSSLETQLFCEQGDGGTEGHSPSGILEK	_SGDPSQPLLPQHSSLETQLFCEQGDGGTEGHSPSGILEK_	0	0	0	0	4	1030.74	4118.91	49.743	3.9506e-31	1	12387	68.287	65.563	9598400	6164800	56522000	0.86184	3.6394	P3100_03_02	1	2
P02730	SLC4A1	Band 3 anion transport protein	SGDPSQPLLPQHSSLETQLFCEQGDGGTEGHSPSGILEK	_SGDPSQPLLPQHSSLETQLFCEQGDGGTEGHSPSGILEK_	0	0	0	0	4	1030.74	4118.91	49.467	3.4162e-05	1	12254	19.239	17.055	26062000	3369500	15226000	0.64606	1.0192	P3100_04_02	2	2
P02730	SLC4A1	Band 3 anion transport protein	SGDPSQPLLPQHSSLETQLFCEQGDGGTEGHSPSGILEK	_SGDPSQPLLPQHSSLETQLFCEQGDGGTEGHSPSGILEK_	0	0	0	0	4	1030.74	4118.91	55.078		0				11811000	11361000	10157000	1.0632	1.1966	P3100_02_02	2	1
P02730	SLC4A1	Band 3 anion transport protein	SVTHANALTVMGK	_SVTHANALTVMGK_	0	0	0	0	3	443.571	1327.69	32.89	4.9748e-11	3	7785	68.044	58.389	12625000	10053000	12497000	1.2064	0.67603	P3100_01_01	1	1
P02730	SLC4A1	Band 3 anion transport protein	SVTHANALTVMGK	_SVTHANALTVMGK_	0	0	0	0	3	443.571	1327.69	32.817	6.1246e-13	3	7923	82.651	67.022	12180000	11527000	12779000	1.1748	0.5768	P3100_01_02	1	1
P02730	SLC4A1	Band 3 anion transport protein	SVTHANALTVMGK	_SVTHANALTVMGK_	0	0	0	0	2	664.853	1327.69	32.893	0.010463	1	8040	38.178	23.498	1928500	1593900	2343300	1.0641	0.58745	P3100_01_02	1	1
P02730	SLC4A1	Band 3 anion transport protein	SVTHANALTVMGK	_SVTHANALTVMGK_	0	0	0	0	2	664.853	1327.69	44.614	5.8907e-15	6	11355	89.624	54.874	22449000	16595000	20818000	0.93855	0.99947	P3100_02_01	2	1
P02730	SLC4A1	Band 3 anion transport protein	SVTHANALTVMGK	_SVTHANALTVMGK_	0	0	0	0	3	443.571	1327.69	44.637	5.9085e-83	6	11191	142.39	124.76	60451000	32160000	40687000	0.96936	1.028	P3100_02_01	2	1
P02730	SLC4A1	Band 3 anion transport protein	SVTHANALTVMGK	_SVTHANALTVMGK_	0	0	0	0	3	443.571	1327.69	44.013	3.9345e-34	7	11350	110.25	97.382	37999000	21819000	29972000	1.0018	1.0455	P3100_02_02	2	1
P02730	SLC4A1	Band 3 anion transport protein	SVTHANALTVMGK	_SVTHANALTVMGK_	0	0	0	0	2	664.853	1327.69	44.09	4.7647e-11	4	11293	76.01	53.125	9945300	7028200	8562200	0.92745	1.012	P3100_02_02	2	1
P02730	SLC4A1	Band 3 anion transport protein	SVTHANALTVMGK	_SVTHANALTVMGK_	0	0	0	0	3	443.571	1327.69	34.073	3.8823e-11	1	8548	70.26	58.528	4999400	4081300	5230000	1.036	1.2408	P3100_03_01	1	2
P02730	SLC4A1	Band 3 anion transport protein	SVTHANALTVMGK	_SVTHANALTVMGK_	0	0	0	0	2	664.853	1327.69	34.138	4.7302e-19	2	8594	94.09	72.54	4307900	2941200	3790400	0.99217	1.2029	P3100_03_02	1	2
P02730	SLC4A1	Band 3 anion transport protein	SVTHANALTVMGK	_SVTHANALTVMGK_	0	0	0	0	2	664.853	1327.69	34.082	2.6067e-25	3	8561	101.2	74.105	12848000	8486100	9290400	1.0652	0.94123	P3100_04_01	2	2
P02730	SLC4A1	Band 3 anion transport protein	SVTHANALTVMGK	_SVTHANALTVMGK_	0	0	0	0	3	443.571	1327.69	34.031	2.2081e-12	2	8470	77.633	62.953	10810000	9153600	9187800	1.115	0.99016	P3100_04_01	2	2
P02730	SLC4A1	Band 3 anion transport protein	SVTHANALTVMGK	_SVTHANALTVMGK_	0	0	0	0	2	664.853	1327.69	34.083	8.7219e-12	3	8403	77.776	48.704	11963000	7630100	9033200	1.0771	0.95237	P3100_04_02	2	2
P02730	SLC4A1	Band 3 anion transport protein	SVTHANALTVMGK	_SVTHANALTVMGK_	0	0	0	0	3	443.571	1327.69	34.153	7.2039e-09	2	8412	55.896	49.64	10241000	8326000	8215200	1.1199	0.96831	P3100_04_02	2	2
P02730	SLC4A1	Band 3 anion transport protein	SVTHANALTVMGK	_SVTHANALTVMGK_	0	0	0	0	3	443.571	1327.69	87.092	0.0003736	1	17800	39.629	29.974	3665100	3670100	5012600	1.1706	1.1582	P3100_05_01	1	3
P02730	SLC4A1	Band 3 anion transport protein	SVTHANALTVMGK	_SVTHANALTVMGK_	0	0	0	0	3	443.571	1327.69	91.553	5.7965e-20	1	19062	96.464	78.991	38287000	25375000	44118000	0.94351	1.0067	P3100_05_01	1	3
P02730	SLC4A1	Band 3 anion transport protein	SVTHANALTVMGK	_SVTHANALTVMGK_	0	0	0	0	3	443.571	1327.69	91.167	5.0058e-09	1	18394	58.116	48.461	19505000	16274000	22926000	0.97265	0.94597	P3100_05_02	1	3
P02730	SLC4A1	Band 3 anion transport protein	SVTHANALTVMGK	_SVTHANALTVMGK_	0	0	0	0	3	443.571	1327.69	86.245	0.00012121	2	17484	44.252	40.238	8114200	6125100	6660500	1.0165	1.1234	P3100_06_01	2	3
P02730	SLC4A1	Band 3 anion transport protein	SVTHANALTVMGK	_SVTHANALTVMGK_	0	0	0	0	3	443.571	1327.69	91.17	1.0664e-12	3	18840	80.905	68.289	55619000	37350000	43672000	0.94896	1.0501	P3100_06_01	2	3
P02730	SLC4A1	Band 3 anion transport protein	SVTHANALTVMGK	_SVTHANALTVMGK_	0	0	0	0	3	443.571	1327.69	86.322	2.3301e-06	2	17472	50.806	40.243	10843000	6128600	9401900	0.83364	1.0734	P3100_06_02	2	3
P02730	SLC4A1	Band 3 anion transport protein	SVTHANALTVMGK	_SVTHANALTVMGK_	0	0	0	0	2	664.853	1327.69	86.319	0.01353	1	17478	30.874	25.149	2925000	2621500	1778900	0.73445	0.78151	P3100_06_02	2	3
P02730	SLC4A1	Band 3 anion transport protein	SVTHANALTVMGK	_SVTHANALTVMGK_	0	0	0	0	3	443.571	1327.69	91.024	1.3342e-12	2	18805	79.875	63.403	47734000	25746000	38423000	0.88427	1.0453	P3100_06_02	2	3
P02730	SLC4A1	Band 3 anion transport protein	SVTHANALTVMGK	_SVTHANALTVMGK_	0	0	0	0	2	664.853	1327.69	34.089		0				4242300	3448400	5205600	0.98178	1.2037	P3100_03_01	1	2
P02730	SLC4A1	Band 3 anion transport protein	SVTHANALTVMGK	_SVTHANALTVMGK_	0	0	0	0	3	443.571	1327.69	34.159		0				4866900	3088600	5268300	0.99969	1.2296	P3100_03_02	1	2
P02730	SLC4A1	Band 3 anion transport protein	SVTHANALTVMGK	_SVTHANALTVMGK_	0	0	0	0	3	443.571	1327.69	86.277		0				4004100	3952900	5391400	1.1597	1.0462	P3100_05_02	1	3
P02730	SLC4A1	Band 3 anion transport protein	SVTHANALTVMGK	_SVTHANALTVM(ox)GK_	0	1	0	0	3	448.903	1343.69	24.664	0.001081	1	5796	44.045	30.953	3580600	3642100	3671600	1.7384	1.2424	P3100_01_01	1	1
P02730	SLC4A1	Band 3 anion transport protein	SVTHANALTVMGK	_SVTHANALTVM(ox)GK_	0	1	0	0	3	448.903	1343.69	36.658	0.0035986	1	9257	50.102	39.553	1861500	1908400	2388300	1.9731	1.8696	P3100_02_02	2	1
P02730	SLC4A1	Band 3 anion transport protein	SVTHANALTVMGK	_SVTHANALTVM(ox)GK_	0	1	0	0	2	672.851	1343.69	25.428	1.4258e-14	3	6396	89.507	60.204	8414700	8242900	10981000	1.1406	1.3386	P3100_03_01	1	2
P02730	SLC4A1	Band 3 anion transport protein	SVTHANALTVMGK	_SVTHANALTVM(ox)GK_	0	1	0	0	3	448.903	1343.69	25.431	5.1003e-14	2	6406	84.759	70.08	12122000	8160300	12325000	1.1182	1.2787	P3100_03_01	1	2
P02730	SLC4A1	Band 3 anion transport protein	SVTHANALTVMGK	_SVTHANALTVM(ox)GK_	0	1	0	0	3	448.903	1343.69	25.451	4.5108e-09	1	6390	57.414	47.759	16864000	8311800	11916000	1.0977	1.278	P3100_03_02	1	2
P02730	SLC4A1	Band 3 anion transport protein	SVTHANALTVMGK	_SVTHANALTVM(ox)GK_	0	1	0	0	2	672.851	1343.69	25.458	1.1049e-10	2	6408	76.01	54.46	9222600	8875000	15649000	0.94213	1.3225	P3100_03_02	1	2
P02730	SLC4A1	Band 3 anion transport protein	SVTHANALTVMGK	_SVTHANALTVM(ox)GK_	0	1	0	0	3	448.903	1343.69	25.399	8.9633e-20	1	6384	93.478	79.033	24947000	14256000	15019000	1.2999	1.1195	P3100_04_01	2	2
P02730	SLC4A1	Band 3 anion transport protein	SVTHANALTVMGK	_SVTHANALTVM(ox)GK_	0	1	0	0	2	672.851	1343.69	25.388	5.9374e-25	3	6391	101.3	73.021	22574000	17473000	18013000	1.1458	1.0682	P3100_04_01	2	2
P02730	SLC4A1	Band 3 anion transport protein	SVTHANALTVMGK	_SVTHANALTVM(ox)GK_	0	1	0	0	2	672.851	1343.69	25.432	2.0147e-19	3	6387	98.582	69.38	17076000	12740000	18538000	1.137	1.0818	P3100_04_02	2	2
P02730	SLC4A1	Band 3 anion transport protein	SVTHANALTVMGK	_SVTHANALTVM(ox)GK_	0	1	0	0	3	448.903	1343.69	25.39	1.1094e-12	1	6392	79.614	62.841	19833000	15564000	17823000	1.1965	1.1177	P3100_04_02	2	2
P02730	SLC4A1	Band 3 anion transport protein	SVTHANALTVMGK	_SVTHANALTVM(ox)GK_	0	1	0	0	3	448.903	1343.69	91.447	0.00019408	1	19044	40.83	34.548	21675000	15113000	34200000	1.0091	1.1453	P3100_05_01	1	3
P02730	SLC4A1	Band 3 anion transport protein	SVTHANALTVMGK	_SVTHANALTVM(ox)GK_	0	1	0	0	3	448.903	1343.69	91.072	9.4611e-05	2	18832	44.311	34.318	47277000	27635000	33794000	0.95068	1.2571	P3100_06_01	2	3
P02730	SLC4A1	Band 3 anion transport protein	SVTHANALTVMGK	_SVTHANALTVM(ox)GK_	0	1	0	0	3	448.903	1343.69	90.966	1.0757e-06	2	18778	52.891	38.61	27849000	24734000	27610000	0.9962	1.1999	P3100_06_02	2	3
P02730	SLC4A1	Band 3 anion transport protein	SVTHANALTVMGK	_SVTHANALTVM(ox)GK_	0	1	0	0	3	448.903	1343.69	24.977		0				12175000	6362000	15815000	0.84307	1.4646	P3100_02_01	2	1
P02730	SLC4A1	Band 3 anion transport protein	SVTHANALTVMGK	_SVTHANALTVM(ox)GK_	0	1	0	0	3	448.903	1343.69	25.098		0				8830700	7741200	15878000	0.84442	1.9212	P3100_02_02	2	1
P02730	SLC4A1	Band 3 anion transport protein	VLLPLIFR	_VLLPLIFR_	0	0	0	0	2	485.826	969.638	91.52	5.3331e-38	1	19061	121.29	114.1	106470000	203470000	200000000	3.6878	1.6446	P3100_05_01	1	3
P02730	SLC4A1	Band 3 anion transport protein	VLLPLIFR	_VLLPLIFR_	0	0	0	0	2	485.826	969.638	91.508	4.9211e-37	1	19064	115.46	92.416	107240000	86231000	182090000	1.2441	1.6445	P3100_05_01	1	3
P02730	SLC4A1	Band 3 anion transport protein	VLLPLIFR	_VLLPLIFR_	0	0	0	0	2	485.826	969.638	91.226	5.1632e-27	1	18426	107.67	63.063	69511000	136380000	142730000	4.2726	1.5672	P3100_05_02	1	3
P02730	SLC4A1	Band 3 anion transport protein	VLLPLIFR	_VLLPLIFR_	0	0	0	0	2	485.826	969.638	91.226	2.0337e-07	1	18427	86.472	67.697	72366000	132320000	137550000	3.7976	1.5363	P3100_05_02	1	3
P02730	SLC4A1	Band 3 anion transport protein	VLLPLIFR	_VLLPLIFR_	0	0	0	0	2	485.826	969.638	91.16	0.0030556	1	18858	76.134	76.134	82352000	201350000	201350000	2.3447	1.6457	P3100_06_01	2	3
P02730	SLC4A1	Band 3 anion transport protein	VLLPLIFR	_VLLPLIFR_	0	0	0	0	2	485.826	969.638	91.047	9.1674e-13	1	18818	98.418	72.313	89821000	194990000	74779000	2.2191	1.2614	P3100_06_02	2	3
P02730	SLC4A1	Band 3 anion transport protein	VYVELQELVMDEK	_VYVELQELVMDEK_	0	0	0	0	2	797.905	1593.8	55.471	1.5385e-81	2	13758	137.8	114.91	21931000	15362000	37169000	1.0031	0.93143	P3100_01_01	1	1
P02730	SLC4A1	Band 3 anion transport protein	VYVELQELVMDEK	_VYVELQELVMDEK_	0	0	0	0	3	532.273	1593.8	55.418	1.0777e-44	2	13786	120.87	85.195	4965400	5731100	10918000	1.0783	1.3336	P3100_01_01	1	1
P02730	SLC4A1	Band 3 anion transport protein	VYVELQELVMDEK	_VYVELQELVMDEK_	0	0	0	0	2	797.905	1593.8	55.57	5.7324e-113	2	13807	151.74	130.19	11837000	9886100	20402000	0.98977	0.85189	P3100_01_02	1	1
P02730	SLC4A1	Band 3 anion transport protein	VYVELQELVMDEK	_VYVELQELVMDEK_	0	0	0	0	3	532.273	1593.8	55.554	8.948e-16	2	13816	90.412	76.232	2795800	2224000	5598600	0.92414	1.1393	P3100_01_02	1	1
P02730	SLC4A1	Band 3 anion transport protein	VYVELQELVMDEK	_VYVELQELVMDEK_	0	0	0	0	2	797.905	1593.8	57.13	9.8098e-97	3	14485	148.52	148.52	96634000	56809000	59942000	0.96156	0.87015	P3100_02_02	2	1
P02730	SLC4A1	Band 3 anion transport protein	VYVELQELVMDEK	_VYVELQELVMDEK_	0	0	0	0	3	532.273	1593.8	57.128	6.5865e-26	3	14389	100.22	87.802	25577000	16047000	17352000	1.0459	0.97536	P3100_02_02	2	1
P02730	SLC4A1	Band 3 anion transport protein	VYVELQELVMDEK	_VYVELQELVMDEK_	0	0	0	0	2	797.905	1593.8	55.673	3.1066e-25	2	13870	100.11	89.759	9632600	3876300	12490000	0.66121	1.4458	P3100_03_01	1	2
P02730	SLC4A1	Band 3 anion transport protein	VYVELQELVMDEK	_VYVELQELVMDEK_	0	0	0	0	3	532.273	1593.8	55.682	2.9922e-05	1	13886	73.927	62.009	1987800	937530	2292700	0.78565	1.685	P3100_03_01	1	2
P02730	SLC4A1	Band 3 anion transport protein	VYVELQELVMDEK	_VYVELQELVMDEK_	0	0	0	0	2	797.905	1593.8	55.659	3.1066e-25	1	13916	100.11	89.759	6078600	3141000	8678900	0.68547	1.5565	P3100_03_02	1	2
P02730	SLC4A1	Band 3 anion transport protein	VYVELQELVMDEK	_VYVELQELVMDEK_	0	0	0	0	3	532.273	1593.8	55.662	2.0612e-11	1	13925	73.927	62.344	1157700	899010	1670300	0.78899	1.6359	P3100_03_02	1	2
P02730	SLC4A1	Band 3 anion transport protein	VYVELQELVMDEK	_VYVELQELVMDEK_	0	0	0	0	3	532.273	1593.8	55.696	0.00017489	1	13821	42.317	35.413	1685500	1068500	823910	1.0237	0.71544	P3100_04_01	2	2
P02730	SLC4A1	Band 3 anion transport protein	VYVELQELVMDEK	_VYVELQELVMDEK_	0	0	0	0	2	797.905	1593.8	55.613	2.0184e-33	2	13835	109.83	94.29	8410900	6722500	5873700	1.0793	0.76513	P3100_04_02	2	2
P02730	SLC4A1	Band 3 anion transport protein	VYVELQELVMDEK	_VYVELQELVMDEK_	0	0	0	0	3	532.273	1593.8	55.614	6.4552e-11	1	13839	65.043	56.701	1798100	1114900	1004100	1.1359	0.77724	P3100_04_02	2	2
P02730	SLC4A1	Band 3 anion transport protein	VYVELQELVMDEK	_VYVELQELVMDEK_	0	0	0	0	2	797.905	1593.8	90.836	0.00015167	1	18865	56.473	43.843	9574900	4885300	15380000	0.55745	1.3557	P3100_05_01	1	3
P02730	SLC4A1	Band 3 anion transport protein	VYVELQELVMDEK	_VYVELQELVMDEK_	0	0	0	0	2	797.905	1593.8	90.833	0.0022158	1	18878	48.131	37.778	8543000	5370700	17768000	1.0531	2.0817	P3100_05_01	1	3
P02730	SLC4A1	Band 3 anion transport protein	VYVELQELVMDEK	_VYVELQELVMDEK_	0	0	0	0	2	797.905	1593.8	56.526		0				17283000	22261000	22261000	2.0057	1.1043	P3100_02_01	2	1
P02730	SLC4A1	Band 3 anion transport protein	VYVELQELVMDEK	_VYVELQELVM(ox)DEK_	0	1	0	0	3	537.604	1609.79	53.706	7.0801e-16	4	13575	90.412	77.012	4600100	3702800	5878100	1.303	1.3872	P3100_02_01	2	1
P02730	SLC4A1	Band 3 anion transport protein	VYVELQELVMDEK	_VYVELQELVM(ox)DEK_	0	1	0	0	2	805.903	1609.79	53.691	5.3522e-10	2	13547	68.044	56.673	8796600	6073000	10157000	1.187	1.4318	P3100_02_01	2	1
P02730	SLC4A1	Band 3 anion transport protein	VYVELQELVMDEK	_VYVELQELVM(ox)DEK_	0	1	0	0	3	537.604	1609.79	53.74	5.3018e-12	2	13557	76.728	61.937	3664700	2978700	3873100	1.4517	1.6481	P3100_02_02	2	1
P02730	SLC4A1	Band 3 anion transport protein	VYVELQELVMDEK	_VYVELQELVM(ox)DEK_	0	1	0	0	2	805.903	1609.79	51.97	1.1185e-54	2	12905	127.36	100.26	9463400	5761700	14270000	0.80765	1.8753	P3100_03_01	1	2
P02730	SLC4A1	Band 3 anion transport protein	VYVELQELVMDEK	_VYVELQELVM(ox)DEK_	0	1	0	0	3	537.604	1609.79	51.94	3.7103e-13	2	12929	83.204	71.621	4589600	3159300	4474400	0.70779	1.704	P3100_03_01	1	2
P02730	SLC4A1	Band 3 anion transport protein	VYVELQELVMDEK	_VYVELQELVM(ox)DEK_	0	1	0	0	2	805.903	1609.79	51.949	6.3065e-10	2	12966	66.246	51.455	6679600	4069100	10210000	0.74014	1.7463	P3100_03_02	1	2
P02730	SLC4A1	Band 3 anion transport protein	VYVELQELVMDEK	_VYVELQELVM(ox)DEK_	0	1	0	0	3	537.604	1609.79	51.939	3.0122e-34	2	12970	110.38	89.32	3455500	2662800	4264400	0.43551	1.7419	P3100_03_02	1	2
P02730	SLC4A1	Band 3 anion transport protein	VYVELQELVMDEK	_VYVELQELVM(ox)DEK_	0	1	0	0	2	805.903	1609.79	51.975	4.6805e-33	3	12861	109.83	83.889	11385000	8280900	8919100	1.113	0.8282	P3100_04_01	2	2
P02730	SLC4A1	Band 3 anion transport protein	VYVELQELVMDEK	_VYVELQELVM(ox)DEK_	0	1	0	0	3	537.604	1609.79	51.975	9.875e-20	3	12867	92.856	75.645	3990600	3974500	3396200	1.1021	0.95935	P3100_04_01	2	2
P02730	SLC4A1	Band 3 anion transport protein	VYVELQELVMDEK	_VYVELQELVM(ox)DEK_	0	1	0	0	3	537.604	1609.79	51.928	3.7103e-13	3	12876	83.204	71.621	4610600	3031200	2653500	1.0349	0.90087	P3100_04_02	2	2
P02730	SLC4A1	Band 3 anion transport protein	VYVELQELVMDEK	_VYVELQELVM(ox)DEK_	0	1	0	0	2	805.903	1609.79	51.908	7.3526e-33	3	12880	107.35	86.763	11335000	7410300	7569800	1.067	0.81281	P3100_04_02	2	2
P02730	SLC4A1	Band 3 anion transport protein	VYVELQELVMDEK	_VYVELQELVM(ox)DEK_	0	1	0	0	2	805.903	1609.79	90.391	0.012167	1	18633	42.242	30.871	6599400	2582400	3068700	0.64332	0.78704	P3100_06_01	2	3
P02730	SLC4A1	Band 3 anion transport protein	VYVELQELVMDEK	_VYVELQELVM(ox)DEK_	0	1	0	0	2	805.903	1609.79	51.71		0				2908000	3257300	3426900	1.8071	1.158	P3100_01_02	1	1
P02730	SLC4A1	Band 3 anion transport protein	VYVELQELVMDEK	_VYVELQELVM(ox)DEK_	0	1	0	0	2	805.903	1609.79	53.743		0				6903900	4956400	8203500	1.1768	1.5153	P3100_02_02	2	1
P02730	SLC4A1	Band 3 anion transport protein	VYVELQELVMDEKNQELR	_VYVELQELVMDEKNQELR_	0	0	0	1	3	745.716	2234.13	53.798	4.1347e-07	3	13359	49.708	43.434	14649000	8699600	4364600	0.69382	0.17148	P3100_01_01	1	1
P02730	SLC4A1	Band 3 anion transport protein	VYVELQELVMDEKNQELR	_VYVELQELVMDEKNQELR_	0	0	0	1	3	745.716	2234.13	53.557	2.943e-05	2	13247	43.208	38.237	14330000	5569300	6197100	0.70153	0.17539	P3100_01_02	1	1
P02730	SLC4A1	Band 3 anion transport protein	VYVELQELVMDEKNQELR	_VYVELQELVMDEKNQELR_	0	0	0	1	3	745.716	2234.13	59.693	1.2324e-129	2	15230	151.31	138.37	118210000	36733000	39681000	0.47019	0.41333	P3100_02_01	2	1
P02730	SLC4A1	Band 3 anion transport protein	VYVELQELVMDEKNQELR	_VYVELQELVMDEKNQELR_	0	0	0	1	3	745.716	2234.13	77.622	0.027519	1	19571	11.657	5.9874	2910000	432940	755140	0.37818	0.31463	P3100_02_01	2	1
P02730	SLC4A1	Band 3 anion transport protein	VYVELQELVMDEKNQELR	_VYVELQELVMDEKNQELR_	0	0	0	1	3	745.716	2234.13	53.89	3.5668e-05	2	13394	42.068	37.847	11154000	6962200	4094800	0.7076	0.37364	P3100_03_01	1	2
P02730	SLC4A1	Band 3 anion transport protein	VYVELQELVMDEKNQELR	_VYVELQELVMDEKNQELR_	0	0	0	1	3	745.716	2234.13	53.889	1.1874e-29	1	13473	90.385	80.911	8685700	4156200	3567200	0.77872	0.4483	P3100_03_02	1	2
P02730	SLC4A1	Band 3 anion transport protein	VYVELQELVMDEKNQELR	_VYVELQELVMDEKNQELR_	0	0	0	1	3	745.716	2234.13	53.801	1.5921e-07	3	13323	53.453	49.591	17134000	10337000	11316000	0.94713	0.73392	P3100_04_01	2	2
P02730	SLC4A1	Band 3 anion transport protein	VYVELQELVMDEKNQELR	_VYVELQELVMDEKNQELR_	0	0	0	1	3	745.716	2234.13	53.952	3.5668e-05	3	13345	42.068	38.318	28111000	14959000	16880000	0.87837	0.71823	P3100_04_02	2	2
P02730	SLC4A1	Band 3 anion transport protein	VYVELQELVMDEKNQELR	_VYVELQELVMDEKNQELR_	0	0	0	1	3	745.716	2234.13	59.226		0				77243000	22292000	23601000	0.47578	0.41665	P3100_02_02	2	1
P02730	SLC4A1	Band 3 anion transport protein	VYVELQELVMDEKNQELR	_VYVELQELVMDEKNQELR_	0	0	0	1	3	745.716	2234.13	77.566		0				1692800	531580	753370	0.41819	0.28443	P3100_02_02	2	1
P02730	SLC4A1	Band 3 anion transport protein	VYVELQELVMDEKNQELR	_VYVELQELVM(ox)DEKNQELR_	0	1	0	1	3	751.047	2250.12	51.585	2.9047e-07	1	12875	51.798	42.941	13743000	9188500	4812600	0.83339	0.41583	P3100_03_02	1	2
P02730	SLC4A1	Band 3 anion transport protein	VYVELQELVMDEKNQELR	_VYVELQELVM(ox)DEKNQELR_	0	1	0	1	3	751.047	2250.12	51.491	5.6156e-05	1	12716	40.014	35.488	27059000	17739000	16559000	0.95213	0.80352	P3100_04_01	2	2
P02730	SLC4A1	Band 3 anion transport protein	YHPDVPYVK	_YHPDVPYVK_	0	0	0	0	3	373.194	1116.56	32.85	0.019522	1	8017	41.876	30.712	729530	579940	3172100	1.2486	3.0903	P3100_01_02	1	1
P02730	SLC4A1	Band 3 anion transport protein	YHPDVPYVK	_YHPDVPYVK_	0	0	0	0	3	373.194	1116.56	43.776	0.003656	2	10914	41.876	33.295	3037600	1786800	3315400	1.0538	1.3011	P3100_02_01	2	1
P02730	SLC4A1	Band 3 anion transport protein	YHPDVPYVK	_YHPDVPYVK_	0	0	0	0	3	373.194	1116.56	34.309	0.024019	1	8441	40.352	31.942	409420	176370	4338900	0.63489	5.9359	P3100_03_01	1	2
P02730	SLC4A1	Band 3 anion transport protein	YHPDVPYVK	_YHPDVPYVK_	0	0	0	0	3	373.194	1116.56	34.011	0.019522	1	8499	41.876	31.589	524700	134310	3054300	1.1711	5.827	P3100_03_02	1	2
P02730	SLC4A1	Band 3 anion transport protein	YHPDVPYVK	_YHPDVPYVK_	0	0	0	0	3	373.194	1116.56	33.786	0.024019	1	8407	40.352	28.758	835910	319790	410260	1.0627	0.69134	P3100_04_02	2	2
P02730	SLC4A1	Band 3 anion transport protein	YQSSPAKPDSSFYK	_YQSSPAKPDSSFYK_	0	0	0	1	3	535.591	1603.75	27.912	1.375e-06	3	6649	50.806	37.621	19283000	18152000	20507000	1.1869	0.6921	P3100_01_01	1	1
P02730	SLC4A1	Band 3 anion transport protein	YQSSPAKPDSSFYK	_YQSSPAKPDSSFYK_	0	0	0	1	3	535.591	1603.75	28.205	6.2978e-05	3	6801	45.54	37.226	18477000	15499000	16369000	1.2056	0.6694	P3100_01_02	1	1
P02730	SLC4A1	Band 3 anion transport protein	YQSSPAKPDSSFYK	_YQSSPAKPDSSFYK_	0	0	0	1	3	535.591	1603.75	28.202	4.3157e-10	2	6942	57.288	39.215	80218000	42114000	59155000	0.8829	1.0404	P3100_02_01	2	1
P02730	SLC4A1	Band 3 anion transport protein	YQSSPAKPDSSFYK	_YQSSPAKPDSSFYK_	0	0	0	1	3	535.591	1603.75	40.426	1.5176e-15	8	10228	67.136	56.19	36176000	22545000	24690000	0.90211	1.0269	P3100_02_01	2	1
P02730	SLC4A1	Band 3 anion transport protein	YQSSPAKPDSSFYK	_YQSSPAKPDSSFYK_	0	0	0	1	3	535.591	1603.75	36.692	0.026936	1	9270	15.758	8.3926	3372900	1912700	2335400	0.67596	0.69289	P3100_02_01	2	1
P02730	SLC4A1	Band 3 anion transport protein	YQSSPAKPDSSFYK	_YQSSPAKPDSSFYK_	0	0	0	1	3	535.591	1603.75	28.416	2.8443e-15	2	7046	64.04	48.453	57199000	32757000	42889000	0.99103	1.1413	P3100_02_02	2	1
P02730	SLC4A1	Band 3 anion transport protein	YQSSPAKPDSSFYK	_YQSSPAKPDSSFYK_	0	0	0	1	2	802.883	1603.75	28.425	0.0018792	1	7065	39.629	33.547	5156200	2181200	2703500	0.97904	1.0923	P3100_02_02	2	1
P02730	SLC4A1	Band 3 anion transport protein	YQSSPAKPDSSFYK	_YQSSPAKPDSSFYK_	0	0	0	1	3	535.591	1603.75	36.062	6.9856e-05	1	9047	45.207	36.61	4656800	4924900	7230900	0.94787	1.2046	P3100_02_02	2	1
P02730	SLC4A1	Band 3 anion transport protein	YQSSPAKPDSSFYK	_YQSSPAKPDSSFYK_	0	0	0	1	3	535.591	1603.75	39.644	2.0118e-17	8	10020	76.759	57.118	35702000	18849000	23151000	0.9127	1.0436	P3100_02_02	2	1
P02730	SLC4A1	Band 3 anion transport protein	YQSSPAKPDSSFYK	_YQSSPAKPDSSFYK_	0	0	0	1	3	535.591	1603.75	29.147	0.00060482	1	7361	34.432	30.854	4902600	3518300	5494000	0.81083	0.66775	P3100_03_02	1	2
P02730	SLC4A1	Band 3 anion transport protein	YQSSPAKPDSSFYK	_YQSSPAKPDSSFYK_	0	0	0	1	3	535.591	1603.75	28.686	0.00060482	2	7205	34.432	27.067	8332600	5354600	5651200	0.90976	0.89844	P3100_04_01	2	2
P02730	SLC4A1	Band 3 anion transport protein	YQSSPAKPDSSFYK	_YQSSPAKPDSSFYK_	0	0	0	1	3	535.591	1603.75	29.251	0.026502	1	7355	23.398	16.23	5928700	3423500	3610500	0.91238	0.91923	P3100_04_01	2	2
P02730	SLC4A1	Band 3 anion transport protein	YQSSPAKPDSSFYK	_YQSSPAKPDSSFYK_	0	0	0	1	2	802.883	1603.75	28.686	0.02171	1	7213	28.283	23.942	2346300	1240100	1510200	0.76443	0.93948	P3100_04_02	2	2
P02730	SLC4A1	Band 3 anion transport protein	YQSSPAKPDSSFYK	_YQSSPAKPDSSFYK_	0	0	0	1	3	535.591	1603.75	82.725	0.01834	1	16484	17.252	13.674	17754000	10711000	13114000	0.9143	1.0208	P3100_06_01	2	3
P02730	SLC4A1	Band 3 anion transport protein	YQSSPAKPDSSFYK	_YQSSPAKPDSSFYK_	0	0	0	1	3	535.591	1603.75	82.753	0.01834	1	16505	17.252	11.17	23372000	12166000	16326000	0.81584	1.0642	P3100_06_02	2	3
P02730	SLC4A1	Band 3 anion transport protein	YQSSPAKPDSSFYK	_YQSSPAKPDSSFYK_	0	0	0	1	2	802.883	1603.75	28.743		0				1677600	1010800	1675400	0.80105	0.62256	P3100_03_01	1	2
P02730	SLC4A1	Band 3 anion transport protein	YQSSPAKPDSSFYK	_YQSSPAKPDSSFYK_	0	0	0	1	3	535.591	1603.75	28.923		0				6658100	3982100	5193700	0.82551	0.60811	P3100_03_01	1	2
P02730	SLC4A1	Band 3 anion transport protein	YQSSPAKPDSSFYK	_YQSSPAKPDSSFYK_	0	0	0	1	2	802.883	1603.75	28.687		0				3097800	1388500	2070100	0.80579	0.87657	P3100_04_01	2	2
P02730	SLC4A1	Band 3 anion transport protein	YQSSPAKPDSSFYK	_YQSSPAKPDSSFYK_	0	0	0	1	3	535.591	1603.75	28.7		0				8796700	4756300	5502000	0.90051	0.9256	P3100_04_02	2	2
P02730	SLC4A1	Band 3 anion transport protein	YQSSPAKPDSSFYK	_YQS(ph)SPAKPDSSFYK_	0	0	1	1	3	562.247	1683.72	28.783	1.5675e-25	3	6900	92.773	75.186	34571000	30230000	33750000	1.1684	0.72276	P3100_01_01	1	1
P02730	SLC4A1	Band 3 anion transport protein	YQSSPAKPDSSFYK	_YQSSPAKPDS(ph)SFYK_	0	0	1	1	2	842.866	1683.72	29.891	1.6793e-74	2	7256	131.56	114.78		2119400000		1.0079	0.7385	P3100_01_01	1	1
P02730	SLC4A1	Band 3 anion transport protein	YQSSPAKPDSSFYK	_YQSS(ph)PAKPDSSFYK_	0	0	1	1	3	562.247	1683.72	29.91	9.1643e-50	2	7225	114.63	92.572				1.0011	0.74927	P3100_01_01	1	1
P02730	SLC4A1	Band 3 anion transport protein	YQSSPAKPDSSFYK	_YQSSPAKPDS(ph)SFYK_	0	0	1	1	2	842.866	1683.72	30.872	2.1863e-25	2	7504	95.205	88.075				0.99134	0.59869	P3100_01_01	1	1
P02730	SLC4A1	Band 3 anion transport protein	YQSSPAKPDSSFYK	_YQSS(ph)PAKPDSSFYK_	0	0	1	1	3	562.247	1683.72	30.85	3.6621e-32	4	7759	103.13	81.076				0.96861	0.6019	P3100_01_01	1	1
P02730	SLC4A1	Band 3 anion transport protein	YQSSPAKPDSSFYK	_YQSSPAKPDS(ph)SFYK_	0	0	1	1	2	842.866	1683.72	78.669	1.2291e-20	3	19490	85.563	69.719	6845200	5315900	6425700	1.0218	0.70116	P3100_01_01	1	1
P02730	SLC4A1	Band 3 anion transport protein	YQSSPAKPDSSFYK	_YQSS(ph)PAKPDSSFYK_	0	0	1	1	3	562.247	1683.72	29.327	0.00051268	1	6988	41.323	28.527	98659000	72170000	106200000	1.0239	0.80451	P3100_01_01	1	1
P02730	SLC4A1	Band 3 anion transport protein	YQSSPAKPDSSFYK	_YQSS(ph)PAKPDSSFYK_	0	0	1	1	3	562.247	1683.72	3.736	7.6949e-50	3	790	115.73	98.141	15146000	11528000	12563000	1.032	0.66176	P3100_01_02	1	1
P02730	SLC4A1	Band 3 anion transport protein	YQSSPAKPDSSFYK	_YQSSPAKPDS(ph)SFYK_	0	0	1	1	2	842.866	1683.72	3.7307	9.3158e-10	1	793	57.525	48.636	8359500	6360300	7318700	0.96724	0.65013	P3100_01_02	1	1
P02730	SLC4A1	Band 3 anion transport protein	YQSSPAKPDSSFYK	_YQSS(ph)PAKPDSSFYK_	0	0	1	1	3	562.247	1683.72	28.847	1.9825e-18	2	6975	82.349	64.762	28050000	27261000	28446000	1.1693	0.6973	P3100_01_02	1	1
P02730	SLC4A1	Band 3 anion transport protein	YQSSPAKPDSSFYK	_YQSSPAKPDS(ph)SFYK_	0	0	1	1	3	562.247	1683.72	30.015	5.6693e-21	1	7373	85.563	70.464				1.1112	0.73619	P3100_01_02	1	1
P02730	SLC4A1	Band 3 anion transport protein	YQSSPAKPDSSFYK	_YQSSPAKPDS(ph)SFYK_	0	0	1	1	2	842.866	1683.72	30.882	1.3025e-39	2	7593	106.93	95.814		2034700000		1.076	0.58132	P3100_01_02	1	1
P02730	SLC4A1	Band 3 anion transport protein	YQSSPAKPDSSFYK	_YQSSPAKPDS(ph)SFYK_	0	0	1	1	3	562.247	1683.72	30.891	2.859e-40	2	7771	110.74	92.158				1.0983	0.59181	P3100_01_02	1	1
P02730	SLC4A1	Band 3 anion transport protein	YQSSPAKPDSSFYK	_YQSSPAKPDSS(ph)FYK_	0	0	1	1	2	842.866	1683.72	29.447	4.1703e-05	1	7156	74.793	53.546	24021000	17685000	24523000	0.92763	0.70657	P3100_01_02	1	1
P02730	SLC4A1	Band 3 anion transport protein	YQSSPAKPDSSFYK	_YQSSPAKPDS(ph)SFYK_	0	0	1	1	3	562.247	1683.72	32.101	2.1053e-05	1	7997	74.793	51.72	49078000	35239000	33812000	1.1244	0.57683	P3100_01_02	1	1
P02730	SLC4A1	Band 3 anion transport protein	YQSSPAKPDSSFYK	_YQSSPAKPDS(ph)SFYK_	0	0	1	1	3	562.247	1683.72	37.799	0.00046021	1	9261	42.068	17.643	4350500	17467000	1792300	5.8992	0.21709	P3100_01_02	1	1
P02730	SLC4A1	Band 3 anion transport protein	YQSSPAKPDSSFYK	_YQSS(ph)PAKPDSSFYK_	0	0	1	1	3	562.247	1683.72	28.94	2.8372e-15	2	7135	64.298	51.198	24024000	9545100	22707000	0.90553	1.2257	P3100_02_01	2	1
P02730	SLC4A1	Band 3 anion transport protein	YQSSPAKPDSSFYK	_YQSSPAKPDS(ph)SFYK_	0	0	1	1	2	842.866	1683.72	29.368	5.5865e-61	1	7275	122.29	109.76	31909000	16923000	18855000	0.84655	1.1323	P3100_02_01	2	1
P02730	SLC4A1	Band 3 anion transport protein	YQSSPAKPDSSFYK	_YQSSPAKPDS(ph)SFYK_	0	0	1	1	3	562.247	1683.72	29.378	1.1941e-16	1	7287	70.783	59.524	80210000	52342000	66184000	0.98645	1.1889	P3100_02_01	2	1
P02730	SLC4A1	Band 3 anion transport protein	YQSSPAKPDSSFYK	_YQSS(ph)PAKPDSSFYK_	0	0	1	1	2	842.866	1683.72	30.015	7.0615e-21	2	7397	88.427	72.486	1644400000	1007100000	1202100000	0.86878	1.0402	P3100_02_01	2	1
P02730	SLC4A1	Band 3 anion transport protein	YQSSPAKPDSSFYK	_YQSS(ph)PAKPDSSFYK_	0	0	1	1	3	562.247	1683.72	30.003	5.5388e-40	2	7538	107.5	85.441		2142200000		0.87693	1.036	P3100_02_01	2	1
P02730	SLC4A1	Band 3 anion transport protein	YQSSPAKPDSSFYK	_YQS(ph)SPAKPDSSFYK_	0	0	1	1	3	562.247	1683.72	30.957	1.235e-26	9	8329	99.055	76.617				0.92138	1.0342	P3100_02_01	2	1
P02730	SLC4A1	Band 3 anion transport protein	YQSSPAKPDSSFYK	_YQSS(ph)PAKPDSSFYK_	0	0	1	1	3	562.247	1683.72	3.7961	9.773e-16	3	800	68.481	45.903	21575000	14694000	19075000	0.92442	1.0033	P3100_02_02	2	1
P02730	SLC4A1	Band 3 anion transport protein	YQSSPAKPDSSFYK	_YQSSPAKPDS(ph)SFYK_	0	0	1	1	2	842.866	1683.72	3.78	4.4449e-15	3	801	66.068	52.883	18981000	12111000	13183000	0.95817	0.89227	P3100_02_02	2	1
P02730	SLC4A1	Band 3 anion transport protein	YQSSPAKPDSSFYK	_YQSS(ph)PAKPDSSFYK_	0	0	1	1	3	562.247	1683.72	29.079	1.4523e-05	1	7272	47.916	30.33	29940000	15543000	27344000	0.87914	1.2774	P3100_02_02	2	1
P02730	SLC4A1	Band 3 anion transport protein	YQSSPAKPDSSFYK	_YQSSPAKPDS(ph)SFYK_	0	0	1	1	2	842.866	1683.72	29.481	1.1146e-39	1	7330	107.98	96.718	29135000	20448000	20450000	0.93845	1.1279	P3100_02_02	2	1
P02730	SLC4A1	Band 3 anion transport protein	YQSSPAKPDSSFYK	_YQSSPAKPDSS(ph)FYK_	0	0	1	1	3	562.247	1683.72	29.462	2.3733e-17	1	7400	76.586	60.643	102490000	50448000	66882000	0.93571	1.1163	P3100_02_02	2	1
P02730	SLC4A1	Band 3 anion transport protein	YQSSPAKPDSSFYK	_YQSSPAKPDS(ph)SFYK_	0	0	1	1	2	842.866	1683.72	30.103	1.0157e-18	2	7605	84.375	67.602	1528100000	875830000	1052200000	0.95515	1.0623	P3100_02_02	2	1
P02730	SLC4A1	Band 3 anion transport protein	YQSSPAKPDSSFYK	_YQSS(ph)PAKPDSSFYK_	0	0	1	1	3	562.247	1683.72	30.111	7.78e-26	2	7672	96.208	74.152		1835000000		0.98149	1.0988	P3100_02_02	2	1
P02730	SLC4A1	Band 3 anion transport protein	YQSSPAKPDSSFYK	_YQSS(ph)PAKPDSSFYK_	0	0	1	1	3	562.247	1683.72	31.019	9.6353e-50	9	8325	114.27	95.698				0.96318	1.0514	P3100_02_02	2	1
P02730	SLC4A1	Band 3 anion transport protein	YQSSPAKPDSSFYK	_YQSS(ph)PAKPDSSFYK_	0	0	1	1	2	842.866	1683.72	30.198	6.0096e-10	1	7577	59.502	49.723	83615000	58273000	76565000	1.0112	0.60683	P3100_03_01	1	2
P02730	SLC4A1	Band 3 anion transport protein	YQSSPAKPDSSFYK	_YQSS(ph)PAKPDSSFYK_	0	0	1	1	3	562.247	1683.72	30.214	1.3485e-15	1	7681	67.646	31.229	105170000	79311000	105750000	1.0426	0.64075	P3100_03_01	1	2
P02730	SLC4A1	Band 3 anion transport protein	YQSSPAKPDSSFYK	_YQSSPAKPDS(ph)SFYK_	0	0	1	1	3	562.247	1683.72	31.186	4.685e-19	2	7793	84.375	71.19	175920000	126320000	145360000	1.0479	0.52333	P3100_03_01	1	2
P02730	SLC4A1	Band 3 anion transport protein	YQSSPAKPDSSFYK	_YQSSPAKPDS(ph)SFYK_	0	0	1	1	2	842.866	1683.72	31.185	3.4848e-21	1	7803	90.385	79.908	125020000	85066000	91053000	1.0794	0.5334	P3100_03_01	1	2
P02730	SLC4A1	Band 3 anion transport protein	YQSSPAKPDSSFYK	_YQSS(ph)PAKPDSSFYK_	0	0	1	1	2	842.866	1683.72	30.195	1.9454e-16	1	7591	72.583	60.163	72730000	56021000	67862000	1.04	0.69809	P3100_03_02	1	2
P02730	SLC4A1	Band 3 anion transport protein	YQSSPAKPDSSFYK	_YQSSPAKPDS(ph)SFYK_	0	0	1	1	3	562.247	1683.72	30.205	3.1859e-18	1	7669	80.738	58.683	99129000	69371000	97083000	1.0081	0.70958	P3100_03_02	1	2
P02730	SLC4A1	Band 3 anion transport protein	YQSSPAKPDSSFYK	_YQSSPAKPDS(ph)SFYK_	0	0	1	1	2	842.866	1683.72	31.216	5.4186e-61	1	7806	122.49	109.3	102360000	77723000	89939000	1.0476	0.58566	P3100_03_02	1	2
P02730	SLC4A1	Band 3 anion transport protein	YQSSPAKPDSSFYK	_YQSSPAKPDS(ph)SFYK_	0	0	1	1	3	562.247	1683.72	31.206	1.9074e-18	1	7895	82.449	75.319	159410000	108650000	127790000	1.0581	0.58542	P3100_03_02	1	2
P02730	SLC4A1	Band 3 anion transport protein	YQSSPAKPDSSFYK	_YQSSPAKPDS(ph)SFYK_	0	0	1	1	2	842.866	1683.72	30.195	1.2291e-20	1	7534	85.563	74.059	71425000	37456000	49049000	0.90469	0.99915	P3100_04_01	2	2
P02730	SLC4A1	Band 3 anion transport protein	YQSSPAKPDSSFYK	_YQSS(ph)PAKPDSSFYK_	0	0	1	1	3	562.247	1683.72	30.194	6.4804e-26	1	7560	96.773	74.718	87288000	46824000	58939000	0.9062	1.01	P3100_04_01	2	2
P02730	SLC4A1	Band 3 anion transport protein	YQSSPAKPDSSFYK	_YQSS(ph)PAKPDSSFYK_	0	0	1	1	3	562.247	1683.72	30.229	3.6621e-32	2	7543	103.13	81.076	82695000	47394000	57511000	0.91673	0.99223	P3100_04_02	2	2
P02730	SLC4A1	Band 3 anion transport protein	YQSSPAKPDSSFYK	_YQSSPAKPDS(ph)SFYK_	0	0	1	1	2	842.866	1683.72	30.211	7.1548e-18	1	7560	80.585	64.645	62192000	35589000	43307000	0.88369	0.99236	P3100_04_02	2	2
P02730	SLC4A1	Band 3 anion transport protein	YQSSPAKPDSSFYK	_YQSSPAKPDS(ph)SFYK_	0	0	1	1	2	842.866	1683.72	31.174	3.5742e-61	1	7779	124.63	107.86	87175000	45302000	55860000	0.89989	0.94603	P3100_04_02	2	2
P02730	SLC4A1	Band 3 anion transport protein	YQSSPAKPDSSFYK	_YQSSPAKPDSS(ph)FYK_	0	0	1	1	3	562.247	1683.72	31.166	7.6971e-05	1	7896	44.998	33.74	127080000	69364000	77066000	0.8604	0.924	P3100_04_02	2	2
P02730	SLC4A1	Band 3 anion transport protein	YQSSPAKPDSSFYK	_YQSSPAKPDS(ph)SFYK_	0	0	1	1	2	842.866	1683.72	29.355		0				325240000	383100000	462950000	1.5571	0.58874	P3100_01_01	1	1
P02730	SLC4A1	Band 3 anion transport protein	YQSSPAKPDSSFYK	_YQSSPAKPDS(ph)SFYK_	0	0	1	1	2	842.866	1683.72	3.7366		0				276360	365310	474950	1.8949	1.6833	P3100_02_01	2	1
P02730	SLC4A1	Band 3 anion transport protein	YQSSPAKPDSSFYK	_YQSSPAKPDSS(ph)FYK_	0	0	1	1	3	562.247	1683.72	29.376		0				1855100	1520000	1321700	1.1582	0.61296	P3100_03_01	1	2
P02730	SLC4A1	Band 3 anion transport protein	YQSSPAKPDSSFYK	_YQS(ph)SPAKPDSSFYK_	0	0	1	1	3	562.247	1683.72	29.029		0				914430	1716700	1716700	1.9461	1.3603	P3100_03_02	1	2
P02730	SLC4A1	Band 3 anion transport protein	YQSSPAKPDSSFYK	_YQSSPAKPDS(ph)SFYK_	0	0	1	1	2	842.866	1683.72	29.406		0				3403000	5022000	10710000	2.1772	4.1307	P3100_04_01	2	2
P02730	SLC4A1	Band 3 anion transport protein	YQSSPAKPDSSFYK	_YQSSPAKPDSS(ph)FYK_	0	0	1	1	3	562.247	1683.72	29.4		0				1631400	1836900	5511100	2.2785	4.2731	P3100_04_01	2	2
P02730	SLC4A1	Band 3 anion transport protein	YQSSPAKPDSSFYK	_YQSSPAKPDSS(ph)FYK_	0	0	1	1	3	562.247	1683.72	29.459		0				1774900	2948400	5161300	2.3221	4.2767	P3100_04_02	2	2
P02730	SLC4A1	Band 3 anion transport protein	YQSSPAKPDSSFYK	_YQSS(ph)PAKPDSSFYK_	0	0	1	1	3	562.247	1683.72	30.046		0				603870	563380	419180	0.94205	1.0998	P3100_05_02	1	3
P02730	SLC4A1	Band 3 anion transport protein	YQSSPAKPDSSFYK	_YQSS(ph)PAKPDS(ph)SFYK_	0	0	2	1	3	588.902	1763.68	31.899	1.0267e-18	2	7649	84.249	74.336	384410000	295300000	400290000	0.98533	0.73333	P3100_01_01	1	1
P02730	SLC4A1	Band 3 anion transport protein	YQSSPAKPDSSFYK	_YQSSPAKPDS(ph)S(ph)FYK_	0	0	2	1	2	882.85	1763.68	33.143	1.9609e-49	4	7918	114.55	103.5		1606200000		0.95873	0.70683	P3100_01_01	1	1
P02730	SLC4A1	Band 3 anion transport protein	YQSSPAKPDSSFYK	_YQSS(ph)PAKPDS(ph)SFYK_	0	0	2	1	3	588.902	1763.68	33.148	5.3109e-32	3	7956	103.9	97.424		1789300000		0.95513	0.73044	P3100_01_01	1	1
P02730	SLC4A1	Band 3 anion transport protein	YQSSPAKPDSSFYK	_YQSS(ph)PAKPDS(ph)SFYK_	0	0	2	1	3	588.902	1763.68	31.878	1.4002e-15	1	7759	68.952	62.474	329620000	247360000	310470000	1.0429	0.70419	P3100_01_02	1	1
P02730	SLC4A1	Band 3 anion transport protein	YQSSPAKPDSSFYK	_YQSS(ph)PAKPDS(ph)SFYK_	0	0	2	1	2	882.85	1763.68	33.183	1.2742e-17	3	8078	77.66	71.183	1563000000	1053300000	1435500000	1.0855	0.7191	P3100_01_02	1	1
P02730	SLC4A1	Band 3 anion transport protein	YQSSPAKPDSSFYK	_YQS(ph)SPAKPDSS(ph)FYK_	0	0	2	1	2	882.85	1763.68	31.951	1.7936e-16	1	8029	72.883	66.406	186210000	101260000	97752000	0.91553	0.92279	P3100_02_01	2	1
P02730	SLC4A1	Band 3 anion transport protein	YQSSPAKPDSSFYK	_Y(ph)QSSPAKPDS(ph)SFYK_	0	0	2	1	2	882.85	1763.68	33.439	1.3361e-18	4	8523	83.758	78.385	1109600000	842900000	608940000	1.2763	0.85295	P3100_02_01	2	1
P02730	SLC4A1	Band 3 anion transport protein	YQSSPAKPDSSFYK	_YQSS(ph)PAKPDSS(ph)FYK_	0	0	2	1	3	588.902	1763.68	33.278	1.7536e-25	3	8253	95.409	81.819	1446200000	862380000	855820000	0.95987	0.88233	P3100_02_01	2	1
P02730	SLC4A1	Band 3 anion transport protein	YQSSPAKPDSSFYK	_Y(ph)QSSPAKPDS(ph)SFYK_	0	0	2	1	3	588.902	1763.68	34.769	5.3741e-17	1	8639	97.095	85.72	62630000	103320000	13960000	2.8214	0.32844	P3100_02_01	2	1
P02730	SLC4A1	Band 3 anion transport protein	YQSSPAKPDSSFYK	_Y(ph)QSSPAKPDSS(ph)FYK_	0	0	2	1	3	588.902	1763.68	36.848	0.0019671	1	9436	65.105	52.612	14707000	27737000	3646300	3.1549	0.31032	P3100_02_01	2	1
P02730	SLC4A1	Band 3 anion transport protein	YQSSPAKPDSSFYK	_YQS(ph)SPAKPDS(ph)SFYK_	0	0	2	1	3	588.902	1763.68	31.969	0.00017005	1	7860	44.238	37.761	336240000	196210000	200960000	0.93319	0.97471	P3100_02_02	2	1
P02730	SLC4A1	Band 3 anion transport protein	YQSSPAKPDSSFYK	_YQSS(ph)PAKPDS(ph)SFYK_	0	0	2	1	2	882.85	1763.68	33.445	2.8079e-21	5	8265	90.718	80.646	1082800000	762230000	643780000	1.3199	0.8951	P3100_02_02	2	1
P02730	SLC4A1	Band 3 anion transport protein	YQSSPAKPDSSFYK	_YQSS(ph)PAKPDS(ph)SFYK_	0	0	2	1	3	588.902	1763.68	33.308	9.765e-21	5	8270	85.937	77.688	1631600000	930740000	888920000	1.0368	0.91594	P3100_02_02	2	1
P02730	SLC4A1	Band 3 anion transport protein	YQSSPAKPDSSFYK	_YQS(ph)SPAKPDS(ph)SFYK_	0	0	2	1	3	588.902	1763.68	31.474	0.0013915	1	7838	47.499	28.202	15281000	8539200	15328000	1.0463	1.2726	P3100_02_02	2	1
P02730	SLC4A1	Band 3 anion transport protein	YQSSPAKPDSSFYK	_Y(ph)QSSPAKPDSS(ph)FYK_	0	0	2	1	3	588.902	1763.68	36.671	8.7133e-11	1	9454	86.367	77.064	13091000	25464000	4757900	2.871	0.38002	P3100_02_02	2	1
P02730	SLC4A1	Band 3 anion transport protein	YQSSPAKPDSSFYK	_YQS(ph)SPAKPDSS(ph)FYK_	0	0	2	1	2	882.85	1763.68	31.89		0				223880000	167350000	204780000	0.98846	0.69051	P3100_01_01	1	1
P02730	SLC4A1	Band 3 anion transport protein	YQSSPAKPDSSFYK	_YQSS(ph)PAKPDS(ph)SFYK_	0	0	2	1	3	588.902	1763.68	33.167		0				2052500000	1324000000	1911900000	1.0512	0.75426	P3100_01_02	1	1
P02730	SLC4A1	Band 3 anion transport protein	YQSSPAKPDSSFYK	_YQS(ph)SPAKPDSS(ph)FYK_	0	0	2	1	2	882.85	1763.68	31.976		0				189330000	109580000	125450000	0.93552	0.92609	P3100_02_02	2	1
P02730	SLC4A1	Band 3 anion transport protein	YQSSPAKPDSSFYK	_YQSS(ph)PAKPDS(ph)S(ph)FYK_	0	0	3	1	3	615.558	1843.65	35.055	0.00016274	1	8579	40.622	31.601	7623800	5097600	21770000	0.91157	1.2324	P3100_01_02	1	1
P50895	BCAM	Basal cell adhesion molecule	GAPPPGEPGLSHSGSEQPEQTGLLMGGASGGAR	_GAPPPGEPGLS(ph)HSGSEQPEQTGLLM(ox)GGASGGAR_	0	1	1	0	4	796.361	3181.41	36.241	1.6318e-43	1	8843	86.543	79.396	7162700	8711500	21812000	2.5936	1.9139	P3100_01_01	1	1
P50895	BCAM	Basal cell adhesion molecule	GAPPPGEPGLSHSGSEQPEQTGLLMGGASGGAR	_GAPPPGEPGLS(ph)HS(ph)GSEQPEQTGLLMGGASGGAR_	0	0	2	0	4	812.354	3245.38	42.282	2.7087e-13	1	10384	50.891	37.659	3991500	4927800	13231000	1.6357	1.1977	P3100_01_01	1	1
P50895	BCAM	Basal cell adhesion molecule	GAPPPGEPGLSHSGSEQPEQTGLLMGGASGGAR	_GAPPPGEPGLSHSGS(ph)EQPEQTGLLMGGASGGAR_	0	0	1	0	4	792.362	3165.42	42.152	2.9232e-32	2	10494	63.111	58.898	26494000	22652000	22652000	1.5806	0.88993	P3100_02_01	2	1
P50895	BCAM	Basal cell adhesion molecule	GAPPPGEPGLSHSGSEQPEQTGLLMGGASGGAR	_GAPPPGEPGLSHS(ph)GSEQPEQTGLLMGGASGGAR_	0	0	1	0	4	792.362	3165.42	42.108	8.2042e-74	1	10422	94.15	89.03	20706000	16822000	16822000	1.578	0.83467	P3100_02_02	2	1
P35612	ADD2	Beta-adducin	ADEVEKSSSGMPIR	_ADEVEKS(ph)SSGMPIR_	0	0	1	1	3	529.236	1584.69	28.174	0.00019169	1	6696	65.105	47.893	22997000	13086000	70978000	0.68824	1.782	P3100_01_01	1	1
P35612	ADD2	Beta-adducin	ADEVEKSSSGMPIR	_ADEVEKS(ph)SSGMPIR_	0	0	1	1	2	793.35	1584.69	28.175	5.4231e-05	1	6703	73.76	61.559	12569000	3772200	32864000	0.41335	1.7481	P3100_01_01	1	1
P35612	ADD2	Beta-adducin	ADEVEKSSSGMPIR	_ADEVEKS(ph)SSGMPIR_	0	0	1	1	3	529.236	1584.69	28.174	2.5008e-05	1	6726	74.147	56.074	22780000	13377000	61549000	0.61728	1.7091	P3100_01_01	1	1
P35612	ADD2	Beta-adducin	ADEVEKSSSGMPIR	_ADEVEKS(ph)SSGMPIR_	0	0	1	1	3	529.236	1584.69	28.244	7.5221e-22	2	6798	91.401	75.774	18553000	5911400	59792000	0.46141	1.6108	P3100_01_02	1	1
P35612	ADD2	Beta-adducin	ADEVEKSSSGMPIR	_ADEVEKS(ph)SSGMPIR_	0	0	1	1	2	793.35	1584.69	28.247	2.3454e-07	1	6842	79.565	61.979	11069000	5482500	27823000	0.46502	1.3989	P3100_01_02	1	1
P35612	ADD2	Beta-adducin	ADEVEKSSSGMPIR	_ADEVEKS(ph)SSGMPIR_	0	0	1	1	3	529.236	1584.69	28.186		0				29400000	19340000	28209000	1.1505	1.2531	P3100_02_02	2	1
P35612	ADD2	Beta-adducin	ADEVEKSSSGMPIR	_ADEVEKS(ph)SSGMPIR_	0	0	1	1	3	529.236	1584.69	28.158		0				2195000	670690	5847200	0.44681	3.7049	P3100_03_01	1	2
P35612	ADD2	Beta-adducin	ADEVEKSSSGMPIR	_ADEVEKS(ph)SSGMPIR_	0	0	1	1	3	529.236	1584.69	28.116		0				1871600	1773400	5702700	0.6525	3.8397	P3100_03_02	1	2
P35612	ADD2	Beta-adducin	ADEVEKSSSGMPIR	_ADEVEKS(ph)SSGMPIR_	0	0	1	1	3	529.236	1584.69	28.171		0				1738100	1107700	2121300	0.922	1.1911	P3100_04_01	2	2
P35612	ADD2	Beta-adducin	ADEVEKSSSGMPIR	_ADEVEKS(ph)SSGMPIR_	0	0	1	1	3	529.236	1584.69	28.231		0				1819200	1348800	1865100	0.94782	1.103	P3100_04_02	2	2
P35612	ADD2	Beta-adducin	ADEVEKSSSGMPIR	_ADEVEKS(ph)SSGM(ox)PIR_	0	1	1	1	2	801.347	1600.68	21.047	0.0060908	1	5308	41.996	31.807	1937200	3616600	5743500	2.7342	3.8759	P3100_03_01	1	2
P35612	ADD2	Beta-adducin	CLGPTCK	_CLGPTCK_	0	0	0	0	2	418.194	834.373	20.416	2.8237e-05	1	4910	85.265	29.824	9739700	4547900	5326900	0.89557	0.68336	P3100_02_02	2	1
P35612	ADD2	Beta-adducin	CLGPTCK	_CLGPTCK_	0	0	0	0	2	418.194	834.373	20.363		0				5857900	2956200	3240700	0.92244	0.8593	P3100_02_01	2	1
P35612	ADD2	Beta-adducin	DKTESVTSGPMSPEGSPSK	_DKTESVTS(ph)GPMSPEGSPSK_	0	0	1	1	3	667.622	1999.84	27.688	6.5436e-06	1	6567	43.841	32.185	5066300	3029400	13630000	0.7272	2.6555	P3100_01_01	1	1
P35612	ADD2	Beta-adducin	DKTESVTSGPMSPEGSPSK	_DKTESVTS(ph)GPMSPEGSPSK_	0	0	1	1	3	667.622	1999.84	27.712	1.3334e-06	1	6661	49.773	40.916	4227700	2918900	10925000	0.78161	2.3368	P3100_01_02	1	1
P35612	ADD2	Beta-adducin	DKTESVTSGPMSPEGSPSKSPSK	_DKTESVTSGPMSPEGSPS(ph)KSPSK_	0	0	1	2	3	800.693	2399.06	26.273	6.2799e-37	2	6262	79.407	67.981	27547000	11199000	79223000	0.73996	1.2897	P3100_01_01	1	1
P35612	ADD2	Beta-adducin	DKTESVTSGPMSPEGSPSKSPSK	_DKTESVTSGPMSPEGSPS(ph)KSPSK_	0	0	1	2	4	600.771	2399.06	26.299	2.2279e-69	2	6246	108.73	99.87	12380000	8224000	38226000	0.77772	1.236	P3100_01_01	1	1
P35612	ADD2	Beta-adducin	DKTESVTSGPMSPEGSPSKSPSK	_DKTESVTSGPMSPEGSPS(ph)KSPSK_	0	0	1	2	4	600.771	2399.06	26.37	3.1347e-105	2	6313	131.09	118.71	10183000	6546100	32434000	0.81737	1.4485	P3100_01_02	1	1
P35612	ADD2	Beta-adducin	DKTESVTSGPMSPEGSPSKSPSK	_DKTESVTSGPMSPEGSPS(ph)KSPSK_	0	0	1	2	4	600.771	2399.06	26.316	3.5447e-11	1	6484	53.214	45.796	17029000	8489100	12808000	0.85734	0.93799	P3100_02_01	2	1
P35612	ADD2	Beta-adducin	DKTESVTSGPMSPEGSPSKSPSK	_DKTESVTSGPMSPEGSPS(ph)KSPSK_	0	0	1	2	3	800.693	2399.06	26.334	6.1321e-28	2	6502	74.382	68.018	34695000	13021000	22074000	0.64899	0.78757	P3100_02_02	2	1
P35612	ADD2	Beta-adducin	DKTESVTSGPMSPEGSPSKSPSK	_DKTESVTSGPMSPEGSPS(ph)KSPSK_	0	0	1	2	4	600.771	2399.06	26.354	1.3317e-37	1	6504	83.165	71.738	12198000	10389000	12566000	1.1163	1.4023	P3100_02_02	2	1
P35612	ADD2	Beta-adducin	ETAPEEPGSPAK	_ETAPEEPGS(ph)PAK_	0	0	1	0	2	646.774	1291.53	20.699	0.00039408	1	4818	71.98	54.314	938190	726450	2546600	1.2051	2.3945	P3100_01_02	1	1
P35612	ADD2	Beta-adducin	ETAPEEPGSPAK	_ETAPEEPGS(ph)PAK_	0	0	1	0	2	646.774	1291.53	20.806	3.5152e-10	2	4960	69.261	53.397	1584800	2077900	2135400	1.4917	1.1753	P3100_02_01	2	1
P35612	ADD2	Beta-adducin	GLSQMTTSADTDVDTSK	_GLSQMTTSADT(ph)DVDTSK_	0	0	1	0	2	918.882	1835.75	31.712	3.3839e-127	2	7681	150.91	130.32	5286100	3999200	13696000	0.59516	1.6221	P3100_01_01	1	1
P35612	ADD2	Beta-adducin	GLSQMTTSADTDVDTSK	_GLSQMTTSADT(ph)DVDTSK_	0	0	1	0	2	918.882	1835.75	31.668	9.304e-147	1	7762	163.95	137.97	3354400	3028800	8604200	1.123	1.3566	P3100_01_02	1	1
P35612	ADD2	Beta-adducin	GLSQMTTSADTDVDTSK	_GLSQMTTSADT(ph)DVDTSK_	0	0	1	0	2	918.882	1835.75	31.756	3.3155e-10	1	7916	81.144	66.569	5821800	2277400	2599700	0.75292	0.83819	P3100_02_02	2	1
P35612	ADD2	Beta-adducin	GLSQMTTSADTDVDTSKDK	_GLSQMTTSADT(ph)DVDTSKDK_	0	0	1	1	3	693.964	2078.87	29.625	6.3595e-15	1	7157	81.48	68.146	3785700	4628500	18764000	1.4775	2.2932	P3100_01_01	1	1
P35612	ADD2	Beta-adducin	GLSQMTTSADTDVDTSKDKTESVTSGPMSPEGSPSK	_GLSQMTTS(ph)ADTDVDTSKDKTESVTSGPMSPEGSPSK_	0	0	1	2	4	935.412	3737.62	36.455	7.2059e-23	1	8881	59.305	53.437	5133200	3220800	24485000	0.92038	1.1151	P3100_01_01	1	1
P35612	ADD2	Beta-adducin	GLSQMTTSADTDVDTSKDKTESVTSGPMSPEGSPSK	_GLSQMTT(ph)SADTDVDTSKDKTESVTSGPMSPEGSPSK_	0	0	1	2	4	935.412	3737.62	36.547	4.8565e-51	1	8970	79.616	76.77	8785800	3234900	22862000	0.54771	1.2022	P3100_01_02	1	1
P35612	ADD2	Beta-adducin	HKSEVEIPATVTAFVFEEDGAPVPALR	_HKS(ph)EVEIPATVTAFVFEEDGAPVPALR_	0	0	1	1	4	748.123	2988.46	60.25	2.9194e-13	1	14940	42.347	39.308	1575100	1136000	6409100	0.9183	3.2103	P3100_01_01	1	1
P35612	ADD2	Beta-adducin	HKSEVEIPATVTAFVFEEDGAPVPALR	_HKS(ph)EVEIPATVTAFVFEEDGAPVPALR_	0	0	1	1	3	997.162	2988.46	60.783	2.2622e-16	1	15072	54.521	51.623	7210900	5014500	24788000	0.83056	2.073	P3100_01_01	1	1
P35612	ADD2	Beta-adducin	HKSEVEIPATVTAFVFEEDGAPVPALR	_HKS(ph)EVEIPATVTAFVFEEDGAPVPALR_	0	0	1	1	3	997.162	2988.46	60.234	1.2419e-39	1	14967	95.319	86.855	1204000	873540	6312200	0.87496	2.852	P3100_01_01	1	1
P35612	ADD2	Beta-adducin	HKSEVEIPATVTAFVFEEDGAPVPALR	_HKS(ph)EVEIPATVTAFVFEEDGAPVPALR_	0	0	1	1	3	997.162	2988.46	60.901	2.6578e-76	1	15117	106.88	101.41	3688300	2707500	12869000	0.8977	2.1228	P3100_01_02	1	1
P35612	ADD2	Beta-adducin	HKSEVEIPATVTAFVFEEDGAPVPALR	_HKS(ph)EVEIPATVTAFVFEEDGAPVPALR_	0	0	1	1	4	748.123	2988.46	63.581	1.8634e-25	3	16189	64.845	59.726	8757300	5459300	6356100	1.0537	1.0841	P3100_02_01	2	1
P35612	ADD2	Beta-adducin	HKSEVEIPATVTAFVFEEDGAPVPALR	_HKS(ph)EVEIPATVTAFVFEEDGAPVPALR_	0	0	1	1	3	997.162	2988.46	63.609	6.4628e-20	1	16083	59.359	54.863	8892000	5253100	6835200	1.0115	1.0483	P3100_02_02	2	1
P35612	ADD2	Beta-adducin	HKSEVEIPATVTAFVFEEDGAPVPALR	_HKS(ph)EVEIPATVTAFVFEEDGAPVPALR_	0	0	1	1	4	748.123	2988.46	63.614	1.3715e-19	1	16149	57.738	53.242	7654300	4385000	6280500	1.0325	1.0917	P3100_02_02	2	1
P35612	ADD2	Beta-adducin	HKSEVEIPATVTAFVFEEDGAPVPALR	_HKS(ph)EVEIPATVTAFVFEEDGAPVPALR_	0	0	1	1	3	997.162	2988.46	61.235		0				772640	433440	3107300	1.2412	4.0905	P3100_03_02	1	2
P35612	ADD2	Beta-adducin	HKSEVEIPATVTAFVFEEDGAPVPALR	_HKS(ph)EVEIPATVTAFVFEEDGAPVPALR_	0	0	1	1	3	997.162	2988.46	61.611		0				731180	845650	845650	2.438	0.9294	P3100_04_02	2	2
P35612-2	ADD2	Beta-adducin	LPLTGGETCLPSGSSVPGAGLQDP	_LPLTGGETCLPSGS(ph)SVPGAGLQDP_	0	0	1	0	3	797.37	2389.09	50.687	7.705e-09	1	12543	45.478	39.362	30267000	55395000	55395000	2.647	1.4043	P3100_01_01	1	1
P35612-2	ADD2	Beta-adducin	LPLTGGETCLPSGSSVPGAGLQDP	_LPLTGGETCLPSGS(ph)SVPGAGLQDP_	0	0	1	0	3	797.37	2389.09	50.141	1.4301e-08	1	12740	42.851	38.257	35262000	31784000	31784000	1.4976	1.0275	P3100_02_01	2	1
P35612	ADD2	Beta-adducin	SAGPQSQLLASVIAEK	_SAGPQS(ph)QLLASVIAEK_	0	0	1	0	3	560.285	1677.83	53.612	1.3979e-47	1	13288	107.78	95.862	14471000	6020100	22329000	0.68237	0.99387	P3100_01_01	1	1
P35612	ADD2	Beta-adducin	SAGPQSQLLASVIAEK	_S(ph)AGPQSQLLASVIAEK_	0	0	1	0	2	839.924	1677.83	53.607	1.1909e-28	1	13309	90.464	78.539	19018000	11119000	29087000	0.74056	0.94839	P3100_01_01	1	1
P35612	ADD2	Beta-adducin	SAGPQSQLLASVIAEK	_SAGPQS(ph)QLLASVIAEK_	0	0	1	0	3	560.285	1677.83	53.656	7.3682e-29	1	13326	91.276	73.73	7773800	5695800	13818000	0.72212	0.88922	P3100_01_02	1	1
P35612	ADD2	Beta-adducin	SAGPQSQLLASVIAEK	_S(ph)AGPQSQLLASVIAEK_	0	0	1	0	2	839.924	1677.83	53.661	1.8775e-22	1	13332	73.672	67.957	11709000	7313400	18443000	0.68954	0.90438	P3100_01_02	1	1
P35612	ADD2	Beta-adducin	SAGPQSQLLASVIAEK	_SAGPQS(ph)QLLASVIAEK_	0	0	1	0	3	560.285	1677.83	53.554	1.5333e-39	2	13587	102.43	84.887	7220800	6516200	6750500	1.0811	1.0952	P3100_02_01	2	1
P35612	ADD2	Beta-adducin	SAGPQSQLLASVIAEK	_S(ph)AGPQSQLLASVIAEK_	0	0	1	0	2	839.924	1677.83	53.569	3.2707e-10	1	13598	60.939	53.156	13545000	9221400	11613000	1.0528	1.0234	P3100_02_01	2	1
P35612	ADD2	Beta-adducin	SAGPQSQLLASVIAEK	_SAGPQS(ph)QLLASVIAEK_	0	0	1	0	3	560.285	1677.83	53.752	8.7411e-40	3	13583	104.35	92.432	8065500	5629100	6433800	1.0739	1.0314	P3100_02_02	2	1
P35612	ADD2	Beta-adducin	SAGPQSQLLASVIAEK	_S(ph)AGPQSQLLASVIAEK_	0	0	1	0	2	839.924	1677.83	53.754	4.4166e-15	1	13601	63.869	55.072	11781000	7032500	10293000	0.99301	1.1277	P3100_02_02	2	1
P35612	ADD2	Beta-adducin	SAGPQSQLLASVIAEK	_SAGPQSQLLAS(ph)VIAEK_	0	0	1	0	2	839.924	1677.83	48.378	4.4217e-40	3	12029	105.46	87.897	7879400	7777800	7295400	1.2875	1.0105	P3100_03_01	1	2
P35612	ADD2	Beta-adducin	SAGPQSQLLASVIAEK	_SAGPQSQLLAS(ph)VIAEK_	0	0	1	0	3	560.285	1677.83	48.373	2.5793e-05	1	12056	52.451	40.393	2409300	1362000	1933400	0.71036	0.47035	P3100_03_01	1	2
P35612	ADD2	Beta-adducin	SAGPQSQLLASVIAEK	_SAGPQSQLLAS(ph)VIAEK_	0	0	1	0	2	839.924	1677.83	48.36	5.6496e-40	2	12075	105.06	90.837	7671700	6196700	6255700	1.2452	1.0167	P3100_03_02	1	2
P35612	ADD2	Beta-adducin	SAGPQSQLLASVIAEK	_SAGPQSQLLAS(ph)VIAEK_	0	0	1	0	3	560.285	1677.83	48.372	5.317e-07	1	12083	57.39	47.037	3520300	1621800	2143500	0.84646	0.68069	P3100_03_02	1	2
P35612	ADD2	Beta-adducin	SAGPQSQLLASVIAEK	_SAGPQSQLLAS(ph)VIAEK_	0	0	1	0	2	839.924	1677.83	48.441	2.0902e-33	2	11986	97.49	87.349	8692900	5012600	7831600	0.94394	0.97549	P3100_04_01	2	2
P35612	ADD2	Beta-adducin	SAGPQSQLLASVIAEK	_SAGPQSQLLAS(ph)VIAEK_	0	0	1	0	2	839.924	1677.83	48.529	7.3477e-58	3	12017	118.32	104.68	8484100	5400600	7498200	0.90339	0.99979	P3100_04_02	2	2
P35612	ADD2	Beta-adducin	SAGPQSQLLASVIAEK	_SAGPQSQLLAS(ph)VIAEK_	0	0	1	0	3	560.285	1677.83	48.556	1.3447e-07	1	12019	71.148	56.357	3451000	1577700	1618600	0.94725	0.87349	P3100_04_02	2	2
P35612	ADD2	Beta-adducin	SAGPQSQLLASVIAEK	_S(ph)AGPQSQLLASVIAEK_	0	0	1	0	2	839.924	1677.83	53.271		0				1716700	940700	2258100	0.9074	1.5083	P3100_03_01	1	2
P35612	ADD2	Beta-adducin	SAGPQSQLLASVIAEK	_SAGPQSQLLASVIAEK_	0	0	0	0	3	533.63	1597.87	89.097	0.013519	1	17809	28.883	19.847	656910	568160	2006100	1.3931	3.7298	P3100_05_02	1	3
P35612	ADD2	Beta-adducin	SAGPQSQLLASVIAEKSR	_SAGPQSQLLAS(ph)VIAEKS(ph)R_	0	0	2	1	3	667.985	2000.93	45.948	3.8149e-29	1	11328	89.055	74.246	11080000	5190100	26794000	0.66355	1.607	P3100_01_01	1	1
P35612	ADD2	Beta-adducin	SAGPQSQLLASVIAEKSR	_SAGPQSQLLAS(ph)VIAEKS(ph)R_	0	0	2	1	3	667.985	2000.93	45.948	1.8322e-10	1	11407	57.339	49.312	5221100	4552800	14531000	0.89323	1.7013	P3100_01_02	1	1
P35612	ADD2	Beta-adducin	SAGPQSQLLASVIAEKSR	_SAGPQSQLLASVIAEKS(ph)R_	0	0	1	1	3	641.33	1920.97	47.174	6.8315e-42	1	11620	106.67	102.22	49169000	18983000	118230000	0.65327	1.3944	P3100_01_01	1	1
P35612	ADD2	Beta-adducin	SAGPQSQLLASVIAEKSR	_SAGPQSQLLASVIAEKS(ph)R_	0	0	1	1	3	641.33	1920.97	47.322	8.2333e-42	1	11716	106.62	100.9	27374000	23007000	63087000	0.91127	1.3969	P3100_01_02	1	1
P35612	ADD2	Beta-adducin	SAGPQSQLLASVIAEKSR	_SAGPQSQLLASVIAEKS(ph)R_	0	0	1	1	3	641.33	1920.97	49.482	7.0681e-11	2	12476	59.046	54.406	10126000	8689200	12166000	1.3182	1.3214	P3100_02_01	2	1
P35612	ADD2	Beta-adducin	SAGPQSQLLASVIAEKSR	_SAGPQSQLLASVIAEKS(ph)R_	0	0	1	1	3	641.33	1920.97	49.418	1.7719e-23	1	12525	74.123	70.977	9527700	7849500	9838600	1.5048	1.2874	P3100_02_02	2	1
P35612	ADD2	Beta-adducin	SAGPQSQLLASVIAEKSR	_SAGPQSQLLASVIAEKS(ph)R_	0	0	1	1	3	641.33	1920.97	47.441	5.4975e-34	2	11761	94.019	91.268	38262000	27925000	104140000	0.92151	2.8852	P3100_03_01	1	2
P35612	ADD2	Beta-adducin	SAGPQSQLLASVIAEKSR	_SAGPQSQLLASVIAEKS(ph)R_	0	0	1	1	3	641.33	1920.97	47.464	2.3657e-41	2	11791	106.12	106.12	32015000	20369000	85714000	0.94256	3.1919	P3100_03_02	1	2
P35612	ADD2	Beta-adducin	SAGPQSQLLASVIAEKSR	_SAGPQSQLLASVIAEKS(ph)R_	0	0	1	1	3	641.33	1920.97	46.816		0				3839600	4432600	4432600	2.2895	1.6028	P3100_04_01	2	2
P35612	ADD2	Beta-adducin	SAGPQSQLLASVIAEKSRSPSTESQLMSK	_SAGPQSQLLASVIAEKSRS(ph)PS(ph)T(ph)ESQLMSK_	0	0	3	2	4	815.12	3256.45	51.094	1.9693e-54	2	12677	89.111	83.427	32416000	28247000	176580000	0.97824	3.6433	P3100_01_01	1	1
P35612	ADD2	Beta-adducin	SAGPQSQLLASVIAEKSRSPSTESQLMSK	_SAGPQSQLLAS(ph)VIAEKSRSPS(ph)T(ph)ESQLMSK_	0	0	3	2	4	815.12	3256.45	51.116	5.3642e-14	1	12775	43.732	41.171	24948000	19105000	116060000	1.0838	3.5213	P3100_01_02	1	1
P35612	ADD2	Beta-adducin	SAGPQSQLLASVIAEKSRSPSTESQLMSK	_SAGPQSQLLASVIAEKS(ph)RSPST(ph)ESQLMSK_	0	0	2	2	4	795.128	3176.48	49.466	1.4241e-07	1	12303	45.767	40.775	5094900	2976600	36644000	0.6335	1.2706	P3100_01_02	1	1
P35612	ADD2	Beta-adducin	SAPASPVQSPAK	_SAPAS(ph)PVQSPAK_	0	0	1	0	2	610.29	1218.56	22.19	2.7604e-97	2	5192	150.34	134.11	11643000	9644600	10267000	0.97386	0.56581	P3100_01_01	1	1
P35612	ADD2	Beta-adducin	SAPASPVQSPAK	_S(ph)APASPVQSPAK_	0	0	1	0	2	610.29	1218.56	25.01	0.0013056	1	5872	58.079	47.89	33081000	18761000	45660000	0.95955	0.84574	P3100_01_01	1	1
P35612	ADD2	Beta-adducin	SAPASPVQSPAK	_S(ph)APASPVQSPAK_	0	0	1	0	2	610.29	1218.56	25.004	1.5622e-07	1	5878	85.006	68.809	38247000	22388000	43453000	0.84361	0.73851	P3100_01_01	1	1
P35612	ADD2	Beta-adducin	SAPASPVQSPAK	_S(ph)APASPVQSPAK_	0	0	1	0	2	610.29	1218.56	25.493	1.2385e-16	1	6020	77.746	66.487	53354000	35150000	72986000	0.89909	0.79342	P3100_01_01	1	1
P35612	ADD2	Beta-adducin	SAPASPVQSPAK	_SAPAS(ph)PVQSPAK_	0	0	1	0	2	610.29	1218.56	22.121	4.3468e-19	1	5205	96.673	69.961	8452200	6968400	7767100	0.93429	0.53581	P3100_01_02	1	1
P35612	ADD2	Beta-adducin	SAPASPVQSPAK	_S(ph)APASPVQSPAK_	0	0	1	0	2	610.29	1218.56	25.031	1.509e-10	2	5937	74.296	64.065	23337000	15128000	38029000	1.0814	0.8412	P3100_01_02	1	1
P35612	ADD2	Beta-adducin	SAPASPVQSPAK	_SAPAS(ph)PVQSPAK_	0	0	1	0	2	610.29	1218.56	22.067	1.3196e-11	2	5254	78.69	67.431	25794000	15858000	21590000	1.0341	1.0826	P3100_02_01	2	1
P35612	ADD2	Beta-adducin	SAPASPVQSPAK	_S(ph)APASPVQSPAK_	0	0	1	0	2	610.29	1218.56	24.997	9.1392e-12	2	6037	80.632	71.719	41217000	25397000	32590000	0.98175	1.0181	P3100_02_01	2	1
P35612	ADD2	Beta-adducin	SAPASPVQSPAK	_S(ph)APASPVQSPAK_	0	0	1	0	2	610.29	1218.56	25.45	4.2822e-10	1	6242	67.326	54.14	73121000	47073000	62733000	0.96582	0.974	P3100_02_01	2	1
P35612	ADD2	Beta-adducin	SAPASPVQSPAK	_SAPAS(ph)PVQSPAK_	0	0	1	0	2	610.29	1218.56	21.918	1.7181e-67	2	5281	132.08	115.31	24137000	13094000	17948000	0.90433	1.0473	P3100_02_02	2	1
P35612	ADD2	Beta-adducin	SAPASPVQSPAK	_S(ph)APASPVQSPAK_	0	0	1	0	2	610.29	1218.56	24.976	1.3122e-10	1	6027	74.789	61.752	37563000	22967000	27590000	1.0143	0.99921	P3100_02_02	2	1
P35612	ADD2	Beta-adducin	SAPASPVQSPAK	_SAPAS(ph)PVQSPAK_	0	0	1	0	2	610.29	1218.56	21.514	0.00028736	1	5428	44.252	32.993	2541400	2006200	2706000	1.104	1.0809	P3100_03_02	1	2
P35612	ADD2	Beta-adducin	SAPASPVQSPAK	_SAPAS(ph)PVQSPAK_	0	0	1	0	2	610.29	1218.56	21.489	4.3301e-06	2	5387	53.168	41.909	3019900	1774100	2520000	1.0177	1.0273	P3100_04_01	2	2
P35612	ADD2	Beta-adducin	SAPASPVQSPAK	_S(ph)APASPVQSPAK_	0	0	1	0	2	610.29	1218.56	25.315		0				60231000	37219000	47990000	1.0534	1.0522	P3100_02_02	2	1
P35612	ADD2	Beta-adducin	SAPASPVQSPAK	_S(ph)APAS(ph)PVQSPAK_	0	0	2	0	2	650.273	1298.53	23.277	1.9537e-10	2	5427	68.525	54.442	6688900	3816300	15835000	0.88936	1.8639	P3100_01_01	1	1
P35612	ADD2	Beta-adducin	SAPASPVQSPAK	_S(ph)APAS(ph)PVQSPAK_	0	0	2	0	2	650.273	1298.53	23.069	2.1386e-08	1	5399	57.525	48.243	3604700	3023000	11444000	0.86311	1.6101	P3100_01_02	1	1
P35612	ADD2	Beta-adducin	SAPASPVQSPAK	_S(ph)APAS(ph)PVQSPAK_	0	0	2	0	2	650.273	1298.53	23.111	1.9082e-19	3	5563	97.095	82.531	7776800	5770600	5901500	1.2562	1.0072	P3100_02_01	2	1
P35612	ADD2	Beta-adducin	SAPASPVQSPAK	_S(ph)APAS(ph)PVQSPAK_	0	0	2	0	2	650.273	1298.53	22.781	0.021102	1	5497	64.454	55.419	10483000	8314200	6266800	1.1926	0.93791	P3100_02_02	2	1
P35612	ADD2	Beta-adducin	SAPASPVQSPAK	_SAPASPVQSPAK_	0	0	0	0	2	570.306	1138.6	23.58	3.4346e-11	2	5620	79.089	61.269	9943000	5495500	8519300	0.89083	0.92321	P3100_02_01	2	1
P35612	ADD2	Beta-adducin	SAPASPVQSPAK	_SAPASPVQSPAK_	0	0	0	0	2	570.306	1138.6	23.515	1.9974e-11	1	5629	81.565	66.892	11002000	6075200	7853600	0.82695	0.84781	P3100_02_02	2	1
P35612	ADD2	Beta-adducin	SAPASPVQSPAK	_SAPASPVQSPAK_	0	0	0	0	2	570.306	1138.6	23.181	0.00018216	1	5658	75.102	62.866	8893000	5924500	5844600	0.89667	0.89325	P3100_02_02	2	1
P35612	ADD2	Beta-adducin	SMGSPRPK	_SMGS(ph)PRPK_	0	0	1	1	2	470.21	938.405	16.22	0.013051	1	4087	40.496	30.585	1410800	1280700	692860	1.2496	0.69115	P3100_03_01	1	2
P35612	ADD2	Beta-adducin	SMGSPRPK	_SMGS(ph)PRPK_	0	0	1	1	2	470.21	938.405	16.247	0.012281	1	4090	41.399	33.459	1277000	1340400	958810	1.3022	0.72593	P3100_03_02	1	2
P35612	ADD2	Beta-adducin	SPLVSPSK	_SPLVSPSK_	0	0	0	0	2	407.737	813.46	23.616	0.011785	1	5716	59.931	19.579	8750000	5179400	7143500	0.94884	1.0154	P3100_02_01	2	1
P35612	ADD2	Beta-adducin	SPLVSPSK	_SPLVSPSK_	0	0	0	0	2	407.737	813.46	23.643	0.029283	1	5765	44.318	12.896	7932100	3453900	5509500	0.80072	1.0959	P3100_02_02	2	1
P35612	ADD2	Beta-adducin	SPLVSPSK	_SPLVSPSK_	0	0	0	0	2	407.737	813.46	25.464	0.011998	2	7479	58.433	25.562	13269000	12355000	10412000	1.166	0.73153	P3100_05_01	1	3
P35612	ADD2	Beta-adducin	SPLVSPSK	_SPLVSPSK_	0	0	0	0	2	407.737	813.46	25.355		0				9888400	7470700	8066700	0.87883	0.95867	P3100_06_02	2	3
P35612	ADD2	Beta-adducin	SPLVSPSKSLEEGTK	_SPLVSPSKS(ph)LEEGTK_	0	0	1	1	3	546.938	1637.79	31.817	1.6278e-17	2	7784	75.533	61.831	19716000	12694000	31380000	0.81512	1.1571	P3100_01_02	1	1
P35612	ADD2	Beta-adducin	SPLVSPSKSLEEGTK	_SPLVSPS(ph)KSLEEGTK_	0	0	1	1	2	819.903	1637.79	31.928	0.00013377	1	7973	45.916	41.012	6808900	3941300	10966000	0.84563	1.1607	P3100_03_01	1	2
P35612	ADD2	Beta-adducin	SPLVSPSKSLEEGTK	_SPLVSPSKS(ph)LEEGTK_	0	0	1	1	3	546.938	1637.79	31.927	9.4539e-19	2	7978	81.807	72.763	10561000	6559300	18302000	0.89797	1.0858	P3100_03_01	1	2
P35612	ADD2	Beta-adducin	SPLVSPSKSLEEGTK	_SPLVSPS(ph)KSLEEGTK_	0	0	1	1	2	819.903	1637.79	31.879	3.5069e-17	2	7993	75.548	66.491	5593100	3187800	9245400	0.91714	1.2932	P3100_03_02	1	2
P35612	ADD2	Beta-adducin	SPLVSPSKSLEEGTK	_SPLVSPSKS(ph)LEEGTK_	0	0	1	1	3	546.938	1637.79	31.879	7.2084e-07	1	7994	53.453	36.567	9935400	6229700	16715000	0.97541	1.1954	P3100_03_02	1	2
P35612	ADD2	Beta-adducin	SPLVSPSKSLEEGTK	_SPLVSPSKS(ph)LEEGTK_	0	0	1	1	3	546.938	1637.79	31.915	7.2084e-07	1	7962	53.453	41.395	11111000	7213200	8187900	1.0281	1.0824	P3100_04_01	2	2
P35612	ADD2	Beta-adducin	SPLVSPSKSLEEGTK	_SPLVSPS(ph)KSLEEGTK_	0	0	1	1	2	819.903	1637.79	31.893	3.5069e-17	2	7981	75.548	62.124	7704600	4442900	5567000	1.0003	1.0917	P3100_04_01	2	2
P35612	ADD2	Beta-adducin	SPLVSPSKSLEEGTK	_SPLVSPSKS(ph)LEEGTK_	0	0	1	1	3	546.938	1637.79	31.914	0.00010459	1	7986	44.054	28.21	12850000	7732100	8982300	1.0112	1.0714	P3100_04_02	2	2
P35612	ADD2	Beta-adducin	SPLVSPSKSLEEGTK	_SPLVSPS(ph)KSLEEGTK_	0	0	1	1	2	819.903	1637.79	31.915	7.5542e-05	1	8002	47.082	29.83	7014700	3810000	5659500	0.88757	1.0579	P3100_04_02	2	2
P35612	ADD2	Beta-adducin	SPLVSPSKSLEEGTK	_SPLVSPS(ph)KSLEEGTK_	0	0	1	1	2	819.903	1637.79	31.793		0				5976600	4573600	10001000	0.91763	1.3457	P3100_01_01	1	1
P35612	ADD2	Beta-adducin	SPLVSPSKSLEEGTK	_SPLVSPS(ph)KSLEEGTK_	0	0	1	1	2	819.903	1637.79	31.841		0				3329600	3237300	7826600	1.0483	1.1595	P3100_01_02	1	1
P35612	ADD2	Beta-adducin	SPLVSPSKSLEEGTK	_SPLVSPSKS(ph)LEEGTK_	0	0	1	1	3	546.938	1637.79	31.833		0				16026000	10960000	12609000	1.1282	1.041	P3100_02_01	2	1
P35612	ADD2	Beta-adducin	SPLVSPSKSLEEGTK	_SPLVSPSKS(ph)LEEGTK_	0	0	1	1	3	546.938	1637.79	31.916		0				16449000	9833500	10670000	0.97298	1.0516	P3100_02_02	2	1
P35612	ADD2	Beta-adducin	SPLVSPSKSLEEGTKK	_SPLVSPSKS(ph)LEEGTKK_	0	0	1	2	3	589.636	1765.89	29.275	0.00023177	1	7078	42.639	31.213	9029900	4957600	9830900	0.87163	0.60925	P3100_01_02	1	1
P35612	ADD2	Beta-adducin	SPLVSPSKSLEEGTKK	_SPLVSPSKS(ph)LEEGTKK_	0	0	1	2	3	589.636	1765.89	29.653	7.5807e-10	2	7402	57.41	50.636	21695000	13165000	16366000	0.92725	0.9431	P3100_04_01	2	2
P35612	ADD2	Beta-adducin	SPLVSPSKSLEEGTKK	_SPLVSPSKS(ph)LEEGTKK_	0	0	1	2	3	589.636	1765.89	29.66	1.3614e-05	2	7434	48.244	41.809	18988000	11655000	14027000	0.92596	0.92073	P3100_04_02	2	2
P35612	ADD2	Beta-adducin	SPSTESQLMSK	_SPS(ph)TES(ph)QLMSK_	0	0	2	0	2	677.754	1353.49	31.75	5.2651e-05	1	7511	51.495	42.698	9094200	9118100	25872000	1.2825	1.5317	P3100_01_01	1	1
P35612	ADD2	Beta-adducin	SPSTESQLMSK	_SPS(ph)TES(ph)QLMSK_	0	0	2	0	2	677.754	1353.49	31.215		0				20322000	11902000	18121000	1.4434	1.358	P3100_02_02	2	1
P35612	ADD2	Beta-adducin	SPSTESQLMSK	_SPSTES(ph)QLMSK_	0	0	1	0	2	637.77	1273.53	30.084	0.0103	1	7308	50.158	28.763	11231000	10709000	29481000	1.1024	0.91978	P3100_01_02	1	1
P35612	ADD2	Beta-adducin	SPSTESQLMSK	_SPSTES(ph)QLMSK_	0	0	1	0	2	637.77	1273.53	30.164	1.6076e-06	1	7532	66.387	47.555	29797000	28446000	31095000	0.93995	1.0992	P3100_02_02	2	1
P35612	ADD2	Beta-adducin	SPSTESQLMSK	_SPSTES(ph)QLMSK_	0	0	1	0	2	637.77	1273.53	30.217		0				17279000	11482000	21277000	0.85274	0.6225	P3100_01_02	1	1
P35612	ADD2	Beta-adducin	SPSTESQLMSK	_SPSTES(ph)QLMSK_	0	0	1	0	2	637.77	1273.53	29.824		0				4022000	2579000	6073500	1.0472	1.4993	P3100_03_01	1	2
P35612	ADD2	Beta-adducin	SPSTESQLMSK	_SPSTES(ph)QLMSK_	0	0	1	0	2	637.77	1273.53	29.801		0				4256200	2316600	5334000	1.0514	1.5373	P3100_03_02	1	2
P35612	ADD2	Beta-adducin	SRSPSTESQLMSK	_SRSPS(ph)TES(ph)QLMSK_	0	0	2	1	2	799.32	1596.63	27.794	3.4828e-26	1	6610	104.84	82.786	48439000	39313000	111960000	0.97229	1.087	P3100_01_01	1	1
P35612	ADD2	Beta-adducin	SRSPSTESQLMSK	_SRSPS(ph)TES(ph)QLMSK_	0	0	2	1	3	533.216	1596.63	27.784	2.4135e-11	2	6646	74.793	64.604	47801000	29421000	89283000	0.94961	1.1071	P3100_01_01	1	1
P35612	ADD2	Beta-adducin	SRSPSTESQLMSK	_SRSPS(ph)TES(ph)QLMSK_	0	0	2	1	2	799.32	1596.63	28.119	9.2173e-06	1	6703	52.814	45.91	55870000	36033000	118610000	0.93356	1.0438	P3100_01_01	1	1
P35612	ADD2	Beta-adducin	SRSPSTESQLMSK	_SRSPS(ph)TES(ph)QLMSK_	0	0	2	1	3	533.216	1596.63	28.113	6.0927e-13	1	6717	83.423	72.779	42183000	24593000	76109000	0.85393	0.93404	P3100_01_02	1	1
P35612	ADD2	Beta-adducin	SRSPSTESQLMSK	_SRSPS(ph)T(ph)ESQLMSK_	0	0	2	1	2	799.32	1596.63	27.863	5.8265e-10	2	6845	62.94	50.895	63135000	41895000	45316000	1.0393	1.0222	P3100_02_01	2	1
P35612	ADD2	Beta-adducin	SRSPSTESQLMSK	_SRSPST(ph)ES(ph)QLMSK_	0	0	2	1	3	533.216	1596.63	28.161	5.1909e-07	1	6904	54.511	42.091	67898000	38338000	51411000	0.93496	1.0159	P3100_02_01	2	1
P35612	ADD2	Beta-adducin	SRSPSTESQLMSK	_SRS(ph)PSTES(ph)QLMSK_	0	0	2	1	3	533.216	1596.63	27.855	0.00054835	1	6830	53.554	43.413	56276000	31620000	42538000	0.96172	1.0009	P3100_02_01	2	1
P35612	ADD2	Beta-adducin	SRSPSTESQLMSK	_SRSPST(ph)ES(ph)QLMSK_	0	0	2	1	3	533.216	1596.63	28.075	4.4334e-11	2	6876	67.644	56.697	61593000	44620000	48750000	1.0145	1.0255	P3100_02_02	2	1
P35612	ADD2	Beta-adducin	SRSPSTESQLMSK	_SRSPS(ph)TES(ph)QLMSK_	0	0	2	1	2	799.32	1596.63	28.182		0				72569000	48318000	56187000	0.93564	0.98607	P3100_02_01	2	1
P35612	ADD2	Beta-adducin	SRSPSTESQLMSK	_SRSPSTES(ph)QLMSK_	0	0	1	1	3	506.56	1516.66	27.286	2.5271e-07	1	6590	78.501	65.347	246020000	4297000	6144500	0.011559	0.0067409	P3100_01_02	1	1
P35612	ADD2	Beta-adducin	SRSPSTESQLMSK	_S(ph)RSPSTESQLMSK_	0	0	1	1	3	506.56	1516.66	26.003	1.882e-05	1	6195	48.711	42.525	11243000	9645000	15604000	1.066	0.6999	P3100_01_02	1	1
P35612	ADD2	Beta-adducin	SRSPSTESQLMSK	_S(ph)RSPSTESQLMSK_	0	0	1	1	3	506.56	1516.66	26.018	0.0045002	1	6388	46.797	33.789	18143000	11549000	14291000	0.98929	1.1532	P3100_02_01	2	1
P35612	ADD2	Beta-adducin	SSSGMPIR	_SSSGMPIR_	0	0	0	0	2	417.711	833.407	23.617	0.028324	1	5710	45.972	9.5771	1702400	1306200	1883600	1.0347	0.85498	P3100_02_01	2	1
P35612	ADD2	Beta-adducin	TESVTSGPMSPEGSPSKSPSK	_TESVTSGPM(ox)SPEGSPS(ph)KSPSK_	0	1	1	1	3	724.984	2171.93	23.072	4.4512e-123	1	5420	145.2	126.26	3405800	3026000	23556000	0.92154	5.3376	P3100_01_01	1	1
P35612	ADD2	Beta-adducin	TESVTSGPMSPEGSPSKSPSK	_TESVTSGPM(ox)SPEGSPS(ph)KSPSK_	0	1	1	1	3	724.984	2171.93	23.067	3.9647e-29	1	5368	73.658	58.699	3359200	2687700	21277000	1.0825	5.6299	P3100_01_02	1	1
P35612	ADD2	Beta-adducin	TESVTSGPMSPEGSPSKSPSK	_TESVTSGPM(ox)SPEGSPS(ph)KSPSK_	0	1	1	1	3	724.984	2171.93	23.123		0				3119200	2412100	7852200	1.2082	3.4051	P3100_02_01	2	1
P35612	ADD2	Beta-adducin	TESVTSGPMSPEGSPSKSPSK	_TESVTSGPMSPEGS(ph)PSKSPSK_	0	0	1	1	3	719.652	2155.93	27.414	3.8152e-25	2	6501	74.123	68.162	65011000	35539000	219210000	0.89672	2.9865	P3100_01_01	1	1
P35612	ADD2	Beta-adducin	TESVTSGPMSPEGSPSKSPSK	_TESVTSGPMSPEGSPS(ph)KSPSK_	0	0	1	1	3	719.652	2155.93	27.437	5.5893e-226	2	6572	182.67	170.17	43188000	27058000	161570000	0.8922	2.6533	P3100_01_02	1	1
P35612	ADD2	Beta-adducin	TESVTSGPMSPEGSPSKSPSK	_TESVTSGPMSPEGSPS(ph)KSPSK_	0	0	1	1	3	719.652	2155.93	27.472	5.5844e-253	3	6741	193.88	181.97	72509000	31965000	47532000	0.79215	1.0217	P3100_02_01	2	1
P35612	ADD2	Beta-adducin	TESVTSGPMSPEGSPSKSPSK	_TESVTSGPMSPEGSPSKS(ph)PSK_	0	0	1	1	3	719.652	2155.93	28.067	5.4483e-94	1	6884	132.84	122.49	22363000	20678000	16222000	0.79431	1.1004	P3100_02_01	2	1
P35612	ADD2	Beta-adducin	TESVTSGPMSPEGSPSKSPSK	_TESVTSGPMSPEGS(ph)PSKSPSK_	0	0	1	1	3	719.652	2155.93	27.416	1.0497e-179	4	6759	167.1	158.57	74815000	35044000	48393000	0.80468	1.0397	P3100_02_02	2	1
P35612	ADD2	Beta-adducin	TESVTSGPMSPEGSPSKSPSK	_TESVTSGPMSPEGS(ph)PSKS(ph)PSK_	0	0	2	1	3	746.308	2235.9	28.737	3.8912e-27	1	6901	99.536	91.888	5697400	3192500	37178000	1.1211	7.8134	P3100_01_01	1	1
P35612	ADD2	Beta-adducin	TESVTSGPMSPEGSPSKSPSK	_TESVTSGPMSPEGS(ph)PS(ph)KSPSK_	0	0	2	1	3	746.308	2235.9	28.802	3.7285e-83	1	6974	136.16	127.69	5584200	3347500	29930000	1.0245	5.2657	P3100_01_02	1	1
P35612	ADD2	Beta-adducin	TESVTSGPMSPEGSPSKSPSKK	_TESVTSGPMSPEGSPS(ph)KSPSKK_	0	0	1	2	3	762.35	2284.03	25.201	1.4418e-60	3	5951	102.69	96.42	27804000	21296000	62576000	0.78486	0.9448	P3100_01_01	1	1
P35612	ADD2	Beta-adducin	TESVTSGPMSPEGSPSKSPSKK	_TESVTSGPMSPEGS(ph)PSKSPSKK_	0	0	1	2	4	572.015	2284.03	25.205	9.5808e-09	1	5930	45.042	41.047	13856000	10582000	25058000	0.88531	0.82025	P3100_01_01	1	1
P35612	ADD2	Beta-adducin	TESVTSGPMSPEGSPSKSPSKK	_TESVTSGPMSPEGSPS(ph)KSPSKK_	0	0	1	2	3	762.35	2284.03	25.268	6.6388e-61	3	6019	104.96	96.347	20713000	13046000	49413000	0.83303	1	P3100_01_02	1	1
P35612	ADD2	Beta-adducin	TESVTSGPMSPEGSPSKSPSKK	_TESVTSGPMSPEGSPS(ph)KSPSKK_	0	0	1	2	4	572.015	2284.03	25.263	3.6694e-61	2	6023	105.24	101.19	10453000	5960000	27938000	0.80102	1.0508	P3100_01_02	1	1
P35612	ADD2	Beta-adducin	TESVTSGPMSPEGSPSKSPSKK	_TESVTSGPMSPEGSPS(ph)KSPSKK_	0	0	1	2	4	572.015	2284.03	25.301	9.2263e-28	2	6178	72.082	64.665	18469000	6790100	10962000	0.89834	1.0788	P3100_02_01	2	1
P35612	ADD2	Beta-adducin	TESVTSGPMSPEGSPSKSPSKK	_TESVTSGPMSPEGSPSKS(ph)PSKK_	0	0	1	2	3	762.35	2284.03	25.282	4.3992e-40	1	6163	100.7	86.363	24606000	12241000	16472000	0.93759	0.9883	P3100_02_01	2	1
P35612	ADD2	Beta-adducin	TESVTSGPMSPEGSPSKSPSKK	_TESVTSGPMSPEGSPS(ph)KSPSKK_	0	0	1	2	3	762.35	2284.03	25.265	2.0045e-33	1	6167	99.954	89.399	24253000	12138000	18238000	0.87481	1.0326	P3100_02_01	2	1
P35612	ADD2	Beta-adducin	TESVTSGPMSPEGSPSKSPSKK	_TESVTSGPMSPEGSPS(ph)KSPSKK_	0	0	1	2	4	572.015	2284.03	25.277	1.2226e-53	2	6229	92.41	83.029	12987000	8802000	5894100	0.70973	0.95092	P3100_02_02	2	1
P35612	ADD2	Beta-adducin	TESVTSGPMSPEGSPSKSPSKK	_TESVTSGPMSPEGSPSKS(ph)PSKK_	0	0	1	2	3	762.35	2284.03	25.279	3.6366e-40	1	6210	101.86	85.539	26247000	15362000	16766000	1.0971	1.0828	P3100_02_02	2	1
P35612	ADD2	Beta-adducin	TESVTSGPMSPEGSPSKSPSKK	_TESVTSGPMSPEGSPS(ph)KSPSKK_	0	0	1	2	3	762.35	2284.03	25.273	7.5327e-63	1	6215	121.84	110.04	23358000	17267000	16708000	1.1306	1.1462	P3100_02_02	2	1
Q9NSY1	BMP2K	BMP-2-inducible protein kinase	SESNEDLFGLVPFDEITGSQQQK	_S(ph)ESNEDLFGLVPFDEITGSQQQK_	0	0	1	0	3	883.397	2647.17	65.655	2.6669e-105	2	16317	133.91	131.04	9682500	4408900	29043000	0.73651	1.95	P3100_01_01	1	1
Q9NSY1	BMP2K	BMP-2-inducible protein kinase	SESNEDLFGLVPFDEITGSQQQK	_S(ph)ESNEDLFGLVPFDEITGSQQQK_	0	0	1	0	3	883.397	2647.17	65.771	3.4778e-28	1	16356	76.21	69.847	5583400	3396600	21016000	0.66206	1.7239	P3100_01_02	1	1
Q9NSY1	BMP2K	BMP-2-inducible protein kinase	SESNEDLFGLVPFDEITGSQQQK	_S(ph)ESNEDLFGLVPFDEITGSQQQK_	0	0	1	0	3	883.397	2647.17	65.273	9.2171e-11	2	16583	52.359	49.402	10734000	6142900	9781100	0.89865	1.0346	P3100_02_01	2	1
Q9NSY1	BMP2K	BMP-2-inducible protein kinase	SESNEDLFGLVPFDEITGSQQQK	_S(ph)ESNEDLFGLVPFDEITGSQQQK_	0	0	1	0	3	883.397	2647.17	65.413	1.2555e-47	1	16569	85.805	81.165	8322000	5495200	4990700	0.92263	0.99134	P3100_02_02	2	1
O14523	C2CD2L	C2 domain-containing protein 2-like	ALGPAATMAVELHYEEGSPR	_ALGPAATMAVELHYEEGS(ph)PR_	0	0	1	0	3	727.001	2177.98	48.355	1.9434e-10	1	11950	57.238	50.106	1975600	1812900	10305000	1.3876	1.6688	P3100_01_01	1	1
O14523	C2CD2L	C2 domain-containing protein 2-like	ALGPAATMAVELHYEEGSPR	_ALGPAATMAVELHYEEGS(ph)PR_	0	0	1	0	3	727.001	2177.98	51.57	5.4654e-07	1	12983	50.432	40.68	3404200	4548100	5058500	1.4701	1.061	P3100_02_02	2	1
O14523	C2CD2L	C2 domain-containing protein 2-like	EAGLSQSHDDLSNATATPSVR	_EAGLS(ph)QSHDDLSNATATPSVR_	0	0	1	0	2	1118.5	2234.98	32.511	3.4148e-17	2	7885	63.138	58.011	21313000	29473000	29473000	2.0383	0.9606	P3100_01_01	1	1
O14523	C2CD2L	C2 domain-containing protein 2-like	EAGLSQSHDDLSNATATPSVR	_EAGLS(ph)QSHDDLSNATATPSVR_	0	0	1	0	3	746.001	2234.98	31.623	3.2652e-38	1	7734	89.723	72.577	9904600	15975000	15975000	4.69	1.1717	P3100_01_02	1	1
O14523	C2CD2L	C2 domain-containing protein 2-like	EAGLSQSHDDLSNATATPSVR	_EAGLSQS(ph)HDDLSNATATPSVR_	0	0	1	0	2	1118.5	2234.98	32.518	9.6774e-25	1	7965	73.294	68.417	11309000	17061000	17061000	2.0024	0.88461	P3100_01_02	1	1
O14523	C2CD2L	C2 domain-containing protein 2-like	EAGLSQSHDDLSNATATPSVR	_EAGLS(ph)QSHDDLSNATATPSVR_	0	0	1	0	3	746.001	2234.98	32.588	2.7668e-93	2	8130	128.89	116.35	30339000	32209000	32209000	1.6643	1.0164	P3100_02_01	2	1
O14523	C2CD2L	C2 domain-containing protein 2-like	EAGLSQSHDDLSNATATPSVR	_EAGLSQS(ph)HDDLSNATATPSVR_	0	0	1	0	3	746.001	2234.98	32.594	1.5669e-279	2	8163	199.3	180.92	39672000	35494000	35494000	1.3604	1.017	P3100_02_02	2	1
O14523	C2CD2L	C2 domain-containing protein 2-like	EAGLSQSHDDLSNATATPSVR	_EAGLSQS(ph)HDDLSNATATPSVR_	0	0	1	0	3	746.001	2234.98	32.493		0				187410000	257910000	257910000	1.9421	0.9808	P3100_01_01	1	1
O14523	C2CD2L	C2 domain-containing protein 2-like	EAGLSQSHDDLSNATATPSVR	_EAGLSQS(ph)HDDLSNATATPSVR_	0	0	1	0	3	746.001	2234.98	32.492		0				115540000	174530000	174530000	2.0649	0.87079	P3100_01_02	1	1
O14523	C2CD2L	C2 domain-containing protein 2-like	EAGLSQSHDDLSNATATPSVR	_EAGLSQS(ph)HDDLSNATATPSVR_	0	0	1	0	2	1118.5	2234.98	32.303		0				904900	1219900	1219900	1.5243	1.0999	P3100_03_02	1	2
O14523	C2CD2L	C2 domain-containing protein 2-like	EAGLSQSHDDLSNATATPSVR	_EAGLSQS(ph)HDDLSNATATPSVR_	0	0	1	0	2	1118.5	2234.98	32.307		0				633160	664280	664280	1.3646	0.91363	P3100_04_01	2	2
O14523	C2CD2L	C2 domain-containing protein 2-like	LDSPSRSPSKVEVTEK	_LDSPS(ph)RSPS(ph)KVEVTEK_	0	0	2	2	3	640.29	1917.85	27.121	0.00021567	1	6443	40.986	34.579	13790000	14265000	33503000	0.92351	1.6746	P3100_01_01	1	1
O14523	C2CD2L	C2 domain-containing protein 2-like	QKEAGLSQSHDDLSNATATPSVR	_QKEAGLS(ph)QSHDDLSNATATPSVR_	0	0	1	1	3	831.385	2491.13	30.082	8.2474e-06	1	7233	45.137	36.291	49381000	20089000	19760000	0.39059	0.23408	P3100_01_01	1	1
A6QLT3	C2CD5	C2 domain-containing protein 5	QSSSSDTDLSLTPK	_QSSSS(ph)DTDLSLTPK_	0	0	1	0	2	773.338	1544.66	34.158	1.7831e-16	1	8297	72.772	60.853	11123000	11415000	9849000	1.4825	0.63773	P3100_01_01	1	1
A6QLT3	C2CD5	C2 domain-containing protein 5	QSSSSDTDLSLTPK	_QSSS(ph)SDTDLSLTPK_	0	0	1	0	2	773.338	1544.66	34.136	3.6851e-06	1	8378	49.537	39.184	9639500	8684200	7318600	1.2828	0.42918	P3100_01_02	1	1
A6QLT3	C2CD5	C2 domain-containing protein 5	QSSSSDTDLSLTPK	_QSSS(ph)SDTDLSLTPK_	0	0	1	0	2	773.338	1544.66	34.138	8.1937e-10	1	8513	57.936	46.353	9529900	6443800	9544100	0.94965	1.0115	P3100_02_01	2	1
A6QLT3	C2CD5	C2 domain-containing protein 5	QSSSSDTDLSLTPK	_QSSSS(ph)DTDLSLTPK_	0	0	1	0	2	773.338	1544.66	34.141	4.8428e-18	1	8558	81.854	65.491	10672000	5914900	9093400	1.0198	1.1882	P3100_02_02	2	1
A6QLT3	C2CD5	C2 domain-containing protein 5	QSSSSDTDLSLTPK	_QSSSS(ph)DTDLSLTPK_	0	0	1	0	2	773.338	1544.66	33.789		0				679170	609370	765790	1.2861	1.3985	P3100_03_02	1	2
Q9Y2V2	CARHSP1	Calcium-regulated heat stable protein 1	ERSPSPLRGNVVPSPLPTR	_ERS(ph)PS(ph)PLRGNVVPSPLPTR_	0	0	2	2	3	740.363	2218.07	39.587	1.4259e-05	1	9696	46.065	36.591	2644700	5846200	14939000	3.9482	3.1059	P3100_01_01	1	1
Q9Y2V2	CARHSP1	Calcium-regulated heat stable protein 1	ERSPSPLRGNVVPSPLPTR	_ERS(ph)PS(ph)PLRGNVVPSPLPTR_	0	0	2	2	3	740.363	2218.07	39.608	7.634e-05	1	9801	40.668	34.552	1332500	4704800	9170600	3.5378	2.9777	P3100_01_02	1	1
P05131	PRKACB	cAMP-dependent protein kinase catalytic subunit beta	TWTLCGTPEYLAPEIILSK	_T(ph)WTLCGTPEYLAPEIILSK_	0	0	1	0	3	758.037	2271.09	65.845	6.9612e-123	1	16367	148.66	141.01	19202000	9815300	50368000	0.60252	1.4737	P3100_01_01	1	1
P05131	PRKACB	cAMP-dependent protein kinase catalytic subunit beta	TWTLCGTPEYLAPEIILSK	_TWT(ph)LCGTPEYLAPEIILSK_	0	0	1	0	2	1136.55	2271.09	65.855	1.8422e-47	2	16368	100.76	94.486	5252200	2034000	11582000	0.49273	1.7869	P3100_01_01	1	1
P05131	PRKACB	cAMP-dependent protein kinase catalytic subunit beta	TWTLCGTPEYLAPEIILSK	_TWT(ph)LCGTPEYLAPEIILSK_	0	0	1	0	3	758.037	2271.09	65.999	7.2138e-58	2	16407	108.96	105.85	13571000	7096100	35922000	0.59566	1.3232	P3100_01_02	1	1
P05131	PRKACB	cAMP-dependent protein kinase catalytic subunit beta	TWTLCGTPEYLAPEIILSK	_TWT(ph)LCGTPEYLAPEIILSK_	0	0	1	0	2	1136.55	2271.09	66.008	1.0149e-22	2	16409	74.364	67.928	3313200	2022900	7881900	0.57094	1.521	P3100_01_02	1	1
P05131	PRKACB	cAMP-dependent protein kinase catalytic subunit beta	TWTLCGTPEYLAPEIILSK	_T(ph)WTLCGTPEYLAPEIILSK_	0	0	1	0	3	758.037	2271.09	65.649	7.9921e-80	3	16660	124.08	119.95	22560000	14178000	16423000	0.96042	0.95271	P3100_02_01	2	1
P05131	PRKACB	cAMP-dependent protein kinase catalytic subunit beta	TWTLCGTPEYLAPEIILSK	_TWT(ph)LCGTPEYLAPEIILSK_	0	0	1	0	2	1136.55	2271.09	65.64	2.1419e-15	1	16679	67.11	63.775	6817900	3302700	4208000	0.83432	0.79542	P3100_02_01	2	1
P05131	PRKACB	cAMP-dependent protein kinase catalytic subunit beta	TWTLCGTPEYLAPEIILSK	_T(ph)WTLCGTPEYLAPEIILSK_	0	0	1	0	3	758.037	2271.09	65.864	2.1234e-50	2	16662	106.35	102.36	14075000	8460500	10225000	0.85964	0.92179	P3100_02_02	2	1
P05131	PRKACB	cAMP-dependent protein kinase catalytic subunit beta	TWTLCGTPEYLAPEIILSK	_T(ph)WTLCGTPEYLAPEIILSK_	0	0	1	0	3	758.037	2271.09	65.93	6.1494e-68	2	16249	116.35	116.35	11058000	4567000	28332000	0.65995	2.9361	P3100_03_01	1	2
P05131	PRKACB	cAMP-dependent protein kinase catalytic subunit beta	TWTLCGTPEYLAPEIILSK	_TWT(ph)LCGTPEYLAPEIILSK_	0	0	1	0	2	1136.55	2271.09	65.931	6.6259e-10	1	16259	60.133	54.318	3027600	1390400	7070500	0.60323	2.9069	P3100_03_01	1	2
P05131	PRKACB	cAMP-dependent protein kinase catalytic subunit beta	TWTLCGTPEYLAPEIILSK	_TWT(ph)LCGTPEYLAPEIILSK_	0	0	1	0	3	758.037	2271.09	65.907	6.1494e-68	2	16267	116.35	112.93	8760200	4150100	19439000	0.68856	2.9404	P3100_03_02	1	2
P05131	PRKACB	cAMP-dependent protein kinase catalytic subunit beta	TWTLCGTPEYLAPEIILSK	_TWT(ph)LCGTPEYLAPEIILSK_	0	0	1	0	3	758.037	2271.09	65.82	1.5116e-24	3	16133	73.918	70.698	12868000	7218200	7758800	0.90132	0.8405	P3100_04_01	2	2
P05131	PRKACB	cAMP-dependent protein kinase catalytic subunit beta	TWTLCGTPEYLAPEIILSK	_TWT(ph)LCGTPEYLAPEIILSK_	0	0	1	0	2	1136.55	2271.09	65.862		0				3375900	1916200	2318700	0.79989	0.81625	P3100_02_02	2	1
P05131	PRKACB	cAMP-dependent protein kinase catalytic subunit beta	TWTLCGTPEYLAPEIILSK	_TWT(ph)LCGTPEYLAPEIILSK_	0	0	1	0	2	1136.55	2271.09	65.829		0				3467000	1823400	2065300	0.86175	0.88187	P3100_04_01	2	2
P05131	PRKACB	cAMP-dependent protein kinase catalytic subunit beta	TWTLCGTPEYLAPEIILSK	_TWT(ph)LCGTPEYLAPEIILSK_	0	0	1	0	2	1136.55	2271.09	65.876		0				2561300	1582100	1515100	0.88772	0.81923	P3100_04_02	2	2
P10644-2	PRKAR1A	cAMP-dependent protein kinase type I-alpha regulatory subunit	AGTRTDSREDEISPPPPNPVVK	_AGTRTDS(ph)REDEISPPPPNPVVK_	0	0	1	2	3	814.727	2441.16	32.378	2.0402e-10	1	7831	48.773	44.676	10579000	12470000	8804300	1.4458	0.51674	P3100_01_01	1	1
P10644-2	PRKAR1A	cAMP-dependent protein kinase type I-alpha regulatory subunit	AGTRTDSREDEISPPPPNPVVK	_AGT(ph)RTDSREDEISPPPPNPVVK_	0	0	1	2	4	611.297	2441.16	32.411	5.4386e-06	1	7839	42.347	31.151	12446000	11464000	10704000	0.93485	0.5526	P3100_01_01	1	1
P10644-2	PRKAR1A	cAMP-dependent protein kinase type I-alpha regulatory subunit	AGTRTDSREDEISPPPPNPVVK	_AGT(ph)RTDSREDEISPPPPNPVVK_	0	0	1	2	4	611.297	2441.16	32.424	5.0761e-06	1	7938	42.791	34.764	9426200	6379900	7163900	0.92341	0.47332	P3100_01_02	1	1
P10644-2	PRKAR1A	cAMP-dependent protein kinase type I-alpha regulatory subunit	AGTRTDSREDEISPPPPNPVVK	_AGTRTDS(ph)REDEISPPPPNPVVK_	0	0	1	2	3	814.727	2441.16	32.674		0				1917100	1587100	1573200	1.1911	0.7693	P3100_03_01	1	2
P10644-2	PRKAR1A	cAMP-dependent protein kinase type I-alpha regulatory subunit	AGTRTDSREDEISPPPPNPVVK	_AGTRTDS(ph)REDEISPPPPNPVVK_	0	0	1	2	3	814.727	2441.16	32.651		0				1445500	1429500	1068200	1.2472	0.87305	P3100_03_02	1	2
P10644-2	PRKAR1A	cAMP-dependent protein kinase type I-alpha regulatory subunit	AGTRTDSREDEISPPPPNPVVK	_AGTRTDS(ph)REDEISPPPPNPVVK_	0	0	1	2	3	814.727	2441.16	32.654		0				1781300	1182000	1402200	0.84898	0.85399	P3100_04_01	2	2
P10644-2	PRKAR1A	cAMP-dependent protein kinase type I-alpha regulatory subunit	AGTRTDSREDEISPPPPNPVVK	_AGTRTDS(ph)REDEISPPPPNPVVK_	0	0	1	2	3	814.727	2441.16	32.616		0				1584800	1071400	1230100	0.95479	0.90358	P3100_04_02	2	2
P10644-2	PRKAR1A	cAMP-dependent protein kinase type I-alpha regulatory subunit	TDSREDEISPPPPNPVVK	_TDS(ph)REDEISPPPPNPVVK_	0	0	1	1	3	686.324	2055.95	34.7	2.6982e-08	1	8401	69.088	54.465	21321000	19096000	40804000	1.3821	1.2433	P3100_01_01	1	1
P10644-2	PRKAR1A	cAMP-dependent protein kinase type I-alpha regulatory subunit	TDSREDEISPPPPNPVVK	_T(ph)DSREDEISPPPPNPVVK_	0	0	1	1	3	686.324	2055.95	34.688	1.3159e-23	2	8578	75.773	68.064	13323000	11998000	32978000	1.0624	1.2369	P3100_01_02	1	1
P10644-2	PRKAR1A	cAMP-dependent protein kinase type I-alpha regulatory subunit	TDSREDEISPPPPNPVVK	_T(ph)DSREDEISPPPPNPVVK_	0	0	1	1	3	686.324	2055.95	35.006	1.3487e-10	3	8658	57.484	46.588	9623200	6962600	8980700	1.0411	0.99429	P3100_02_01	2	1
P10644-2	PRKAR1A	cAMP-dependent protein kinase type I-alpha regulatory subunit	TDSREDEISPPPPNPVVK	_T(ph)DSREDEISPPPPNPVVK_	0	0	1	1	3	686.324	2055.95	35.051	1.3261e-05	1	9064	46.892	44.894	12583000	6651600	7745400	1.0482	0.96732	P3100_02_02	2	1
P00915	CA1	Carbonic anhydrase 1	EIINVGHSFHVNFEDNDNR	_EIINVGHSFHVNFEDNDNR_	0	0	0	0	4	564.766	2255.04	49.205	0.028729	1	12003	15.72	13.792	715720	204180	14465000	1.1487	6.0451	P3100_03_01	1	2
P00915	CA1	Carbonic anhydrase 1	EIINVGHSFHVNFEDNDNR	_EIINVGHSFHVNFEDNDNR_	0	0	0	0	4	564.766	2255.04	49.098	0.024714	1	12228	16.719	12.37	689600	2383800	10788000	7.0287	2.9082	P3100_03_02	1	2
Q9Y6M4-6	CSNK1G3	Casein kinase I isoform gamma-3	QLPTPVGAVQQDPALSSNR	_QLPTPVGAVQQDPALS(ph)SNR_	0	0	1	0	3	686.672	2056.99	42.171	2.8615e-07	1	10363	54.537	47.586	7099500	20819000	10621000	2.8195	1.5658	P3100_01_02	1	1
Q9Y6M4-6	CSNK1G3	Casein kinase I isoform gamma-3	QLPTPVGAVQQDPALSSNREAHQHR	_QLPTPVGAVQQDPALS(ph)SNREAHQHR_	0	0	1	1	4	704.845	2815.35	35.78	4.6371e-18	1	8731	67.367	60.004	3390400	3267700	8970000	1.6683	1.3877	P3100_01_01	1	1
Q9Y6M4-6	CSNK1G3	Casein kinase I isoform gamma-3	QLPTPVGAVQQDPALSSNREAHQHR	_QLPTPVGAVQQDPALS(ph)SNREAHQHR_	0	0	1	1	4	704.845	2815.35	35.846	1.9338e-14	1	8742	58.349	50.725	2058100	2569000	7568900	2.2905	1.588	P3100_01_02	1	1
O00421	CCRL2	C-C chemokine receptor-like 2	EEPDHSTEV	_EEPDHS(ph)TEV_	0	0	1	0	2	561.703	1121.39	21.143	0.010712	1	4899	50.108	37.945	2629200	4129600	4108400	1.3019	1.1274	P3100_01_01	1	1
O00421	CCRL2	C-C chemokine receptor-like 2	EEPDHSTEV	_EEPDHS(ph)TEV_	0	0	1	0	2	561.703	1121.39	21.142	0.0013815	1	5023	73.887	38.234	5645100	6321300	4939800	1.1144	0.89037	P3100_02_01	2	1
O00421	CCRL2	C-C chemokine receptor-like 2	EEPDHSTEV	_EEPDHS(ph)TEV_	0	0	1	0	2	561.703	1121.39	21.126	0.0026918	1	5033	68.49	33.71	5688100	6321300	4916200	1.0979	0.90533	P3100_02_01	2	1
O00421	CCRL2	C-C chemokine receptor-like 2	EEPDHSTEV	_EEPDHS(ph)TEV_	0	0	1	0	2	561.703	1121.39	20.995	1.0121e-08	1	5089	91.658	65.542	6352300	7491400	5551900	1.0642	0.88995	P3100_02_02	2	1
Q9Y5K6	CD2AP	CD2-associated protein	SVDFDSLTVR	_S(ph)VDFDSLTVR_	0	0	1	0	2	609.774	1217.53	47.878	0.00028269	1	11823	76.073	34.673	2514100	4942600	7156500	3.063	2.1218	P3100_01_01	1	1
Q9Y5K6	CD2AP	CD2-associated protein	SVDFDSLTVR	_S(ph)VDFDSLTVR_	0	0	1	0	2	609.774	1217.53	47.938	0.018011	1	11894	43.03	21.25	1498900	3711700	5597600	4.6815	2.518	P3100_01_02	1	1
Q5E9F7	CFL1	Cofilin-1	ASGVAVSDGVIK	_(ac)AS(ph)GVAVSDGVIK_	1	0	1	0	2	612.797	1223.58	41.305	8.1685e-43	1	10118	115.91	102.33	44330000	18256000	682390	0.50292	0.027553	P3100_01_01	1	1
Q5E9F7	CFL1	Cofilin-1	ASGVAVSDGVIK	_(ac)AS(ph)GVAVSDGVIK_	1	0	1	0	2	612.797	1223.58	41.163	6.9993e-17	1	10171	96.673	83.094	31672000	13018000	417540	0.45557	0.0096382	P3100_01_02	1	1
Q5E9F7	CFL1	Cofilin-1	ASGVAVSDGVIK	_(ac)AS(ph)GVAVSDGVIK_	1	0	1	0	2	612.797	1223.58	40.896	5.3359e-24	1	10290	102.65	89.07	51063000	17153000	1153300	0.34102	0.065611	P3100_02_01	2	1
Q5E9F7	CFL1	Cofilin-1	ASGVAVSDGVIK	_(ac)AS(ph)GVAVSDGVIK_	1	0	1	0	2	612.797	1223.58	40.806	2.0618e-07	1	10233	83.633	70.054	53159000	16057000	1271700	0.4339	0.06931	P3100_02_02	2	1
Q5E9F7	CFL1	Cofilin-1	ASGVAVSDGVIK	_(ac)AS(ph)GVAVSDGVIK_	1	0	1	0	2	612.797	1223.58	40.798	7.5069e-07	1	10256	78.69	70.62	702970	28033000	40453000	39.449	36.331	P3100_02_02	2	1
Q5E9F7	CFL1	Cofilin-1	ASGVAVSDGVIK	_(ac)AS(ph)GVAVSDGVIK_	1	0	1	0	2	612.797	1223.58	40.344	0.0003433	1	10018	68.283	54.704	11921000	6708600	402040	0.74539	0.083536	P3100_03_01	1	2
Q5E9F7	CFL1	Cofilin-1	ASGVAVSDGVIK	_(ac)AS(ph)GVAVSDGVIK_	1	0	1	0	2	612.797	1223.58	40.347	0.0003433	1	10028	68.283	61.063	344970	5485800	17699000	8.4482	17.294	P3100_03_01	1	2
Q5E9F7	CFL1	Cofilin-1	ASGVAVSDGVIK	_(ac)AS(ph)GVAVSDGVIK_	1	0	1	0	2	612.797	1223.58	40.272	0.00040942	1	10032	67.326	53.746	11498000	5915600	353490	0.69434	0.057913	P3100_03_02	1	2
Q5E9F7	CFL1	Cofilin-1	ASGVAVSDGVIK	_(ac)AS(ph)GVAVSDGVIK_	1	0	1	0	2	612.797	1223.58	40.459	3.037e-11	1	10004	89.624	76.045	11056000	4211100	298520	0.57554	0.080786	P3100_04_01	2	2
Q5E9F7	CFL1	Cofilin-1	ASGVAVSDGVIK	_(ac)AS(ph)GVAVSDGVIK_	1	0	1	0	2	612.797	1223.58	40.553	4.1675e-05	1	10039	76.358	62.778	10092000	4239100	417810	0.5926	0.071395	P3100_04_02	2	2
Q04656-5	ATP7A	Copper-transporting ATPase 1	VSITSEVESTSNSPSSSSLQK	_VSITSEVESTSNSPSSSS(ph)LQK_	0	0	1	0	3	745.341	2233	37.149	1.9449e-107	2	9076	139.12	122.4	8871700	4434200	36578000	0.32966	2.4143	P3100_01_01	1	1
Q04656-5	ATP7A	Copper-transporting ATPase 1	VSITSEVESTSNSPSSSSLQK	_VSITSEVESTSNSPSSSS(ph)LQK_	0	0	1	0	3	745.341	2233	37.219	5.6432e-58	2	9154	107.49	91.762	7541000	3224100	33557000	0.55218	2.5501	P3100_01_02	1	1
Q04656-5	ATP7A	Copper-transporting ATPase 1	VSITSEVESTSNSPSSSSLQK	_VSITSEVESTSNSPSSSS(ph)LQK_	0	0	1	0	3	745.341	2233	37.331	1.1278e-12	2	9393	62.468	51.238	9390500	5325700	7903900	0.87928	1.1575	P3100_02_02	2	1
P78310-7	CXADR	Coxsackievirus and adenovirus receptor	MGAIPVMIPAQSKDGSIV	_MGAIPVMIPAQS(ph)KDGS(ph)IV_	0	0	2	1	2	987.447	1972.88	58.28	0.00018093	1	14490	43.349	35.766	12883000	4513000	3124500	1.0251	0.31511	P3100_01_01	1	1
F1MY22	TMEM63B	CSC1-like protein 2	LTSVSSSVDFDQR	_LTSVSS(ph)SVDFDQR_	0	0	1	0	2	760.835	1519.66	38.702	0.00021016	1	9537	58.461	29.106	2757800	2209700	8050200	1.3501	2.224	P3100_01_02	1	1
E1BBI6	CCNY	Cyclin-Y	ASTIFLSK	_AS(ph)TIFLSK_	0	0	1	0	2	473.736	945.457	40.104	0.001364	2	9827	75.416	38.831	2312100	1239300	7165200	0.65676	2.5293	P3100_01_01	1	1
E1BBI6	CCNY	Cyclin-Y	ASTIFLSK	_AS(ph)TIFLSK_	0	0	1	0	2	473.736	945.457	40.12	0.0035686	1	9914	67.385	38.429	2323500	1108900	5642500	0.54758	1.8297	P3100_01_02	1	1
E1BBI6	CCNY	Cyclin-Y	ASTIFLSKSQTDVR	_ASTIFLSKS(ph)QTDVR_	0	0	1	1	2	816.903	1631.79	37.439	1.2658e-20	2	9181	85.362	59.54	7641500	4304600	8130300	0.71556	0.6538	P3100_01_01	1	1
E1BBI6	CCNY	Cyclin-Y	ASTIFLSKSQTDVR	_ASTIFLSKS(ph)QTDVR_	0	0	1	1	3	544.938	1631.79	37.472	5.9457e-89	2	9165	139.46	123.54	15805000	15737000	20060000	0.98491	0.60666	P3100_01_01	1	1
E1BBI6	CCNY	Cyclin-Y	ASTIFLSKSQTDVR	_ASTIFLSKS(ph)QTDVR_	0	0	1	1	3	544.938	1631.79	37.591	1.5648e-61	2	9263	124.84	111.25	13852000	11128000	13718000	0.89901	0.52671	P3100_01_02	1	1
E1BBI6	CCNY	Cyclin-Y	ASTIFLSKSQTDVR	_ASTIFLSKS(ph)QTDVR_	0	0	1	1	2	816.903	1631.79	37.596	9.3158e-10	1	9266	57.525	35.47	8036300	4073500	6826800	0.80603	0.51084	P3100_01_02	1	1
E1BBI6	CCNY	Cyclin-Y	ASTIFLSKSQTDVR	_ASTIFLSKS(ph)QTDVR_	0	0	1	1	2	816.903	1631.79	37.745	8.8846e-21	2	9431	87.429	77.288	7742200	5495500	7045100	0.99084	1.1177	P3100_03_01	1	2
E1BBI6	CCNY	Cyclin-Y	ASTIFLSKSQTDVR	_ASTIFLS(ph)KSQTDVR_	0	0	1	1	2	816.903	1631.79	37.726	1.2859e-16	2	9453	74.428	64.003	8331800	5205100	7483700	0.92696	1.1149	P3100_03_02	1	2
E1BBI6	CCNY	Cyclin-Y	ASTIFLSKSQTDVR	_ASTIFLSKS(ph)QTDVR_	0	0	1	1	3	544.938	1631.79	37.713	7.2215e-05	1	9455	45.221	31.796	5947000	4714400	6608800	0.99194	1.1131	P3100_03_02	1	2
E1BBI6	CCNY	Cyclin-Y	ASTIFLSKSQTDVR	_ASTIFLSKS(ph)QTDVR_	0	0	1	1	2	816.903	1631.79	37.889	5.9228e-18	3	9415	81.346	71.655	10227000	5683300	7393100	1.0301	1.1269	P3100_04_01	2	2
E1BBI6	CCNY	Cyclin-Y	ASTIFLSKSQTDVR	_ASTIFLSKS(ph)QTDVR_	0	0	1	1	3	544.938	1631.79	37.885	5.6693e-21	1	9422	85.563	55.983	6198900	4623700	6326600	1.0673	1.1411	P3100_04_01	2	2
E1BBI6	CCNY	Cyclin-Y	ASTIFLSKSQTDVR	_ASTIFLSKS(ph)QTDVR_	0	0	1	1	2	816.903	1631.79	37.893	1.6867e-25	2	9435	96.208	86.517	8785300	5627300	7444500	1.0191	1.0818	P3100_04_02	2	2
E1BBI6	CCNY	Cyclin-Y	ASTIFLSKSQTDVR	_ASTIFLSKS(ph)QTDVR_	0	0	1	1	3	544.938	1631.79	37.897	0.00015351	1	9431	41.422	27.998	6698600	4845600	5147600	1.0531	1.1284	P3100_04_02	2	2
E1BBI6	CCNY	Cyclin-Y	ASTIFLSKSQTDVR	_AS(ph)TIFLSKS(ph)QTDVR_	0	0	2	1	2	856.886	1711.76	40.022	0.0048313	1	9810	44.499	35.121	8998800	5361500	15637000	0.89743	0.96795	P3100_01_01	1	1
A6QQM1	CCNY	Cyclin-Y	SASADNLTLPR	_SAS(ph)ADNLTLPR_	0	0	1	0	2	612.785	1223.55	36.179	1.2355e-44	1	8786	121.99	97.133	102330000	146080000	94950000	1.4333	0.56305	P3100_01_01	1	1
A6QQM1	CCNY	Cyclin-Y	SASADNLTLPR	_SAS(ph)ADNLTLPR_	0	0	1	0	2	612.785	1223.55	36.21	3.3006e-54	1	8863	124.62	99.845	76084000	109560000	68497000	1.4861	0.54105	P3100_01_02	1	1
A6QQM1	CCNY	Cyclin-Y	SASADNLTLPR	_SAS(ph)ADNLTLPR_	0	0	1	0	2	612.785	1223.55	36.114	2.5394e-23	1	8988	103.6	72.007	87381000	97228000	73117000	1.2188	0.93803	P3100_02_01	2	1
A6QQM1	CCNY	Cyclin-Y	SASADNLTLPR	_SAS(ph)ADNLTLPR_	0	0	1	0	2	612.785	1223.55	36.119	5.3462e-24	1	9003	106.6	83.575	86523000	96902000	77647000	1.2281	0.93445	P3100_02_01	2	1
A6QQM1	CCNY	Cyclin-Y	SASADNLTLPR	_SAS(ph)ADNLTLPR_	0	0	1	0	2	612.785	1223.55	36.275	4.1471e-23	1	9011	101.2	84.082	81673000	100490000	82126000	1.213	0.89062	P3100_02_02	2	1
A6QQM1	CCNY	Cyclin-Y	SASADNLTLPR	_SAS(ph)ADNLTLPR_	0	0	1	0	2	612.785	1223.55	36.257	4.2743e-23	1	9014	101.01	74.256	92172000	99511000	74760000	1.1369	0.89974	P3100_02_02	2	1
A6QQM1	CCNY	Cyclin-Y	SASADNLTLPR	_SAS(ph)ADNLTLPR_	0	0	1	0	2	612.785	1223.55	35.954	0.0028556	1	8929	59.68	43.06	21405000	26820000	17228000	1.4716	0.68212	P3100_03_01	1	2
A6QQM1	CCNY	Cyclin-Y	SASADNLTLPR	_SAS(ph)ADNLTLPR_	0	0	1	0	2	612.785	1223.55	35.889	6.0455e-16	1	8988	95.067	70.291	18176000	24911000	16641000	1.4526	0.62353	P3100_03_02	1	2
A6QQM1	CCNY	Cyclin-Y	SASADNLTLPR	_SAS(ph)ADNLTLPR_	0	0	1	0	2	612.785	1223.55	35.954	0.013075	1	8909	47.774	27.074	19832000	19413000	15028000	1.2125	0.87902	P3100_04_01	2	2
A6QQM1	CCNY	Cyclin-Y	SASADNLTLPR	_SAS(ph)ADNLTLPR_	0	0	1	0	2	612.785	1223.55	35.977	0.014556	1	8915	46.318	21.542	19130000	19413000	16106000	1.2022	0.86744	P3100_04_01	2	2
A6QQM1	CCNY	Cyclin-Y	SASADNLTLPR	_SAS(ph)ADNLTLPR_	0	0	1	0	2	612.785	1223.55	36.024	0.0059003	1	8942	53.491	32.791	17738000	21488000	16436000	1.2513	0.84129	P3100_04_02	2	2
E1BBI6	CCNYL1	Cyclin-Y-like protein 1	SFSADNFIGIQR	_SFS(ph)ADNFIGIQR_	0	0	1	0	2	717.824	1433.63	49.927	1.5591e-68	1	12374	135.23	107.81	10838000	10325000	12003000	1.1705	0.61303	P3100_01_01	1	1
E1BBI6	CCNYL1	Cyclin-Y-like protein 1	SFSADNFIGIQR	_SFS(ph)ADNFIGIQR_	0	0	1	0	2	717.824	1433.63	50.042	1.1698e-32	1	12463	112.96	87.49	7474000	7048200	9093500	1.1732	0.52676	P3100_01_02	1	1
E1BBI6	CCNYL1	Cyclin-Y-like protein 1	SFSADNFIGIQR	_SFS(ph)ADNFIGIQR_	0	0	1	0	2	717.824	1433.63	50.165	0.0049498	1	12675	51.073	23.306	8086000	11111000	7279400	1.4842	0.94473	P3100_02_01	2	1
E1BBI6	CCNYL1	Cyclin-Y-like protein 1	SFSADNFIGIQR	_SFS(ph)ADNFIGIQR_	0	0	1	0	2	717.824	1433.63	50.111	3.2602e-16	1	12708	94.487	63.416	8976500	5800100	6165000	1.3158	0.90707	P3100_02_01	2	1
E1BBI6	CCNYL1	Cyclin-Y-like protein 1	SFSADNFIGIQR	_SFS(ph)ADNFIGIQR_	0	0	1	0	2	717.824	1433.63	50.361	2.067e-10	1	12701	72.898	48.473	5669100	6824500	6824500	2.2348	0.94734	P3100_02_02	2	1
E1BBI6	CCNYL1	Cyclin-Y-like protein 1	SFSADNFIGIQR	_SFS(ph)ADNFIGIQR_	0	0	1	0	2	717.824	1433.63	49.749	0.0021485	1	12429	54.898	39.754	3312100	2322600	2942900	1.2383	0.72133	P3100_03_02	1	2
E1BBI6	CCNYL1	Cyclin-Y-like protein 1	SFSADNFIGIQR	_SFS(ph)ADNFIGIQR_	0	0	1	0	2	717.824	1433.63	49.808	9.2319e-11	1	12342	75.764	50.835	3261300	3846200	3867700	1.0355	0.9338	P3100_04_01	2	2
E1BBI6	CCNYL1	Cyclin-Y-like protein 1	SFSADNFIGIQR	_SFS(ph)ADNFIGIQR_	0	0	1	0	2	717.824	1433.63	49.863	0.014378	1	12362	40.941	15.493	4376800	2644100	2802800	0.97603	0.78691	P3100_04_02	2	2
Q53TN4-3	CYBRD1	Cytochrome b reductase 1	GSMPAYSGNNMDKSDSELNSEVAAR	_GSMPAYSGNNMDKS(ph)DSELNSEVAAR_	0	0	1	1	3	904.042	2709.1	35.491	0	2	8649	205.7	180.87	94685000	55689000	131400000	0.91982	0.71257	P3100_01_01	1	1
Q53TN4-3	CYBRD1	Cytochrome b reductase 1	GSMPAYSGNNMDKSDSELNSEVAAR	_GSMPAYSGNNMDKS(ph)DSELNSEVAAR_	0	0	1	1	3	904.042	2709.1	35.545	3.7759e-182	1	8737	169.68	146.09	67087000	33385000	75503000	0.93699	0.65914	P3100_01_02	1	1
Q53TN4-3	CYBRD1	Cytochrome b reductase 1	GSMPAYSGNNMDKSDSELNSEVAAR	_GSMPAYSGNNMDKS(ph)DSELNSEVAAR_	0	0	1	1	3	904.042	2709.1	35.544	1.2606e-105	1	8748	143.61	131.38	50871000	33524000	97101000	0.89111	0.68524	P3100_01_02	1	1
Q53TN4-3	CYBRD1	Cytochrome b reductase 1	GSMPAYSGNNMDKSDSELNSEVAAR	_GSMPAYS(ph)GNNMDKS(ph)DSELNSEVAAR_	0	0	2	1	3	930.698	2789.07	37.12	4.2493e-06	1	9333	42.185	37.778	8898400	2637900	4111500	0.75071	0.88297	P3100_02_02	2	1
Q53TN4-3	CYBRD1	Cytochrome b reductase 1	NLALDEAGQRSTM	_NLALDEAGQRS(ph)TM(ox)_	0	1	1	1	2	751.321	1500.63	31.846	6.8806e-05	1	7633	71.685	66.781	28276000	56643000	56469000	3.4243	1.3168	P3100_01_01	1	1
Q53TN4-3	CYBRD1	Cytochrome b reductase 1	NLALDEAGQRSTM	_NLALDEAGQRST(ph)M(ox)_	0	1	1	1	2	751.321	1500.63	31.97	5.3745e-60	1	7740	128.79	113.89	28775000	54850000	53803000	2.0896	1.2711	P3100_01_01	1	1
Q53TN4-3	CYBRD1	Cytochrome b reductase 1	NLALDEAGQRSTM	_NLALDEAGQRS(ph)TM(ox)_	0	1	1	1	2	751.321	1500.63	35.692	0.00010373	1	8632	43.261	32.215	5798700	6182200	4821000	1.3443	0.64559	P3100_01_02	1	1
Q53TN4-3	CYBRD1	Cytochrome b reductase 1	NLALDEAGQRSTM	_NLALDEAGQRST(ph)M(ox)_	0	1	1	1	2	751.321	1500.63	31.849	4.9026e-09	1	7717	84.94	77.485	20420000	39681000	38538000	2.0556	1.2076	P3100_01_02	1	1
Q53TN4-3	CYBRD1	Cytochrome b reductase 1	NLALDEAGQRSTM	_NLALDEAGQRST(ph)M(ox)_	0	1	1	1	2	751.321	1500.63	31.959	1.2666e-46	1	7851	120.11	101.48	19932000	39582000	37725000	1.9653	1.1435	P3100_01_02	1	1
Q53TN4-3	CYBRD1	Cytochrome b reductase 1	NLALDEAGQRSTM	_NLALDEAGQRS(ph)TM(ox)_	0	1	1	1	2	751.321	1500.63	35.81	9.3091e-05	1	8767	43.81	36.753	9054800	8656900	8101000	1.2616	0.96088	P3100_02_01	2	1
Q53TN4-3	CYBRD1	Cytochrome b reductase 1	NLALDEAGQRSTM	_NLALDEAGQRS(ph)TM(ox)_	0	1	1	1	2	751.321	1500.63	31.921	3.1799e-12	1	7843	91.401	81.555	38756000	60162000	66604000	3.6261	2.087	P3100_02_01	2	1
Q53TN4-3	CYBRD1	Cytochrome b reductase 1	NLALDEAGQRSTM	_NLALDEAGQRS(ph)TM(ox)_	0	1	1	1	2	751.321	1500.63	32.029	0.00024605	1	7865	58.246	48.964	38114000	58525000	70252000	3.2988	2.0727	P3100_02_01	2	1
Q53TN4-3	CYBRD1	Cytochrome b reductase 1	NLALDEAGQRSTM	_NLALDEAGQRS(ph)TM(ox)_	0	1	1	1	2	751.321	1500.63	31.988	5.0038e-25	1	7865	101.08	97.062	37346000	65531000	74963000	3.6515	2.2677	P3100_02_02	2	1
Q53TN4-3	CYBRD1	Cytochrome b reductase 1	NLALDEAGQRSTM	_NLALDEAGQRS(ph)TM(ox)_	0	1	1	1	2	751.321	1500.63	31.916	1.2237e-12	1	7897	92.264	82.982	36936000	63860000	76076000	3.418	2.3114	P3100_02_02	2	1
Q53TN4-3	CYBRD1	Cytochrome b reductase 1	NLALDEAGQRSTM	_NLALDEAGQRS(ph)TM(ox)_	0	1	1	1	3	501.217	1500.63	31.772	0.00020204	1	7970	40.493	32.883	1562100	1385700	1570200	1.0489	0.85626	P3100_04_02	2	2
Q53TN4-3	CYBRD1	Cytochrome b reductase 1	NLALDEAGQRSTM	_NLALDEAGQRS(ph)T(ph)M(ox)_	0	1	2	1	2	791.304	1580.59	34.704	5.3581e-46	1	8357	115.91	102.04	11741000	21811000	25264000	3.3337	1.483	P3100_01_01	1	1
Q53TN4-3	CYBRD1	Cytochrome b reductase 1	NLALDEAGQRSTM	_NLALDEAGQRS(ph)T(ph)M(ox)_	0	1	2	1	2	791.304	1580.59	34.795	8.2704e-05	1	8378	56.081	46.238	13002000	21218000	23537000	3.1846	1.4334	P3100_01_01	1	1
Q53TN4-3	CYBRD1	Cytochrome b reductase 1	NLALDEAGQRSTM	_NLALDEAGQRS(ph)T(ph)M(ox)_	0	1	2	1	2	791.304	1580.59	34.578	0.0002824	1	8476	53.625	44.15	11028000	17696000	20605000	3.1746	1.3952	P3100_01_02	1	1
Q53TN4-3	CYBRD1	Cytochrome b reductase 1	NLALDEAGQRSTM	_NLALDEAGQRS(ph)T(ph)M(ox)_	0	1	2	1	2	791.304	1580.59	34.508	7.4466e-05	1	8515	57.41	52.93	15263000	23157000	27000000	3.2827	2.1051	P3100_02_01	2	1
Q53TN4-3	CYBRD1	Cytochrome b reductase 1	NLALDEAGQRSTM	_NLALDEAGQRS(ph)T(ph)M(ox)_	0	1	2	1	2	791.304	1580.59	34.563	0.0023618	1	8552	44.1	34.257	15592000	23065000	25641000	2.4556	1.9031	P3100_02_01	2	1
Q53TN4-3	CYBRD1	Cytochrome b reductase 1	NLALDEAGQRSTM	_NLALDEAGQRS(ph)T(ph)M(ox)_	0	1	2	1	2	791.304	1580.59	34.192	8.6253e-05	1	8489	58.693	49.219	12402000	19192000	22406000	1.7579	1.9775	P3100_02_02	2	1
Q53TN4-3	CYBRD1	Cytochrome b reductase 1	NLALDEAGQRSTM	_NLALDEAGQRST(ph)M_	0	0	1	1	2	743.324	1484.63	36.344	2.0282e-87	1	8880	141.18	114.1	79592000	99079000	66507000	1.573	0.57108	P3100_01_01	1	1
Q53TN4-3	CYBRD1	Cytochrome b reductase 1	NLALDEAGQRSTM	_NLALDEAGQRS(ph)TM_	0	0	1	1	3	495.885	1484.63	37.009	0.00061047	1	9041	54.72	42.202	4357900	4960600	4780700	0.89425	0.5989	P3100_01_01	1	1
Q53TN4-3	CYBRD1	Cytochrome b reductase 1	NLALDEAGQRSTM	_NLALDEAGQRS(ph)TM_	0	0	1	1	2	743.324	1484.63	36.434	8.6407e-55	1	8977	122.01	110.05	60727000	73848000	73848000	2.4244	0.64512	P3100_01_02	1	1
Q53TN4-3	CYBRD1	Cytochrome b reductase 1	NLALDEAGQRSTM	_NLALDEAGQRS(ph)TM_	0	0	1	1	2	743.324	1484.63	36.329	2.7495e-102	1	9100	144.3	129.33	51214000	50031000	44967000	1.2379	0.93288	P3100_02_01	2	1
Q53TN4-3	CYBRD1	Cytochrome b reductase 1	NLALDEAGQRSTM	_NLALDEAGQRS(ph)TM_	0	0	1	1	2	743.324	1484.63	36.539	2.5862e-45	1	9137	117.3	101.2	60740000	58544000	49009000	1.2137	0.87925	P3100_02_02	2	1
Q53TN4-3	CYBRD1	Cytochrome b reductase 1	NLALDEAGQRSTM	_NLALDEAGQRS(ph)TM_	0	0	1	1	3	495.885	1484.63	37.325	0.00041072	1	9400	63.462	53.328	4506300	4287800	4424400	1.3035	0.97241	P3100_02_02	2	1
Q53TN4-3	CYBRD1	Cytochrome b reductase 1	NLALDEAGQRSTM	_NLALDEAGQRS(ph)TM_	0	0	1	1	2	743.324	1484.63	36.133	4.207e-17	1	9059	93.371	80.579	31717000	37003000	26789000	1.5129	0.69773	P3100_03_01	1	2
Q53TN4-3	CYBRD1	Cytochrome b reductase 1	NLALDEAGQRSTM	_NLALDEAGQRST(ph)M_	0	0	1	1	2	743.324	1484.63	36.065	8.6187e-18	1	9060	93.427	82.657	27752000	32251000	23076000	1.6083	0.67683	P3100_03_02	1	2
Q53TN4-3	CYBRD1	Cytochrome b reductase 1	NLALDEAGQRSTM	_NLALDEAGQRS(ph)TM_	0	0	1	1	2	743.324	1484.63	36.192	0.000326	1	9003	69.081	59.282	26823000	26967000	21952000	1.1785	0.86841	P3100_04_01	2	2
Q53TN4-3	CYBRD1	Cytochrome b reductase 1	NLALDEAGQRSTM	_NLALDEAGQRS(ph)TM_	0	0	1	1	2	743.324	1484.63	36.206	3.286e-17	1	9022	94.845	80.413	27696000	27011000	22765000	1.178	0.86261	P3100_04_01	2	2
Q53TN4-3	CYBRD1	Cytochrome b reductase 1	NLALDEAGQRSTM	_NLALDEAGQRS(ph)TM_	0	0	1	1	2	743.324	1484.63	36.283	1.1482e-24	1	9055	100.45	86.019	27546000	25934000	21735000	1.161	0.8616	P3100_04_02	2	2
Q53TN4-3	CYBRD1	Cytochrome b reductase 1	NLALDEAGQRSTM	_NLALDEAGQRS(ph)T(ph)M_	0	0	2	1	2	783.307	1564.6	38.759	1.0371e-138	1	9487	158.5	142.19	236350000	298590000	263580000	1.4065	0.83833	P3100_01_01	1	1
Q53TN4-3	CYBRD1	Cytochrome b reductase 1	NLALDEAGQRSTM	_NLALDEAGQRS(ph)T(ph)M_	0	0	2	1	2	783.307	1564.6	38.683	2.6899e-102	1	9564	146.28	137.16	170880000	224200000	194250000	1.5018	0.70595	P3100_01_02	1	1
Q53TN4-3	CYBRD1	Cytochrome b reductase 1	NLALDEAGQRSTM	_NLALDEAGQRS(ph)T(ph)M_	0	0	2	1	2	783.307	1564.6	38.495	0.00020981	1	9566	71.263	60.155	225930000	207670000	171800000	1.1879	0.82077	P3100_02_01	2	1
Q53TN4-3	CYBRD1	Cytochrome b reductase 1	NLALDEAGQRSTM	_NLALDEAGQRS(ph)T(ph)M_	0	0	2	1	3	522.54	1564.6	38.333	2.3492e-06	1	9643	49.924	44.793	2599000	4109000	4109000	1.8828	0.99718	P3100_02_02	2	1
Q53TN4-3	CYBRD1	Cytochrome b reductase 1	NLALDEAGQRSTM	_NLALDEAGQRS(ph)T(ph)M_	0	0	2	1	2	783.307	1564.6	38.353	1.2539e-11	1	9539	90.872	79.764	221960000	195140000	158510000	1.2182	0.81539	P3100_02_02	2	1
Q53TN4-3	CYBRD1	Cytochrome b reductase 1	SDSELNSEVAAR	_S(ph)DSELNSEVAAR_	0	0	1	0	2	679.285	1356.56	35.467	0.001881	1	8641	63.473	14.037	8307000	11942000	8033100	2.263	0.69577	P3100_01_01	1	1
Q08495	DMTN	Dematin	DSSVPGSPSSIVAK	_DSS(ph)VPGSPSSIVAK_	0	0	1	0	2	705.829	1409.64	34.192	3.0938e-15	2	8296	67.299	55.668	26528000	18854000	27774000	0.9241	0.57786	P3100_01_01	1	1
Q08495	DMTN	Dematin	DSSVPGSPSSIVAK	_DSSVPGSPS(ph)SIVAK_	0	0	1	0	2	705.829	1409.64	34.982	2.5961e-40	1	8548	112.67	101.41	43893000	34417000	36968000	1.0687	0.46375	P3100_01_01	1	1
Q08495	DMTN	Dematin	DSSVPGSPSSIVAK	_DSS(ph)VPGSPSSIVAK_	0	0	1	0	2	705.829	1409.64	34.17	3.3885e-15	2	8362	66.977	57.782	18809000	13255000	20116000	0.94456	0.54173	P3100_01_02	1	1
Q08495	DMTN	Dematin	DSSVPGSPSSIVAK	_DSS(ph)VPGSPSSIVAK_	0	0	1	0	2	705.829	1409.64	34.175	7.9457e-18	2	8480	79.837	67.779	33942000	18099000	27868000	0.98484	1.035	P3100_02_01	2	1
Q08495	DMTN	Dematin	DSSVPGSPSSIVAK	_DSSVPGS(ph)PSSIVAK_	0	0	1	0	2	705.829	1409.64	34.895	1.0924e-15	1	8875	69.485	62.581	61710000	33220000	44492000	0.85703	1.0376	P3100_02_01	2	1
Q08495	DMTN	Dematin	DSSVPGSPSSIVAK	_DSS(ph)VPGSPSSIVAK_	0	0	1	0	2	705.829	1409.64	34.073	9.0275e-21	3	8535	87.088	74.82	32820000	19297000	28971000	1.0097	1.055	P3100_02_02	2	1
Q08495	DMTN	Dematin	DSSVPGSPSSIVAK	_DSS(ph)VPGSPSSIVAK_	0	0	1	0	2	705.829	1409.64	33.727		0				5588400	3792000	5878300	1.0319	1.1619	P3100_03_01	1	2
Q08495	DMTN	Dematin	DSSVPGSPSSIVAK	_DSS(ph)VPGSPSSIVAK_	0	0	1	0	2	705.829	1409.64	33.751		0				1007300	2221400	2221400	2.3786	0.81783	P3100_03_02	1	2
Q08495	DMTN	Dematin	DSSVPGSPSSIVAK	_DSS(ph)VPGSPSSIVAK_	0	0	1	0	2	705.829	1409.64	33.94		0				1495600	1498700	1498700	1.7165	0.67123	P3100_04_02	2	2
Q08495	DMTN	Dematin	DSSVPGSPSSIVAK	_DSS(ph)VPGSPS(ph)SIVAK_	0	0	2	0	2	745.812	1489.61	35.908	1.2616e-16	3	8683	70.783	52.768	6346600	8099100	8613100	1.1505	0.98138	P3100_01_01	1	1
Q08495	DMTN	Dematin	DSSVPGSPSSIVAK	_DSSVPGS(ph)PSS(ph)IVAK_	0	0	2	0	2	745.812	1489.61	36.748	0.00096608	1	8984	40.645	33.28	6542600	5924700	6731600	1.1517	0.81395	P3100_01_01	1	1
Q08495	DMTN	Dematin	DSSVPGSPSSIVAK	_DSS(ph)VPGSPSS(ph)IVAK_	0	0	2	0	2	745.812	1489.61	35.695	0.0023161	1	8727	55.437	28.665	5718600	3079900	5072300	0.8305	0.84587	P3100_01_02	1	1
Q08495	DMTN	Dematin	DSSVPGSPSSIVAK	_DS(ph)SVPGSPSS(ph)IVAK_	0	0	2	0	2	745.812	1489.61	35.694	0.0012303	1	8741	67.645	34.056	5035100	3527500	5567400	0.9026	0.94431	P3100_01_02	1	1
Q08495	DMTN	Dematin	DSSVPGSPSSIVAK	_DSS(ph)VPGSPSS(ph)IVAK_	0	0	2	0	2	745.812	1489.61	35.515	1.6025e-06	2	8878	50.493	34.151	6171400	3997400	4446300	0.93587	0.95949	P3100_02_01	2	1
Q08495	DMTN	Dematin	DSSVPGSPSSIVAK	_DSS(ph)VPGSPSS(ph)IVAK_	0	0	2	0	2	745.812	1489.61	35.162	4.1283e-11	1	8841	62.589	30.066	5605300	3808900	5107700	1.0462	1.3895	P3100_02_02	2	1
Q08495	DMTN	Dematin	DSSVPGSPSSIVAK	_DSSVPGSPSSIVAK_	0	0	0	0	2	665.846	1329.68	32.914	1.4255e-09	3	8194	59.864	48.939	25062000	17260000	16081000	0.87632	1.0489	P3100_02_01	2	1
Q08495	DMTN	Dematin	DSSVPGSPSSIVAK	_DSSVPGSPSSIVAK_	0	0	0	0	2	665.846	1329.68	32.978	2.8976e-09	3	8193	56.527	48.117	24531000	14583000	13810000	0.84404	0.95865	P3100_02_02	2	1
Q08495	DMTN	Dematin	DSSVPGSPSSIVAK	_DSSVPGSPSSIVAK_	0	0	0	0	2	665.846	1329.68	32.861		0				2054900	1133400	1223400	0.83768	0.69672	P3100_03_01	1	2
Q08495	DMTN	Dematin	DSSVPGSPSSIVAK	_DSSVPGSPSSIVAK_	0	0	0	0	2	665.846	1329.68	32.778		0				1904300	962100	1052400	0.82591	0.7056	P3100_03_02	1	2
Q08495	DMTN	Dematin	DSSVPGSPSSIVAK	_DSSVPGSPSSIVAK_	0	0	0	0	2	665.846	1329.68	32.817		0				2150100	1392300	1571600	0.94949	0.75554	P3100_04_01	2	2
Q08495	DMTN	Dematin	DSSVPGSPSSIVAK	_DSSVPGSPSSIVAK_	0	0	0	0	2	665.846	1329.68	32.878		0				2000600	978110	1204100	0.91793	0.67777	P3100_04_02	2	2
Q08495	DMTN	Dematin	DSSVPGSPSSIVAK	_DSSVPGSPSSIVAK_	0	0	0	0	2	665.846	1329.68	33.207		0				1276000	682540	734940	0.7748	0.86434	P3100_06_01	2	3
Q08495	DMTN	Dematin	DSSVPGSPSSIVAK	_DSSVPGSPSSIVAK_	0	0	0	0	2	665.846	1329.68	33.118		0				1359800	882450	828620	0.6219	0.76284	P3100_06_02	2	3
Q08495	DMTN	Dematin	ERSLSPK	_ERS(ph)LSPK_	0	0	1	1	2	448.716	895.416	17.56	0.0091015	3	4354	73.887	36.338	6514500	5188800	5523700	0.99617	1.0275	P3100_02_01	2	1
Q08495	DMTN	Dematin	ERSLSPK	_ERS(ph)LSPK_	0	0	1	1	2	448.716	895.416	19.02	0.0142	1	4357	58.699	18.348	6953300	5036500	5928100	1.1255	1.0715	P3100_02_01	2	1
Q08495	DMTN	Dematin	ERSLSPK	_ERS(ph)LSPK_	0	0	1	1	2	448.716	895.416	18.108	0.0037779	1	4371	77.744	37.02	10782000	5744700	6707700	0.92754	1.0623	P3100_02_02	2	1
Q08495	DMTN	Dematin	ERSLSPK	_ERS(ph)LSPK_	0	0	1	1	2	448.716	895.416	16.64	0.013842	3	4192	70.028	29.677	8449700	7912000	7072000	1.3321	0.84507	P3100_03_01	1	2
Q08495	DMTN	Dematin	ERSLSPK	_ERS(ph)LSPK_	0	0	1	1	2	448.716	895.416	16.602	0.0043967	3	4202	76.943	36.592	8584500	8190100	6538100	1.3697	0.88921	P3100_03_02	1	2
Q08495	DMTN	Dematin	ERSLSPK	_ERS(ph)LSPK_	0	0	1	1	2	448.716	895.416	16.65	0.00022636	3	4206	84.507	43.784	19453000	14987000	17731000	1.0101	0.97188	P3100_04_01	2	2
Q08495	DMTN	Dematin	ERSLSPK	_ERS(ph)LSPK_	0	0	1	1	2	448.716	895.416	16.797	0.014172	2	4213	68.847	36.432	13336000	8629500	9787200	0.93328	0.92539	P3100_04_02	2	2
Q08495	DMTN	Dematin	ERSLSPK	_ERS(ph)LSPK_	0	0	1	1	2	448.716	895.416	17.121		0				924140	1131200	678770	1.1862	0.94675	P3100_01_01	1	1
Q08495	DMTN	Dematin	ERSLSPK	_ERS(ph)LSPK_	0	0	1	1	2	448.716	895.416	17.261		0				975960	801960	648270	1.1765	0.64995	P3100_01_02	1	1
Q08495	DMTN	Dematin	ESVGGSPQTK	_ESVGGS(ph)PQTK_	0	0	1	0	2	535.232	1068.45	17.236	2.216e-05	2	3937	60.157	42.021	2779500	2295600	2123800	1.0046	0.63037	P3100_01_01	1	1
Q08495	DMTN	Dematin	ESVGGSPQTK	_ESVGGS(ph)PQTK_	0	0	1	0	2	535.232	1068.45	17.066	2.9476e-05	1	3949	58.32	42.775	5430000	3030200	4303100	0.97653	1.0342	P3100_02_01	2	1
Q08495	DMTN	Dematin	ESVGGSPQTK	_ESVGGS(ph)PQTK_	0	0	1	0	2	535.232	1068.45	17.086		0				1930700	1455300	1067000	1.0377	0.50621	P3100_01_02	1	1
Q08495	DMTN	Dematin	ESVGGSPQTK	_ESVGGS(ph)PQTK_	0	0	1	0	2	535.232	1068.45	17.819		0				933340	825890	1057500	1.0041	1.0203	P3100_02_01	2	1
Q08495	DMTN	Dematin	ESVGGSPQTK	_ESVGGS(ph)PQTK_	0	0	1	0	2	535.232	1068.45	16.425		0				499600	353350	264070	0.97931	0.74919	P3100_03_01	1	2
Q08495	DMTN	Dematin	ESVGGSPQTK	_ESVGGS(ph)PQTK_	0	0	1	0	2	535.232	1068.45	16.421		0				420990	370740	364960	1.0048	0.82918	P3100_03_02	1	2
Q08495	DMTN	Dematin	GAEEEEEEEDDDSGEEMK	_GAEEEEEEEDDDS(ph)GEEMK_	0	0	1	0	2	1068.85	2135.69	23.806	1.4286e-63	1	5592	126.02	111.13	1721300	1617800	8715100	1.3824	3.8142	P3100_01_01	1	1
Q08495	DMTN	Dematin	GAEEEEEEEDDDSGEEMKALR	_GAEEEEEEEDDDS(ph)GEEMKALR_	0	0	1	1	3	826.311	2475.91	31.198	4.0415e-108	2	7537	141.36	130.55	34527000	59083000	17646000	2.1803	0.18134	P3100_01_01	1	1
Q08495	DMTN	Dematin	GAEEEEEEEDDDSGEEMKALR	_GAEEEEEEEDDDS(ph)GEEMKALR_	0	0	1	1	3	826.311	2475.91	31.163	3.2384e-70	1	7608	129.27	123.56	26948000	40129000	11451000	2.1682	0.183	P3100_01_02	1	1
Q08495	DMTN	Dematin	GAEEEEEEEDDDSGEEMKALR	_GAEEEEEEEDDDS(ph)GEEMKALR_	0	0	1	1	3	826.311	2475.91	31.181	6.4895e-175	1	7614	172.8	161.99	30424000	36947000	11315000	2.037	0.18465	P3100_01_02	1	1
Q08495	DMTN	Dematin	GNSLPCVLEQK	_GNS(ph)LPCVLEQK_	0	0	1	0	2	662.802	1323.59	40.707	1.194e-62	2	9943	134.14	102.43	577780000	288000000	925030000	0.78295	0.77546	P3100_01_01	1	1
Q08495	DMTN	Dematin	GNSLPCVLEQK	_GNS(ph)LPCVLEQK_	0	0	1	0	3	442.204	1323.59	40.722	6.5712e-16	1	9991	94.63	67.582	9282100	5193100	11261000	0.61483	0.89979	P3100_01_01	1	1
Q08495	DMTN	Dematin	GNSLPCVLEQK	_GNS(ph)LPCVLEQK_	0	0	1	0	3	442.204	1323.59	40.699	4.6831e-23	1	9992	100.4	79.002	9265300	5350500	12267000	0.78487	1.0463	P3100_01_01	1	1
Q08495	DMTN	Dematin	GNSLPCVLEQK	_GNS(ph)LPCVLEQK_	0	0	1	0	2	662.802	1323.59	40.675	2.851e-107	2	10033	154.69	125.15	423280000	222740000	713390000	0.73037	0.6751	P3100_01_02	1	1
Q08495	DMTN	Dematin	GNSLPCVLEQK	_GNS(ph)LPCVLEQK_	0	0	1	0	3	442.204	1323.59	40.713	2.5486e-10	2	10042	86.497	67.365	9473500	2751300	11178000	0.50412	0.86084	P3100_01_02	1	1
Q08495	DMTN	Dematin	GNSLPCVLEQK	_GNS(ph)LPCVLEQK_	0	0	1	0	2	662.802	1323.59	40.64	2.777e-62	2	10208	131.56	107.48	551070000	384090000	406760000	1.1301	0.99009	P3100_02_01	2	1
Q08495	DMTN	Dematin	GNSLPCVLEQK	_GNS(ph)LPCVLEQK_	0	0	1	0	3	442.204	1323.59	40.629	4.8567e-08	3	10221	82.109	58.259	13122000	6655800	9075100	1.1847	0.92488	P3100_02_01	2	1
Q08495	DMTN	Dematin	GNSLPCVLEQK	_GNS(ph)LPCVLEQK_	0	0	1	0	3	442.204	1323.59	40.822	0.00011174	2	10244	51.591	32.692	8777700	6911100	6208600	1.1062	0.97774	P3100_02_02	2	1
Q08495	DMTN	Dematin	GNSLPCVLEQK	_GNS(ph)LPCVLEQK_	0	0	1	0	2	662.802	1323.59	40.542	2.4551e-62	2	10065	132.08	108.01	61517000	31681000	103100000	0.78874	1.8771	P3100_03_01	1	2
Q08495	DMTN	Dematin	GNSLPCVLEQK	_GNS(ph)LPCVLEQK_	0	0	1	0	2	662.802	1323.59	40.469	9.1907e-77	2	10076	142.45	118.38	54705000	29290000	93048000	0.78947	1.8986	P3100_03_02	1	2
Q08495	DMTN	Dematin	GNSLPCVLEQK	_GNS(ph)LPCVLEQK_	0	0	1	0	2	662.802	1323.59	40.643	2.3401e-49	2	10028	121.99	106.19	63223000	44676000	48331000	1.1751	1.0169	P3100_04_01	2	2
Q08495	DMTN	Dematin	GNSLPCVLEQK	_GNS(ph)LPCVLEQK_	0	0	1	0	2	662.802	1323.59	40.684	1.4342e-49	3	10053	124.62	100.94	59179000	39309000	48559000	1.1303	1.0363	P3100_04_02	2	2
Q08495	DMTN	Dematin	HLSAEDFSR	_HLS(ph)AEDFSR_	0	0	1	0	2	571.237	1140.46	29.782	1.2873e-49	1	7162	115.33	96.551	690170000	1280900000	1701200000	3.6115	1.6263	P3100_01_01	1	1
Q08495	DMTN	Dematin	HLSAEDFSR	_HLS(ph)AEDFSR_	0	0	1	0	2	571.237	1140.46	29.842	2.3527e-19	1	7200	100.93	66.678	673490000	1174700000	1659100000	3.5442	1.6106	P3100_01_01	1	1
Q08495	DMTN	Dematin	HLSAEDFSR	_HLS(ph)AEDFSR_	0	0	1	0	2	571.237	1140.46	29.993	3.5123e-38	1	7251	110.08	94.933	610480000	1100000000	1456000000	3.7505	1.3537	P3100_01_02	1	1
Q08495	DMTN	Dematin	HLSAEDFSR	_HLS(ph)AEDFSR_	0	0	1	0	2	571.237	1140.46	29.975	5.0075e-14	1	7434	99.752	71.543	748780000	974950000	746090000	1.4809	0.83542	P3100_02_01	2	1
Q08495	DMTN	Dematin	HLSAEDFSR	_HLS(ph)AEDFSR_	0	0	1	0	2	571.237	1140.46	30.158	1.4432e-19	1	7524	103.43	74.725	797900000	927640000	717680000	1.5199	0.90588	P3100_02_02	2	1
Q08495	DMTN	Dematin	HLSAEDFSR	_HLS(ph)AEDFSR_	0	0	1	0	2	571.237	1140.46	30.181	5.5409e-64	1	7554	124.21	103.43	95141000	167930000	211810000	3.6696	1.8308	P3100_03_01	1	2
Q08495	DMTN	Dematin	HLSAEDFSR	_HLS(ph)AEDFSR_	0	0	1	0	2	571.237	1140.46	30.215	3.3524e-49	1	7576	122.55	82.48	97204000	166990000	210830000	3.4727	1.7697	P3100_03_01	1	2
Q08495	DMTN	Dematin	HLSAEDFSR	_HLS(ph)AEDFSR_	0	0	1	0	2	571.237	1140.46	30.188	1.267e-37	1	7554	103.46	88.318	82109000	150910000	197400000	3.561	1.7063	P3100_03_02	1	2
Q08495	DMTN	Dematin	HLSAEDFSR	_HLS(ph)AEDFSR_	0	0	1	0	2	571.237	1140.46	30.228	2.3338e-49	1	7582	124.6	85.42	84521000	149080000	189670000	3.498	1.7193	P3100_03_02	1	2
Q08495	DMTN	Dematin	HLSAEDFSR	_HLS(ph)AEDFSR_	0	0	1	0	2	571.237	1140.46	30.255	2.6529e-28	1	7541	113.22	73.92	98485000	118240000	89510000	1.4475	0.95699	P3100_04_01	2	2
Q08495	DMTN	Dematin	HLSAEDFSR	_HLS(ph)AEDFSR_	0	0	1	0	2	571.237	1140.46	30.194	7.4569e-77	1	7542	127.87	109.81	96819000	118600000	92302000	1.2885	0.97851	P3100_04_01	2	2
Q08495	DMTN	Dematin	HLSAEDFSR	_HLS(ph)AEDFSR_	0	0	1	0	2	571.237	1140.46	30.286	3.3342e-28	1	7561	112.84	76.084	95578000	114270000	88244000	1.4698	0.95533	P3100_04_02	2	2
Q08495	DMTN	Dematin	HLSAEDFSR	_HLS(ph)AEDFSR_	0	0	1	0	2	571.237	1140.46	30.24	1.3925e-28	1	7568	103.91	87.772	92373000	115200000	90179000	1.2782	0.98633	P3100_04_02	2	2
Q08495	DMTN	Dematin	LQKQPLTSPGSVSPSR	_LQKQPLTSPGS(ph)VSPSR_	0	0	1	1	3	587.968	1760.88	28.403	1.8866e-28	1	6795	103.4	90.512	25405000	18870000	4323300	1.3635	0.078354	P3100_01_01	1	1
Q08495	DMTN	Dematin	LQKQPLTSPGSVSPSR	_LQKQPLTSPGS(ph)VSPSR_	0	0	1	1	3	587.968	1760.88	28.405	1.8997e-10	1	6809	82.406	67.02	26553000	22658000	4132100	1.1994	0.078865	P3100_01_01	1	1
Q08495	DMTN	Dematin	LQKQPLTSPGSVSPSR	_LQKQPLTSPGSVS(ph)PSR_	0	0	1	1	3	587.968	1760.88	27.796	1.4172e-05	1	6699	54.668	34.083	11200000	9276400	2513300	0.90954	0.12486	P3100_01_02	1	1
Q08495	DMTN	Dematin	LQKQPLTSPGSVSPSR	_LQKQPLTSPGS(ph)VSPSR_	0	0	1	1	3	587.968	1760.88	28.494	3.424e-11	1	6889	84.946	72.154	16166000	13267000	2493700	1.1518	0.076808	P3100_01_02	1	1
Q08495	DMTN	Dematin	LQKQPLTSPGSVSPSR	_LQKQPLTSPGSVS(ph)PSR_	0	0	1	1	3	587.968	1760.88	27.76	0.0014593	1	6851	43.216	33.679	11551000	7202700	11352000	1.0879	1.2782	P3100_02_01	2	1
Q08495	DMTN	Dematin	LQKQPLTSPGSVSPSR	_LQKQPLTSPGSVS(ph)PSR_	0	0	1	1	3	587.968	1760.88	27.802	6.7062e-07	1	6896	53.454	44.889	12024000	7233700	8231200	0.85582	0.93762	P3100_02_02	2	1
Q08495	DMTN	Dematin	LQKQPLTSPGSVSPSR	_LQKQPLTSPGSVS(ph)PSR_	0	0	1	1	3	587.968	1760.88	28.47		0				13763000	8906900	14094000	0.93398	1.2089	P3100_02_01	2	1
Q08495-2	DMTN	Dematin	LQSTEFSPSGSETGSPGLQIYPYEMLVVTNK	_LQST(ph)EFSPSGSETGSPGLQIYPYEM(ox)LVVTNK_	0	1	1	0	3	1152.54	3454.59	57.602	5.8779e-32	2	14286	64.213	60.092	19798000	16237000	65270000	0.9683	2.0615	P3100_01_01	1	1
Q08495-2	DMTN	Dematin	LQSTEFSPSGSETGSPGLQIYPYEMLVVTNK	_LQST(ph)EFSPSGSETGSPGLQIYPYEM(ox)LVVTNK_	0	1	1	0	4	864.655	3454.59	57.597	3.1419e-40	1	14296	72.091	69.55	11884000	9617100	43552000	1.0447	2.2033	P3100_01_01	1	1
Q08495-2	DMTN	Dematin	LQSTEFSPSGSETGSPGLQIYPYEMLVVTNK	_LQST(ph)EFSPSGSETGSPGLQIYPYEM(ox)LVVTNK_	0	1	1	0	4	864.655	3454.59	57.455	5.5789e-18	1	14547	41.933	40.032	11634000	7712300	24013000	1.1187	2.2313	P3100_02_02	2	1
Q08495-2	DMTN	Dematin	LQSTEFSPSGSETGSPGLQIYPYEMLVVTNK	_LQST(ph)EFSPSGSETGSPGLQIYPYEM(ox)LVVTNK_	0	1	1	0	4	864.655	3454.59	57.065		0				1289900	578090	2934500	0.61396	2.7918	P3100_03_01	1	2
Q08495-2	DMTN	Dematin	LQSTEFSPSGSETGSPGLQIYPYEMLVVTNK	_LQST(ph)EFSPSGSETGSPGLQIYPYEM(ox)LVVTNK_	0	1	1	0	4	864.655	3454.59	57.018		0				1219600	695050	847860	0.7383	1.0019	P3100_04_01	2	2
Q08495-2	DMTN	Dematin	LQSTEFSPSGSETGSPGLQIYPYEMLVVTNK	_LQST(ph)EFSPSGSETGSPGLQIYPYEMLVVTNK_	0	0	1	0	4	860.656	3438.59	63.399	2.7305e-40	1	16092	72.687	70.639	159340000	92462000	142720000	0.81225	1.0599	P3100_02_01	2	1
Q08495-2	DMTN	Dematin	LQSTEFSPSGSETGSPGLQIYPYEMLVVTNK	_LQST(ph)EFSPS(ph)GSETGSPGLQIYPYEMLVVTNK_	0	0	2	0	3	1173.86	3518.56	66.523	6.9168e-18	1	16944	46.813	45.518	20879000	11181000	17390000	0.89494	1.0632	P3100_02_01	2	1
Q08495-2	DMTN	Dematin	LQSTEFSPSGSETGSPGLQIYPYEMLVVTNK	_LQST(ph)EFSPS(ph)GSETGSPGLQIYPYEMLVVTNK_	0	0	2	0	3	1173.86	3518.56	66.882		0				1577400	5325000	5325000	4.2441	1.7071	P3100_01_01	1	1
Q08495	DMTN	Dematin	LQSTEFSPSGSETGSPGLQNGEGQR	_LQST(ph)EFSPSGSETGSPGLQNGEGQR_	0	0	1	0	3	877.384	2629.13	35.889	3.804e-12	1	8827	54.855	49.786	17981000	28295000	28295000	1.9392	1.1717	P3100_01_02	1	1
Q08495	DMTN	Dematin	MDRGNSLPCVLEQK	_M(ox)DRGNS(ph)LPCVLEQK_	0	1	1	1	3	581.592	1741.75	36.959	4.5571e-10	2	9053	56.424	37.602	16374000	23866000	35043000	1.6378	1.1135	P3100_01_01	1	1
Q08495	DMTN	Dematin	MDRGNSLPCVLEQK	_M(ox)DRGNS(ph)LPCVLEQK_	0	1	1	1	3	581.592	1741.75	37.144	1.5418e-06	1	9244	49.708	38.663	81305000	57852000	66220000	1.0627	0.93584	P3100_03_01	1	2
Q08495	DMTN	Dematin	MDRGNSLPCVLEQK	_M(ox)DRGNS(ph)LPCVLEQK_	0	1	1	1	2	871.884	1741.75	37.154	2.784e-05	3	9258	47.082	32.507	32461000	21200000	26078000	1.0136	0.93418	P3100_03_01	1	2
Q08495	DMTN	Dematin	MDRGNSLPCVLEQK	_M(ox)DRGNS(ph)LPCVLEQK_	0	1	1	1	3	581.592	1741.75	37.089	4.2916e-07	1	9272	54.103	39.672	72909000	51352000	66492000	1.0573	0.95924	P3100_03_02	1	2
Q08495	DMTN	Dematin	MDRGNSLPCVLEQK	_M(ox)DRGNS(ph)LPCVLEQK_	0	1	1	1	2	871.884	1741.75	37.111	1.2211e-06	1	9277	50.831	35.951	29996000	20334000	22790000	0.97542	0.93704	P3100_03_02	1	2
Q08495	DMTN	Dematin	MDRGNSLPCVLEQK	_M(ox)DRGNS(ph)LPCVLEQK_	0	1	1	1	3	581.592	1741.75	37.28	8.3004e-07	3	9232	52.52	41.475	88853000	56192000	67559000	1.0166	0.9578	P3100_04_01	2	2
Q08495	DMTN	Dematin	MDRGNSLPCVLEQK	_M(ox)DRGNS(ph)LPCVLEQK_	0	1	1	1	2	871.884	1741.75	37.288	0.00010971	1	9245	42.633	28.55	35472000	21958000	26708000	1.0154	0.97579	P3100_04_01	2	2
Q08495	DMTN	Dematin	MDRGNSLPCVLEQK	_M(ox)DRGNS(ph)LPCVLEQK_	0	1	1	1	3	581.592	1741.75	37.287	9.1575e-08	1	9254	55.437	41.005	77271000	49051000	61580000	1.0211	0.99312	P3100_04_02	2	2
Q08495	DMTN	Dematin	MDRGNSLPCVLEQK	_MDRGNS(ph)LPCVLEQK_	0	0	1	1	3	576.26	1725.76	38.499	3.1447e-17	1	9410	76.118	63.698	284910000	184570000	247740000	0.87884	0.39035	P3100_01_01	1	1
Q08495	DMTN	Dematin	MDRGNSLPCVLEQK	_MDRGNS(ph)LPCVLEQK_	0	0	1	1	3	576.26	1725.76	38.613	1.6486e-61	1	9510	124.63	105.39	222400000	142200000	176740000	0.9245	0.35724	P3100_01_02	1	1
Q08495	DMTN	Dematin	MDRGNSLPCVLEQK	_MDRGNS(ph)LPCVLEQK_	0	0	1	1	3	576.26	1725.76	41.047	3.3962e-10	2	10367	58.693	42.752	67412000	38545000	42595000	0.9792	0.85745	P3100_02_01	2	1
Q08495	DMTN	Dematin	MDRGNSLPCVLEQK	_MDRGNS(ph)LPCVLEQK_	0	0	1	1	3	576.26	1725.76	40.833	3.2802e-15	1	10170	63.302	47.037	64190000	35068000	43257000	0.9779	0.90487	P3100_02_02	2	1
Q08495	DMTN	Dematin	MDRGNSLPCVLEQK	_MDRGNS(ph)LPCVLEQK_	0	0	1	1	3	576.26	1725.76	38.658	1.384e-06	2	9640	50.957	41.824	145310000	91437000	129500000	1.0607	0.95783	P3100_03_01	1	2
Q08495	DMTN	Dematin	MDRGNSLPCVLEQK	_MDRGNS(ph)LPCVLEQK_	0	0	1	1	2	863.886	1725.76	38.671	3.1437e-15	1	9636	67.418	67.418	79142000	53942000	67813000	1.0672	0.94982	P3100_03_01	1	2
Q08495	DMTN	Dematin	MDRGNSLPCVLEQK	_MDRGNS(ph)LPCVLEQK_	0	0	1	1	2	863.886	1725.76	38.632	8.2627e-32	2	9670	102.98	83.734	78952000	54933000	52468000	1.0476	0.98245	P3100_03_02	1	2
Q08495	DMTN	Dematin	MDRGNSLPCVLEQK	_MDRGNS(ph)LPCVLEQK_	0	0	1	1	3	576.26	1725.76	38.626	2.1143e-15	2	9658	65.924	54.809	113670000	78945000	88973000	1.0239	0.94948	P3100_03_02	1	2
Q08495	DMTN	Dematin	MDRGNSLPCVLEQK	_MDRGNS(ph)LPCVLEQK_	0	0	1	1	2	863.886	1725.76	38.769	4.246e-40	2	9624	111.82	96.836	75408000	41320000	61600000	1.044	0.94256	P3100_04_01	2	2
Q08495	DMTN	Dematin	MDRGNSLPCVLEQK	_MDRGNS(ph)LPCVLEQK_	0	0	1	1	3	576.26	1725.76	38.759	7.1008e-16	2	9612	69.081	54.093	75129000	77035000	97206000	1.1668	1.1352	P3100_04_01	2	2
Q08495	DMTN	Dematin	MDRGNSLPCVLEQK	_MDRGNS(ph)LPCVLEQK_	0	0	1	1	2	863.886	1725.76	38.806	2.0748e-25	2	9682	95.429	95.429	87135000	47460000	53428000	1.0193	0.89363	P3100_04_02	2	2
Q08495	DMTN	Dematin	MDRGNSLPCVLEQK	_MDRGNS(ph)LPCVLEQK_	0	0	1	1	3	576.26	1725.76	38.792		0				164120000	99804000	117850000	1.1155	0.96731	P3100_04_02	2	2
Q08495	DMTN	Dematin	QPLTSPGSVSPSR	_QPLTSPGSVS(ph)PSR_	0	0	1	0	2	696.83	1391.64	26.845	0.0077977	1	6361	41.912	26.158	22501000	30927000	31746000	2.3747	0.96422	P3100_01_01	1	1
Q08495	DMTN	Dematin	QPLTSPGSVSPSR	_QPLTSPGS(ph)VSPSR_	0	0	1	0	2	696.83	1391.64	27.897	4.9864e-08	1	6751	83.758	65.345	51417000	61801000	53523000	1.1271	0.64986	P3100_01_01	1	1
Q08495	DMTN	Dematin	QPLTSPGSVSPSR	_QPLTSPGS(ph)VSPSR_	0	0	1	0	2	696.83	1391.64	27.764	3.3328e-05	1	6765	74.428	53.183	50357000	62538000	50783000	1.1383	0.67094	P3100_01_01	1	1
Q08495	DMTN	Dematin	QPLTSPGSVSPSR	_QPLTSPGS(ph)VSPSR_	0	0	1	0	2	696.83	1391.64	28.018	2.3508e-05	1	6808	75.548	58.123	40048000	43791000	37720000	1.15	0.58426	P3100_01_02	1	1
Q08495	DMTN	Dematin	QPLTSPGSVSPSR	_QPLTSPGS(ph)VSPSR_	0	0	1	0	2	696.83	1391.64	27.963	5.8125e-05	1	6823	71.601	57.169	37556000	43552000	38383000	1.1438	0.5903	P3100_01_02	1	1
Q08495	DMTN	Dematin	QPLTSPGSVSPSR	_QPLTSPGSVS(ph)PSR_	0	0	1	0	2	696.83	1391.64	26.884	0.00019809	2	6571	57.936	31.164	30903000	38848000	31889000	1.331	1.1456	P3100_02_01	2	1
Q08495	DMTN	Dematin	QPLTSPGSVSPSR	_QPLTSPGSVS(ph)PSR_	0	0	1	0	2	696.83	1391.64	27.242	1.9197e-07	1	6684	78.78	54.846	44968000	54654000	51777000	1.1247	1.0508	P3100_02_01	2	1
Q08495	DMTN	Dematin	QPLTSPGSVSPSR	_QPLTSPGSVS(ph)PSR_	0	0	1	0	2	696.83	1391.64	26.995	1.3012e-12	2	6624	82.01	66.623	36576000	45350000	31383000	3.5351	1.1939	P3100_02_02	2	1
Q08495	DMTN	Dematin	QPLTSPGSVSPSR	_QPLTSPGSVSPSR_	0	0	0	0	2	656.846	1311.68	26.521	0.006865	1	6500	42.317	24.73	7911300	4859900	8735400	1.0906	1.0962	P3100_02_01	2	1
Q08495	DMTN	Dematin	QPLTSPGSVSPSR	_QPLTSPGSVSPSR_	0	0	0	0	2	656.846	1311.68	26.61	0.01323	1	6533	35.037	16.901	8669900	4878600	7963300	0.97468	0.95468	P3100_02_01	2	1
Q08495	DMTN	Dematin	QPLTSPGSVSPSR	_QPLTSPGSVSPSR_	0	0	0	0	2	656.846	1311.68	26.55	0.0012875	1	6542	50.222	30.564	10306000	6114200	10358000	1.0896	1.2181	P3100_02_02	2	1
Q08495	DMTN	Dematin	QPLTSPGSVSPSR	_QPLTSPGSVSPSR_	0	0	0	0	2	656.846	1311.68	26.543	0.0053178	1	6558	44.252	21.566	10724000	6300900	11212000	0.93886	0.9919	P3100_02_02	2	1
Q08495	DMTN	Dematin	QPLTSPGSVSPSRDSSVPGSPSSIVAK	_QPLTSPGSVSPS(ph)RDSSVPGSPSSIVAK_	0	0	1	1	4	676.835	2703.31	37.971	7.0175e-16	2	9263	53.123	43.174	7319700	5842000	17881000	0.87298	1.4616	P3100_01_01	1	1
Q08495	DMTN	Dematin	QPLTSPGSVSPSRDSSVPGSPSSIVAK	_QPLTSPGS(ph)VSPSRDSSVPGSPSSIVAK_	0	0	1	1	4	676.835	2703.31	38.041	1.8634e-25	2	9389	64.845	60.645	3642200	3443200	12756000	0.95187	1.4365	P3100_01_02	1	1
Q08495	DMTN	Dematin	QREELSKVTSNLGK	_QREELSKVT(ph)SNLGK_	0	0	1	2	3	556.949	1667.82	42.272	0.0003081	1	10445	40.186	30.904	14002000	7590100	13696000	0.80666	1.0413	P3100_02_01	2	1
Q08495	DMTN	Dematin	QRESVGGSPQTK	_QRES(ph)VGGSPQTK_	0	0	1	1	3	451.877	1352.61	16.633	4.8531e-43	2	3810	114.35	100.78	14416000	10116000	14004000	0.81098	0.59615	P3100_01_01	1	1
Q08495	DMTN	Dematin	QRESVGGSPQTK	_QRES(ph)VGGSPQTK_	0	0	1	1	2	677.312	1352.61	16.657	4.7181e-10	2	3812	66.826	56.096	8424400	4579300	8024100	0.79154	0.65714	P3100_01_01	1	1
Q08495	DMTN	Dematin	QRESVGGSPQTK	_QRES(ph)VGGSPQTK_	0	0	1	1	3	451.877	1352.61	16.506	7.5292e-26	2	3751	104.94	94.934	8641500	5966100	8662800	0.84807	0.53567	P3100_01_02	1	1
Q08495	DMTN	Dematin	QRESVGGSPQTK	_QRES(ph)VGGSPQTK_	0	0	1	1	3	451.877	1352.61	16.475	1.5134e-67	3	3829	128.82	119.54	16001000	10607000	15349000	0.95934	1.1211	P3100_02_01	2	1
Q08495	DMTN	Dematin	QRESVGGSPQTK	_QRES(ph)VGGSPQTK_	0	0	1	1	2	677.312	1352.61	16.427	1.2859e-10	2	3833	75.018	59.473	6895800	6244600	6772500	1.1038	1.1262	P3100_02_01	2	1
Q08495	DMTN	Dematin	QRESVGGSPQTK	_QRES(ph)VGGSPQTK_	0	0	1	1	3	451.877	1352.61	17.459	0.0041067	1	4205	53.395	43.595	5007600	3078000	4413800	1.1573	1.0285	P3100_02_01	2	1
Q08495	DMTN	Dematin	QRESVGGSPQTK	_QRES(ph)VGGSPQTK_	0	0	1	1	3	451.877	1352.61	16.263	8.1936e-68	2	3857	132.15	117.72	25720000	18961000	20315000	0.98131	1.0761	P3100_02_02	2	1
Q08495	DMTN	Dematin	QRESVGGSPQTK	_QRES(ph)VGGSPQTK_	0	0	1	1	2	677.312	1352.61	16.232	7.3726e-12	3	3862	81.656	60.106	12411000	13349000	9762000	1.0305	1.132	P3100_02_02	2	1
Q08495	DMTN	Dematin	QRESVGGSPQTK	_QRES(ph)VGGSPQTK_	0	0	1	1	3	451.877	1352.61	15.815	2.7352e-25	2	4001	99.796	85.713	8973700	5083800	7033700	0.859	0.94348	P3100_03_01	1	2
Q08495	DMTN	Dematin	QRESVGGSPQTK	_QRES(ph)VGGSPQTK_	0	0	1	1	2	677.312	1352.61	15.792	2.7368e-14	2	3999	85.493	74.378	9863200	5744100	7765400	0.83426	0.92167	P3100_03_01	1	2
Q08495	DMTN	Dematin	QRESVGGSPQTK	_QRES(ph)VGGSPQTK_	0	0	1	1	2	677.312	1352.61	15.804	8.0296e-43	3	4009	116.04	90.806	17772000	10549000	16044000	0.84273	0.95175	P3100_03_02	1	2
Q08495	DMTN	Dematin	QRESVGGSPQTK	_QRES(ph)VGGSPQTK_	0	0	1	1	3	451.877	1352.61	15.819	1.9689e-33	2	4011	109.14	99.136	18371000	10935000	15327000	0.84303	0.91095	P3100_03_02	1	2
Q08495	DMTN	Dematin	QRESVGGSPQTK	_QRES(ph)VGGSPQTK_	0	0	1	1	2	677.312	1352.61	15.79	0.000435	1	4018	42.314	25.965	4652900	2628800	3966600	1.0987	1.0833	P3100_04_01	2	2
Q08495	DMTN	Dematin	QRESVGGSPQTK	_QRES(ph)VGGSPQTK_	0	0	1	1	3	451.877	1352.61	15.807	0.012419	1	4022	45.438	37.551	2610600	1626200	3299700	0.8022	1.0684	P3100_04_01	2	2
Q08495	DMTN	Dematin	QRESVGGSPQTK	_QRES(ph)VGGSPQTK_	0	0	1	1	2	677.312	1352.61	15.851	4.5722e-08	2	4016	57.288	47.489	5768200	3977300	5489600	0.97466	1.0567	P3100_04_02	2	2
Q08495	DMTN	Dematin	QRESVGGSPQTK	_QRES(ph)VGGSPQTK_	0	0	1	1	3	451.877	1352.61	15.815	3.4054e-12	2	4021	81.651	70.392	5977300	3900300	5025500	1.0762	1.1812	P3100_04_02	2	2
Q08495	DMTN	Dematin	RGAEEEEEEEDDDSGEEMK	_RGAEEEEEEEDDDS(ph)GEEM(ox)K_	0	1	1	1	3	770.269	2307.78	17.985	7.742e-11	1	4099	59.372	55.731	1228000	1510900	6405700	1.0599	7.433	P3100_01_01	1	1
Q08495	DMTN	Dematin	RGAEEEEEEEDDDSGEEMK	_RGAEEEEEEEDDDS(ph)GEEMK_	0	0	1	1	3	764.937	2291.79	21.273	3.9044e-14	1	4987	78.758	76.115	2768400	3528600	12480000	1.3009	3.6793	P3100_01_01	1	1
Q08495	DMTN	Dematin	RGAEEEEEEEDDDSGEEMK	_RGAEEEEEEEDDDS(ph)GEEMK_	0	0	1	1	3	764.937	2291.79	20.624	1.912e-10	1	4772	65.207	61.773	1225900	1203900	4832800	1.1324	3.0019	P3100_01_02	1	1
Q08495	DMTN	Dematin	RGAEEEEEEEDDDSGEEMK	_RGAEEEEEEEDDDS(ph)GEEMK_	0	0	1	1	3	764.937	2291.79	21.741	1.0318e-42	1	5152	111.88	111.88	9021400	8097700	46688000	1.3883	2.6513	P3100_01_02	1	1
Q08495	DMTN	Dematin	RGAEEEEEEEDDDSGEEMK	_RGAEEEEEEEDDDS(ph)GEEMK_	0	0	1	1	3	764.937	2291.79	21.697	2.5577e-06	1	5325	50.783	48.494	14222000	11143000	19327000	1.1158	1.4828	P3100_02_01	2	1
Q08495	DMTN	Dematin	RGAEEEEEEEDDDSGEEMK	_RGAEEEEEEEDDDS(ph)GEEMK_	0	0	1	1	3	764.937	2291.79	20.383	8.2562e-12	1	4919	75.524	68.484	3340600	1302200	6739000	1.1413	2.2021	P3100_02_02	2	1
Q08495	DMTN	Dematin	RGAEEEEEEEDDDSGEEMK	_RGAEEEEEEEDDDS(ph)GEEMK_	0	0	1	1	3	764.937	2291.79	20.642	9.6999e-10	1	5042	57.238	50.964	4210700	2895500	6960900	1.0301	1.582	P3100_02_02	2	1
Q08495	DMTN	Dematin	RGAEEEEEEEDDDSGEEMKALR	_RGAEEEEEEEDDDS(ph)GEEM(ox)KALR_	0	1	1	2	3	883.676	2648.01	23.362	1.9141e-16	1	5499	63.869	59.229	6991100	15057000	5732800	2.3221	0.55865	P3100_01_01	1	1
Q08495	DMTN	Dematin	RGAEEEEEEEDDDSGEEMKALR	_RGAEEEEEEEDDDS(ph)GEEMKALR_	0	0	1	2	3	878.345	2632.01	29.054	2.7948e-09	1	6784	49.094	46.293	75479000	97639000	26765000	2.1713	0.19305	P3100_01_01	1	1
Q08495	DMTN	Dematin	RGAEEEEEEEDDDSGEEMKALR	_RGAEEEEEEEDDDS(ph)GEEMKALR_	0	0	1	2	4	659.01	2632.01	28.766	1.6189e-61	1	6878	116.24	94.12	18059000	27590000	7957300	2.3038	0.2712	P3100_01_01	1	1
Q08495	DMTN	Dematin	RGAEEEEEEEDDDSGEEMKALR	_RGAEEEEEEEDDDS(ph)GEEMKALR_	0	0	1	2	4	659.01	2632.01	29.212	2.5506e-40	1	6969	100.95	85.424	28404000	28262000	8871700	1.85	0.19586	P3100_01_01	1	1
Q08495	DMTN	Dematin	RGAEEEEEEEDDDSGEEMKALR	_RGAEEEEEEEDDDS(ph)GEEMKALR_	0	0	1	2	3	878.345	2632.01	29.092	5.6936e-06	1	6901	44.164	41.363	69958000	87560000	23861000	2.2607	0.17881	P3100_01_02	1	1
Q08495	DMTN	Dematin	RGAEEEEEEEDDDSGEEMKALR	_RGAEEEEEEEDDDS(ph)GEEMKALR_	0	0	1	2	3	878.345	2632.01	29.155	1.4082e-21	1	6908	83.879	76.768	60474000	104470000	23362000	2.2344	0.18794	P3100_01_02	1	1
Q08495	DMTN	Dematin	RGAEEEEEEEDDDSGEEMKALR	_RGAEEEEEEEDDDS(ph)GEEMKALR_	0	0	1	2	4	659.01	2632.01	29.042	6.4658e-51	1	7005	113.91	100.24	21173000	27173000	8971800	2.2413	0.20629	P3100_01_02	1	1
Q08495	DMTN	Dematin	SLPDRTPFHTSLHQGTSK	_S(ph)LPDRTPFHTSLHQGTSK_	0	0	1	1	4	523.002	2087.98	34.18	1.2724e-83	5	8387	131.82	120.22	151660000	107890000	187160000	0.94993	0.62411	P3100_01_01	1	1
Q08495	DMTN	Dematin	SLPDRTPFHTSLHQGTSK	_S(ph)LPDRTPFHTSLHQGTSK_	0	0	1	1	3	697	2087.98	34.393	6.6997e-49	2	8472	110.75	99.546	65206000	44394000	83271000	0.92862	0.65252	P3100_01_01	1	1
Q08495	DMTN	Dematin	SLPDRTPFHTSLHQGTSK	_S(ph)LPDRTPFHTSLHQGTSK_	0	0	1	1	4	523.002	2087.98	34	7.7902e-98	3	8491	140.73	121.06	111330000	83089000	153980000	0.98258	0.594	P3100_01_02	1	1
Q08495	DMTN	Dematin	SLPDRTPFHTSLHQGTSK	_S(ph)LPDRTPFHTSLHQGTSK_	0	0	1	1	3	697	2087.98	34.016	3.383e-16	2	8480	65.833	58.514	57530000	38107000	80781000	0.94325	0.62018	P3100_01_02	1	1
Q08495	DMTN	Dematin	SLPDRTPFHTSLHQGTSK	_S(ph)LPDRTPFHTSLHQGTSK_	0	0	1	1	4	523.002	2087.98	48.367	3.4889e-70	3	12348	124.08	103.17	110770000	83348000	111590000	0.98435	1.1729	P3100_02_01	2	1
Q08495	DMTN	Dematin	SLPDRTPFHTSLHQGTSK	_S(ph)LPDRTPFHTSLHQGTSK_	0	0	1	1	3	697	2087.98	48.255	1.0595e-83	2	12373	130.83	119.19	69869000	41577000	49232000	0.87231	1.0684	P3100_02_01	2	1
Q08495	DMTN	Dematin	SLPDRTPFHTSLHQGTSK	_S(ph)LPDRTPFHTSLHQGTSK_	0	0	1	1	4	523.002	2087.98	36.436	1.3987e-58	4	9045	117.38	112.58	77896000	49441000	103410000	1.0002	1.3952	P3100_03_02	1	2
Q08495	DMTN	Dematin	SLPDRTPFHTSLHQGTSK	_S(ph)LPDRTPFHTSLHQGTSK_	0	0	1	1	3	697	2087.98	36.471	2.3834e-26	2	9058	81.884	81.884	77643000	50913000	100120000	0.96154	1.3676	P3100_03_02	1	2
Q08495	DMTN	Dematin	SLPDRTPFHTSLHQGTSK	_S(ph)LPDRTPFHTSLHQGTSK_	0	0	1	1	3	697	2087.98	35.946	6.5735e-30	2	8754	91.276	82.483	74943000	44545000	65971000	0.97817	1.1335	P3100_04_01	2	2
Q08495	DMTN	Dematin	SLPDRTPFHTSLHQGTSK	_S(ph)LPDRTPFHTSLHQGTSK_	0	0	1	1	4	523.002	2087.98	35.955	1.5068e-48	2	9030	108.96	93.765	51062000	29990000	47357000	0.99449	1.1623	P3100_04_01	2	2
Q08495	DMTN	Dematin	SLPDRTPFHTSLHQGTSK	_S(ph)LPDRTPFHTSLHQGTSK_	0	0	1	1	4	523.002	2087.98	35.855	1.2305e-40	3	8932	104.18	91.39	46637000	23811000	42219000	0.98589	1.1772	P3100_04_02	2	2
Q08495	DMTN	Dematin	SLPDRTPFHTSLHQGTSK	_SLPDRT(ph)PFHTSLHQGTSK_	0	0	1	1	3	697	2087.98	35.711	2.5845e-34	2	8788	97.69	89.14	60632000	38471000	55494000	0.96354	1.1373	P3100_04_02	2	2
Q08495	DMTN	Dematin	SLPDRTPFHTSLHQGTSK	_S(ph)LPDRTPFHTSLHQGTSK_	0	0	1	1	4	523.002	2087.98	47.906		0				8513900	32204000	32204000	1.8792	1.0671	P3100_02_02	2	1
Q08495	DMTN	Dematin	SLPDRTPFHTSLHQGTSK	_S(ph)LPDRTPFHTSLHQGTSK_	0	0	1	1	4	523.002	2087.98	36.115		0				4549200	6332300	7558600	1.4813	1.1531	P3100_03_01	1	2
Q08495	DMTN	Dematin	SLPDRTPFHTSLHQGTSK	_S(ph)LPDRTPFHTS(ph)LHQGTSK_	0	0	2	1	4	542.994	2167.95	35.292	2.2718e-07	1	8554	52.97	46.196	20157000	17475000	10235000	1.1079	0.3354	P3100_01_01	1	1
Q08495	DMTN	Dematin	SLPDRTPFHTSLHQGTSK	_S(ph)LPDRTPFHTS(ph)LHQGTSK_	0	0	2	1	4	542.994	2167.95	35.318	4.0394e-05	1	8674	42.347	30.69	12304000	10952000	9427600	1.0513	0.32391	P3100_01_02	1	1
Q08495	DMTN	Dematin	SLSPKSTSPPPSPEVWADSR	_S(ph)LSPKSTSPPPSPEVWADSR_	0	0	1	1	3	735.679	2204.02	40.74	5.5476e-08	1	10030	49.141	40.755	14822000	7280400	8671900	0.82166	0.3753	P3100_01_01	1	1
Q08495	DMTN	Dematin	SLSPKSTSPPPSPEVWADSR	_S(ph)LSPKSTSPPPSPEVWADSR_	0	0	1	1	3	735.679	2204.02	40.761	3.6153e-08	1	10087	51.46	46.069	13636000	7418500	6430900	0.83316	0.35979	P3100_01_02	1	1
Q08495	DMTN	Dematin	SPGIISQASAPR	_SPGIISQAS(ph)APR_	0	0	1	0	2	632.308	1262.6	30.959	7.3833e-05	1	7429	77.068	56.944	76726000	128240000	85996000	1.3746	0.55008	P3100_01_01	1	1
Q08495	DMTN	Dematin	SPGIISQASAPR	_SPGIIS(ph)QASAPR_	0	0	1	0	2	632.308	1262.6	33.506	8.488e-13	1	8139	92.773	71.984	44323000	60529000	39480000	1.528	0.64019	P3100_01_01	1	1
Q08495	DMTN	Dematin	SPGIISQASAPR	_SPGIISQAS(ph)APR_	0	0	1	0	2	632.308	1262.6	30.85	0.0012656	1	7581	57.703	39.5	74157000	94724000	66125000	1.3644	0.50157	P3100_01_02	1	1
Q08495	DMTN	Dematin	SPGIISQASAPR	_SPGIIS(ph)QASAPR_	0	0	1	0	2	632.308	1262.6	33.521	3.1256e-07	1	8208	84.508	64.383	36439000	47481000	31440000	1.4721	0.55316	P3100_01_02	1	1
Q08495	DMTN	Dematin	SPGIISQASAPR	_SPGIISQAS(ph)APR_	0	0	1	0	2	632.308	1262.6	30.979	0.0011769	1	7619	56.872	37.194	111380000	123970000	98297000	1.2374	0.94025	P3100_02_01	2	1
Q08495	DMTN	Dematin	SPGIISQASAPR	_SPGIISQAS(ph)APR_	0	0	1	0	2	632.308	1262.6	30.95	8.6403e-11	1	7736	89.624	68.378	113130000	125010000	95648000	1.2607	0.92092	P3100_02_01	2	1
Q08495	DMTN	Dematin	SPGIISQASAPR	_SPGIIS(ph)QASAPR_	0	0	1	0	2	632.308	1262.6	33.557	2.6317e-16	1	8336	95.57	75.445	55991000	69793000	57506000	1.334	0.98869	P3100_02_01	2	1
Q08495	DMTN	Dematin	SPGIISQASAPR	_SPGIIS(ph)QASAPR_	0	0	1	0	2	632.308	1262.6	33.479	1.5271e-06	1	8338	80.632	60.508	58828000	69977000	51072000	1.3678	1.0018	P3100_02_01	2	1
Q08495	DMTN	Dematin	SPGIISQASAPR	_SPGIISQAS(ph)APR_	0	0	1	0	2	632.308	1262.6	30.892	0.0013768	1	7659	66.246	46.01	104750000	124350000	99835000	1.2355	0.93379	P3100_02_02	2	1
Q08495	DMTN	Dematin	SPGIISQASAPR	_SPGIISQAS(ph)APR_	0	0	1	0	2	632.308	1262.6	30.856	1.93e-06	1	7674	79.346	59.222	107390000	123470000	98229000	1.2483	0.94136	P3100_02_02	2	1
Q08495	DMTN	Dematin	SPGIISQASAPR	_SPGIIS(ph)QASAPR_	0	0	1	0	2	632.308	1262.6	33.499	0.000176	1	8362	75.445	55.209	61628000	65495000	48125000	1.3778	1.053	P3100_02_02	2	1
Q08495	DMTN	Dematin	SPGIISQASAPR	_SPGIIS(ph)QASAPR_	0	0	1	0	2	632.308	1262.6	33.521	2.228e-23	1	8367	100.43	79.075	57519000	65647000	56239000	1.3672	1.0367	P3100_02_02	2	1
Q08495	DMTN	Dematin	SPGIISQASAPR	_SPGIISQAS(ph)APR_	0	0	1	0	2	632.308	1262.6	30.562	3.2602e-16	1	7660	94.487	74.829	48180000	70001000	46591000	1.5131	0.75623	P3100_03_01	1	2
Q08495	DMTN	Dematin	SPGIISQASAPR	_SPGIISQAS(ph)APR_	0	0	1	0	2	632.308	1262.6	30.641	4.9467e-43	1	7687	120.7	88.41	56850000	73360000	48946000	1.4914	0.69653	P3100_03_02	1	2
Q08495	DMTN	Dematin	SPGIISQASAPR	_SPGIISQAS(ph)APR_	0	0	1	0	2	632.308	1262.6	30.64	0.0014795	1	7622	59.709	39.584	44500000	48946000	40977000	1.2023	0.95412	P3100_04_01	2	2
Q08495	DMTN	Dematin	SPGIISQASAPR	_SPGIISQAS(ph)APR_	0	0	1	0	2	632.308	1262.6	30.661	0.0015628	1	7627	60.489	34.377	43761000	48865000	40058000	1.2105	0.95172	P3100_04_01	2	2
Q08495	DMTN	Dematin	SPGIISQASAPR	_SPGIISQAS(ph)APR_	0	0	1	0	3	421.875	1262.6	30.609	0.01331	1	7682	41.743	30.521	8304000	608230	1141400	0.10351	0.10527	P3100_04_01	2	2
Q08495	DMTN	Dematin	SPGIISQASAPR	_SPGIISQAS(ph)APR_	0	0	1	0	2	632.308	1262.6	30.71	0.0018803	1	7650	63.682	43.446	43758000	49385000	39033000	1.1763	0.94618	P3100_04_02	2	2
Q08495	DMTN	Dematin	SPGIISQASAPR	_SPGIISQAS(ph)APR_	0	0	1	0	2	632.308	1262.6	30.708	5.6473e-11	1	7663	90.725	62.812	45488000	49385000	39485000	1.1647	0.94689	P3100_04_02	2	2
Q08495	DMTN	Dematin	SPGIISQASAPR	_SPGIIS(ph)QASAPR_	0	0	1	0	2	632.308	1262.6	33.341	0.0013056	1	8301	58.079	31.547	18232000	20655000	18163000	1.2524	1.0074	P3100_04_02	2	2
Q08495	DMTN	Dematin	SPGIISQASAPR	_SPGIIS(ph)QAS(ph)APR_	0	0	2	0	2	672.291	1342.57	33.221	0.01441	1	7995	56.906	39.653	29496000	42650000	32390000	1.3992	0.72502	P3100_01_01	1	1
Q08495	DMTN	Dematin	SPGIISQASAPR	_SPGIIS(ph)QAS(ph)APR_	0	0	2	0	2	672.291	1342.57	33.043	0.022914	1	8047	63.436	46.184	20644000	31418000	23874000	1.4091	0.65074	P3100_01_02	1	1
Q08495	DMTN	Dematin	SPGIISQASAPR	_SPGIIS(ph)QAS(ph)APR_	0	0	2	0	2	672.291	1342.57	32.745	0.019675	1	8122	60.949	44.592	34191000	36454000	32350000	1.4327	1.0574	P3100_02_02	2	1
Q08495	DMTN	Dematin	SPGIISQASAPR	_SPGIISQASAPR_	0	0	0	0	2	592.325	1182.64	29.947	0.012198	1	7475	41.825	24.594	13739000	11048000	12112000	1.1143	0.90661	P3100_02_02	2	1
Q08495	DMTN	Dematin	SSSLPAYGR	_SSS(ph)LPAYGR_	0	0	1	0	2	509.224	1016.43	28.252	3.2649e-13	1	6724	97.813	66.319	116600000	144800000	124820000	2.197	0.7047	P3100_01_01	1	1
Q08495	DMTN	Dematin	SSSLPAYGR	_SSS(ph)LPAYGR_	0	0	1	0	2	509.224	1016.43	28.814	0.017494	1	6913	45.908	18.044	124830000	157910000	224080000	2.4761	1.0692	P3100_01_01	1	1
Q08495	DMTN	Dematin	SSSLPAYGR	_SSS(ph)LPAYGR_	0	0	1	0	2	509.224	1016.43	31.156	0.010733	1	7535	50.09	36.005	2488700	14060000	6109700	9.8021	1.3626	P3100_01_01	1	1
Q08495	DMTN	Dematin	SSSLPAYGR	_SSS(ph)LPAYGR_	0	0	1	0	2	509.224	1016.43	27.173	2.4415e-19	1	6526	100.69	72.455	554450000	726190000	442200000	1.3648	0.46308	P3100_01_02	1	1
Q08495	DMTN	Dematin	SSSLPAYGR	_SSS(ph)LPAYGR_	0	0	1	0	2	509.224	1016.43	30.831	1.17e-13	1	7545	99.283	67.686	1604200	12095000	1822400	7.3077	0.87212	P3100_01_02	1	1
Q08495	DMTN	Dematin	SSSLPAYGR	_SSS(ph)LPAYGR_	0	0	1	0	2	509.224	1016.43	31.026	9.9506e-06	1	7731	84.687	53.798	11358000	27274000	17602000	5.8136	1.6403	P3100_02_01	2	1
Q08495	DMTN	Dematin	SSSLPAYGR	_SSS(ph)LPAYGR_	0	0	1	0	2	509.224	1016.43	27.15	1.1844e-27	1	6651	108.1	84.016	995900000	1161400000	895210000	1.1492	0.91511	P3100_02_02	2	1
Q08495	DMTN	Dematin	SSSLPAYGR	_SS(ph)SLPAYGR_	0	0	1	0	2	509.224	1016.43	28.255	6.5413e-05	1	7058	80.102	45.896	128950000	160470000	125270000	1.334	1.0484	P3100_02_02	2	1
Q08495	DMTN	Dematin	SSSLPAYGR	_SSS(ph)LPAYGR_	0	0	1	0	2	509.224	1016.43	30.757	0.0030076	1	7562	66.663	42.574	12460000	25873000	18173000	5.2342	1.754	P3100_02_02	2	1
Q08495	DMTN	Dematin	SSSLPAYGR	_SSS(ph)LPAYGR_	0	0	1	0	2	509.224	1016.43	27.396	1.17e-13	1	6904	99.283	67.686	170530000	227260000	137490000	1.4019	0.64321	P3100_03_01	1	2
Q08495	DMTN	Dematin	SSSLPAYGR	_S(ph)SSLPAYGR_	0	0	1	0	2	509.224	1016.43	28.401	0.0048277	1	7152	55.046	20.839	4835100	6237400	5145200	1.1582	0.91462	P3100_03_01	1	2
Q08495	DMTN	Dematin	SSSLPAYGR	_SSS(ph)LPAYGR_	0	0	1	0	2	509.224	1016.43	27.39	1.0319e-12	1	6906	92.866	63.908	155430000	208710000	125750000	1.4319	0.62125	P3100_03_02	1	2
Q08495	DMTN	Dematin	SSSLPAYGR	_SS(ph)SLPAYGR_	0	0	1	0	2	509.224	1016.43	28.381	0.024022	1	7149	42.21	21.212	5670400	6397800	5150300	1.2475	0.82762	P3100_03_02	1	2
Q08495	DMTN	Dematin	SSSLPAYGR	_SSS(ph)LPAYGR_	0	0	1	0	2	509.224	1016.43	27.378	0.0011889	1	6822	74.53	52.859	125410000	145670000	116180000	1.17	0.96094	P3100_04_01	2	2
Q08495	DMTN	Dematin	SSSLPAYGR	_SSS(ph)LPAYGR_	0	0	1	0	2	509.224	1016.43	26.888	6.1698e-28	1	6836	111.27	79.669	80390000	90694000	71637000	1.1848	0.9584	P3100_04_02	2	2
Q08495	DMTN	Dematin	SSSLPAYGR	_SSSLPAYGR_	0	0	0	0	2	469.241	936.466	25.775	3.4669e-34	2	6297	119.86	87.544	19943000	10391000	14061000	1.1016	0.78864	P3100_02_01	2	1
Q08495	DMTN	Dematin	SSSLPAYGR	_SSSLPAYGR_	0	0	0	0	2	469.241	936.466	25.868	7.8399e-34	1	6384	117.81	84.812	11988000	8327700	10225000	1.1202	1.0866	P3100_02_02	2	1
Q08495	DMTN	Dematin	SSSLPAYGR	_SSSLPAYGR_	0	0	0	0	2	469.241	936.466	83.311	0.033754	1	16766	38.754	26.707	10285000	13352000	10080000	1.1389	0.89685	P3100_05_01	1	3
Q08495	DMTN	Dematin	SSSLPAYGR	_SSSLPAYGR_	0	0	0	0	2	469.241	936.466	82.618	0.0038032	1	16133	55.908	37.646	13254000	10345000	12865000	1.1354	0.8981	P3100_05_02	1	3
Q08495	DMTN	Dematin	SSSLPAYGR	_SSSLPAYGR_	0	0	0	0	2	469.241	936.466	82.556	0.013933	1	16416	44.863	21.544	21126000	13639000	14992000	1.0257	1.0798	P3100_06_01	2	3
Q08495	DMTN	Dematin	SSSLPAYGR	_SSSLPAYGR_	0	0	0	0	2	469.241	936.466	82.587	0.0014217	2	16450	74.269	53.297	22442000	14320000	16005000	0.87109	1.0486	P3100_06_02	2	3
Q08495	DMTN	Dematin	STSPPPSPEVWADSR	_STS(ph)PPPS(ph)PEVWADSR_	0	0	2	0	3	591.569	1771.69	38.612	1.9032e-06	1	9347	50.87	45.497	6734500	12894000	12894000	6.4063	1.1206	P3100_01_01	1	1
Q08495	DMTN	Dematin	STSPPPSPEVWADSR	_STS(ph)PPPS(ph)PEVWADSR_	0	0	2	0	2	886.85	1771.69	39.949	2.0134e-40	2	9808	108.37	100.62	573820000	825380000	825380000	5.1381	1.0353	P3100_01_01	1	1
Q08495	DMTN	Dematin	STSPPPSPEVWADSR	_ST(ph)SPPPS(ph)PEVWADSR_	0	0	2	0	2	886.85	1771.69	38.546	0.0042516	1	9298	41.615	32.558	20261000	30350000	32407000	2.6466	1.2428	P3100_01_01	1	1
Q08495	DMTN	Dematin	STSPPPSPEVWADSR	_STS(ph)PPPS(ph)PEVWADSR_	0	0	2	0	2	886.85	1771.69	38.463	0.01522	1	9423	46.099	36.453	22020000	28268000	34413000	2.3974	1.2128	P3100_01_01	1	1
Q08495	DMTN	Dematin	STSPPPSPEVWADSR	_ST(ph)SPPPS(ph)PEVWADSR_	0	0	2	0	3	591.569	1771.69	39.974	4.5023e-36	2	9735	112.58	93.959	155880000	207450000	247420000	2.3795	1.0432	P3100_01_01	1	1
Q08495	DMTN	Dematin	STSPPPSPEVWADSR	_ST(ph)SPPPS(ph)PEVWADSR_	0	0	2	0	3	591.569	1771.69	39.764	1.1227e-25	2	9767	96.455	88.353	145410000	212730000	212730000	5.456	0.95791	P3100_01_02	1	1
Q08495	DMTN	Dematin	STSPPPSPEVWADSR	_STS(ph)PPPS(ph)PEVWADSR_	0	0	2	0	2	886.85	1771.69	39.767	2.4816e-22	2	9876	91.589	91.589	423560000	623290000	623290000	5.4732	0.90145	P3100_01_02	1	1
Q08495	DMTN	Dematin	STSPPPSPEVWADSR	_ST(ph)SPPPS(ph)PEVWADSR_	0	0	2	0	2	886.85	1771.69	38.465	4.9425e-05	1	9367	56.017	47.932	14701000	20943000	24447000	2.5955	1.1628	P3100_01_02	1	1
Q08495	DMTN	Dematin	STSPPPSPEVWADSR	_STS(ph)PPPS(ph)PEVWADSR_	0	0	2	0	3	591.569	1771.69	38.4	0.0004312	1	9386	50.358	39.377	5458700	8166200	11474000	2.248	1.2737	P3100_01_02	1	1
Q08495	DMTN	Dematin	STSPPPSPEVWADSR	_STS(ph)PPPS(ph)PEVWADSR_	0	0	2	0	3	591.569	1771.69	41.895	0.00035206	1	10387	51.566	43.641	1583000	1751800	2081600	1.1591	0.90485	P3100_01_02	1	1
Q08495	DMTN	Dematin	STSPPPSPEVWADSR	_STS(ph)PPPS(ph)PEVWADSR_	0	0	2	0	2	886.85	1771.69	39.626	4.0185e-26	4	9818	95.414	88.51	546020000	483630000	483630000	0.87026	0.67031	P3100_02_01	2	1
Q08495	DMTN	Dematin	STSPPPSPEVWADSR	_STS(ph)PPPS(ph)PEVWADSR_	0	0	2	0	3	591.569	1771.69	39.635	1.195e-18	1	10005	81.788	74.37	154320000	134120000	134120000	0.91584	0.69069	P3100_02_01	2	1
Q08495	DMTN	Dematin	STSPPPSPEVWADSR	_STS(ph)PPPS(ph)PEVWADSR_	0	0	2	0	2	886.85	1771.69	39.526	1.635e-21	3	10142	87.654	82.983	527280000	459650000	459650000	0.90032	0.68265	P3100_02_02	2	1
Q08495	DMTN	Dematin	STSPPPSPEVWADSR	_STS(ph)PPPS(ph)PEVWADSR_	0	0	2	0	3	591.569	1771.69	39.539	2.1809e-32	2	9877	102.39	94.808	140170000	129300000	129300000	0.92716	0.71165	P3100_02_02	2	1
Q08495	DMTN	Dematin	STSPPPSPEVWADSR	_STS(ph)PPPSPEVWADSR_	0	0	1	0	2	846.867	1691.72	39.728	3.402e-15	3	9917	66.387	60.113	90782000	121560000	121560000	2.1392	0.78815	P3100_01_01	1	1
Q08495	DMTN	Dematin	STSPPPSPEVWADSR	_S(ph)TSPPPSPEVWADSR_	0	0	1	0	3	564.914	1691.72	39.686	7.374e-26	2	9844	96.054	88.923	22085000	29823000	29823000	2.2837	0.85794	P3100_01_01	1	1
Q08495	DMTN	Dematin	STSPPPSPEVWADSR	_STSPPPS(ph)PEVWADSR_	0	0	1	0	3	564.914	1691.72	37.306	9.3402e-05	1	9081	54.253	43.609	11270000	26722000	36162000	1.5741	1.3399	P3100_01_01	1	1
Q08495	DMTN	Dematin	STSPPPSPEVWADSR	_STSPPPS(ph)PEVWADSR_	0	0	1	0	2	846.867	1691.72	37.401	8.1782e-13	1	9138	89.604	60.993	64537000	40240000	50944000	1.2288	0.79965	P3100_01_01	1	1
Q08495	DMTN	Dematin	STSPPPSPEVWADSR	_STSPPPS(ph)PEVWADSR_	0	0	1	0	3	564.914	1691.72	37.865	0.00054681	1	9290	48.196	35.306	4676800	3963500	7817200	1.4156	0.93798	P3100_01_01	1	1
Q08495	DMTN	Dematin	STSPPPSPEVWADSR	_S(ph)TSPPPSPEVWADSR_	0	0	1	0	3	564.914	1691.72	39.715	1.0343e-25	1	9673	94.63	77.967	16776000	26454000	26454000	2.4263	0.7524	P3100_01_02	1	1
Q08495	DMTN	Dematin	STSPPPSPEVWADSR	_STSPPPS(ph)PEVWADSR_	0	0	1	0	3	564.914	1691.72	37.426	4.2062e-05	1	9175	62.617	38.683	10908000	10372000	22764000	1.2771	1.2184	P3100_01_02	1	1
Q08495	DMTN	Dematin	STSPPPSPEVWADSR	_STSPPPS(ph)PEVWADSR_	0	0	1	0	3	564.914	1691.72	37.39	3.1917e-73	1	9219	132.51	118.53	11083000	16690000	27349000	1.5811	1.0937	P3100_01_02	1	1
Q08495	DMTN	Dematin	STSPPPSPEVWADSR	_STS(ph)PPPSPEVWADSR_	0	0	1	0	2	846.867	1691.72	37.359	2.5035e-36	1	9349	114.21	87.081	61997000	47577000	42814000	1.3402	0.68767	P3100_01_02	1	1
Q08495	DMTN	Dematin	STSPPPSPEVWADSR	_ST(ph)SPPPSPEVWADSR_	0	0	1	0	2	846.867	1691.72	39.755	6.1052e-35	1	9728	110.74	100.36	68509000	75320000	65427000	1.3386	0.6856	P3100_01_02	1	1
Q08495	DMTN	Dematin	STSPPPSPEVWADSR	_STSPPPS(ph)PEVWADSR_	0	0	1	0	3	564.914	1691.72	37.416	3.6028e-50	2	9377	118.52	106.15	15284000	13801000	13801000	1.1567	0.74443	P3100_02_01	2	1
Q08495	DMTN	Dematin	STSPPPSPEVWADSR	_STS(ph)PPPSPEVWADSR_	0	0	1	0	2	846.867	1691.72	39.769	2.2525e-26	1	10068	98.391	89.563	92598000	78988000	78988000	1.5086	0.71876	P3100_02_01	2	1
Q08495	DMTN	Dematin	STSPPPSPEVWADSR	_STSPPPS(ph)PEVWADSR_	0	0	1	0	2	846.867	1691.72	37.481	0.00021097	1	9628	50.87	40.729	77973000	56322000	43246000	1.1593	0.66198	P3100_02_01	2	1
Q08495	DMTN	Dematin	STSPPPSPEVWADSR	_STS(ph)PPPSPEVWADSR_	0	0	1	0	2	846.867	1691.72	39.894	1.1657e-25	1	9976	93.371	86.321	83180000	81592000	81592000	0.97649	0.81281	P3100_02_02	2	1
Q08495	DMTN	Dematin	STSPPPSPEVWADSR	_STSPPPS(ph)PEVWADSR_	0	0	1	0	3	564.914	1691.72	37.454	1.1722e-09	1	9358	85.203	75.058	16082000	11766000	8617500	1.1764	0.72507	P3100_02_02	2	1
Q08495	DMTN	Dematin	STSPPPSPEVWADSR	_STS(ph)PPPSPEVWADSR_	0	0	1	0	2	846.867	1691.72	37.484	1.7286e-46	1	9585	116.13	86.515	100760000	55313000	40321000	1.1143	0.66766	P3100_02_02	2	1
Q08495	DMTN	Dematin	STSPPPSPEVWADSR	_S(ph)TSPPPSPEVWADSR_	0	0	1	0	3	564.914	1691.72	39.735	9.7449e-20	1	9989	99.813	86.068	19234000	16689000	18642000	1.5409	1.1076	P3100_02_02	2	1
Q08495	DMTN	Dematin	STSPPPSPEVWADSR	_STSPPPS(ph)PEVWADSR_	0	0	1	0	2	846.867	1691.72	37.141	2.5544e-21	2	9300	88.574	72.583	14219000	18740000	18740000	1.9913	0.92088	P3100_03_01	1	2
Q08495	DMTN	Dematin	STSPPPSPEVWADSR	_STS(ph)PPPSPEVWADSR_	0	0	1	0	2	846.867	1691.72	39.669	2.0459e-18	2	9881	81.643	63.543	13845000	15509000	15509000	1.0373	1.3359	P3100_03_01	1	2
Q08495	DMTN	Dematin	STSPPPSPEVWADSR	_STSPPPS(ph)PEVWADSR_	0	0	1	0	3	564.914	1691.72	37.053	0.00011079	1	9313	46.494	37.212	3001700	4269100	4269100	3.9359	0.82717	P3100_03_02	1	2
Q08495	DMTN	Dematin	STSPPPSPEVWADSR	_ST(ph)SPPPSPEVWADSR_	0	0	1	0	2	846.867	1691.72	39.441	8.066e-08	1	9882	78.674	53.881	15782000	8414700	9615600	0.92141	0.64158	P3100_03_02	1	2
Q08495	DMTN	Dematin	STSPPPSPEVWADSR	_STSPPPS(ph)PEVWADSR_	0	0	1	0	2	846.867	1691.72	37.179	4.5895e-19	1	9196	84.249	73.604	12765000	9632400	9632400	1.1803	0.66807	P3100_04_01	2	2
Q08495	DMTN	Dematin	STSPPPSPEVWADSR	_STSPPPS(ph)PEVWADSR_	0	0	1	0	3	564.914	1691.72	37.189	0.00024518	1	9262	43.946	33.216	2827800	2742600	2742600	1.1742	0.71931	P3100_04_01	2	2
Q08495	DMTN	Dematin	STSPPPSPEVWADSR	_STS(ph)PPPSPEVWADSR_	0	0	1	0	2	846.867	1691.72	39.724	6.1809e-13	2	9837	90.385	54.913	8549800	4804800	3002100	0.87812	0.70583	P3100_04_01	2	2
Q08495	DMTN	Dematin	STSPPPSPEVWADSR	_STSPPPS(ph)PEVWADSR_	0	0	1	0	2	846.867	1691.72	37.236	2.5536e-15	1	9214	67.418	50.644	12403000	11570000	11570000	1.0248	0.71333	P3100_04_02	2	2
Q08495	DMTN	Dematin	STSPPPSPEVWADSR	_STSPPPS(ph)PEVWADSR_	0	0	1	0	3	564.914	1691.72	37.22	2.9787e-06	1	9276	51.566	44.662	2314400	1811600	1811600	1.3828	0.64025	P3100_04_02	2	2
Q08495	DMTN	Dematin	STSPPPSPEVWADSR	_STSPPPS(ph)PEVWADSR_	0	0	1	0	2	846.867	1691.72	37.048		0				16158000	20303000	20303000	1.4546	0.89726	P3100_03_02	1	2
Q08495	DMTN	Dematin	STSPPPSPEVWADSR	_STSPPPSPEVWADSR_	0	0	0	0	2	806.884	1611.75	39.456	0.0002877	1	9792	48.899	34.296	4260700	2489100	2926300	0.84538	0.73238	P3100_02_02	2	1
Q08495	DMTN	Dematin	TPFHTSLHQGTSK	_TPFHTS(ph)LHQGTSK_	0	0	1	0	3	507.568	1519.68	25.228	2.5509e-06	1	6084	52.862	39.071	103430000	64080000	72773000	0.84555	0.36801	P3100_01_01	1	1
Q08495	DMTN	Dematin	TPFHTSLHQGTSK	_TPFHTS(ph)LHQGTSK_	0	0	1	0	4	380.928	1519.68	25.203	0.0028975	1	6048	41.695	32.158	1885100	263910	399180	0.28623	0.38399	P3100_01_02	1	1
Q08495	DMTN	Dematin	TPFHTSLHQGTSK	_TPFHTS(ph)LHQGTSK_	0	0	1	0	3	507.568	1519.68	38.338	2.4969e-12	4	9753	79.837	63.307	12502000	9449900	10201000	0.88917	0.93796	P3100_02_01	2	1
Q08495	DMTN	Dematin	TPFHTSLHQGTSK	_TPFHTS(ph)LHQGTSK_	0	0	1	0	3	507.568	1519.68	35.937	0.0029098	1	8917	47.548	35.055	9894400	3195400	4510000	0.55838	0.90333	P3100_02_01	2	1
Q08495	DMTN	Dematin	TPFHTSLHQGTSK	_TPFHTS(ph)LHQGTSK_	0	0	1	0	3	507.568	1519.68	25.513	6.7485e-09	2	6251	59.502	46.91	94571000	52973000	64561000	0.92227	0.90613	P3100_02_02	2	1
Q08495	DMTN	Dematin	TPFHTSLHQGTSK	_TPFHTS(ph)LHQGTSK_	0	0	1	0	3	507.568	1519.68	36.844	3.6318e-11	4	9398	74.141	59.549	10079000	8521000	9837500	0.8266	0.86692	P3100_02_02	2	1
Q08495	DMTN	Dematin	TPFHTSLHQGTSK	_TPFHTS(ph)LHQGTSK_	0	0	1	0	3	507.568	1519.68	25.732	0.00012223	1	6446	46.249	46.249	40097000	28737000	41993000	0.75415	0.87852	P3100_03_01	1	2
Q08495	DMTN	Dematin	TPFHTSLHQGTSK	_TPFHTS(ph)LHQGTSK_	0	0	1	0	2	760.848	1519.68	25.781	3.1521e-09	1	6513	61.265	49.556	10982000	5128300	5165800	0.54237	0.66614	P3100_03_02	1	2
Q08495	DMTN	Dematin	TPFHTSLHQGTSK	_TPFHTS(ph)LHQGTSK_	0	0	1	0	3	507.568	1519.68	25.782	0.00029055	1	6468	61.962	53.396	42407000	25673000	34456000	0.71565	0.82557	P3100_03_02	1	2
Q08495	DMTN	Dematin	TPFHTSLHQGTSK	_TPFHTS(ph)LHQGTSK_	0	0	1	0	3	507.568	1519.68	25.688	8.7538e-11	2	6561	68.576	58.926	48295000	27732000	37468000	0.91465	0.93167	P3100_04_01	2	2
Q08495	DMTN	Dematin	TPFHTSLHQGTSK	_TPFHTS(ph)LHQGTSK_	0	0	1	0	2	760.848	1519.68	25.688	7.949e-11	1	6491	68.481	57.667	14378000	5668200	10385000	0.74484	0.76785	P3100_04_01	2	2
Q08495	DMTN	Dematin	TPFHTSLHQGTSK	_TPFHTS(ph)LHQGTSK_	0	0	1	0	3	507.568	1519.68	25.69	3.5061e-09	1	6459	61.265	52.699	51104000	23122000	33486000	0.89673	0.89111	P3100_04_02	2	2
Q08495	DMTN	Dematin	TPFHTSLHQGTSK	_TPFHTS(ph)LHQGTSK_	0	0	1	0	2	760.848	1519.68	26.194		0				6362900	2961500	2653000	0.77596	0.8651	P3100_03_01	1	2
Q08495	DMTN	Dematin	TRSLPDR	_TRS(ph)LPDR_	0	0	1	1	2	462.719	923.423	18.541	0.013529	2	4399	49.466	22.871	7874800	8017800	9013000	1.7932	1.4241	P3100_02_01	2	1
Q08495	DMTN	Dematin	TRSLPDR	_TRS(ph)LPDR_	0	0	1	1	2	462.719	923.423	18.699		0				1651700	884790	9634300	0.58419	3.874	P3100_01_01	1	1
Q08495	DMTN	Dematin	TSLPHFHHPETSRPDSNIYK	_TSLPHFHHPETSRPDSNIYK_	0	0	0	1	5	473.436	2362.15	54.379	0.014777	1	13543	18.015	15.833	496830	683980	4645800	1.1949	2.9683	P3100_03_01	1	2
Q08495-2	DMTN	Dematin	TTLSRLQSTEFSPSGSETGSPGLQIYPYEMLVVTNK	_TTLS(ph)RLQS(ph)TEFSPSGSETGSPGLQIYPYEMLVVTNK_	0	0	2	1	4	1020.23	4076.87	64.774	1.8459e-23	1	16393	51.329	51.329	38554000	15940000	32098000	0.75093	1.0244	P3100_02_02	2	1
Q08495-2	DMTN	Dematin	TTLSRLQSTEFSPSGSETGSPGLQIYPYEMLVVTNK	_TTLS(ph)RLQS(ph)TEFSPSGSETGSPGLQIYPYEMLVVTNK_	0	0	2	1	4	1020.23	4076.87	64.605		0				1689700	6123900	6123900	2.7364	1.6811	P3100_01_02	1	1
Q08495	DMTN	Dematin	VTSNLGK	_VTS(ph)NLGK_	0	0	1	0	2	399.691	797.368	18.943	0.015621	1	4338	45.368	17.887	3177100	1759900	4155500	0.64324	1.2781	P3100_01_01	1	1
Q08495	DMTN	Dematin	VTSNLGK	_VTS(ph)NLGK_	0	0	1	0	2	399.691	797.368	18.784		0				1410900	819830	2147700	0.75254	1.1293	P3100_01_02	1	1
Q08495	DMTN	Dematin	VTSNLGK	_VTSNLGK_	0	0	0	0	2	359.708	717.402	17.585	0.032561	1	5532	46.016	18.886	1863400	890060	4710100	0.34942	1.6057	P3100_05_01	1	3
F1MLE1	DIP2B	Disco-interacting protein 2 homolog B	GTSGSLADVFANTR	_GTSGS(ph)LADVFANTR_	0	0	1	0	2	738.33	1474.65	45.077	0.00010552	1	11119	57.616	44.216	3065900	1628600	2301800	0.80467	1.0178	P3100_01_01	1	1
Q29455-2	DNAJC5	DnaJ homolog subfamily C member 5	SLSTSGESLYHVLGLDK	_SLS(ph)TSGESLYHVLGLDK_	0	0	1	0	3	629.303	1884.89	57.747	5.528e-214	2	14334	183.24	154.84	28776000	14287000	65378000	0.62941	1.2181	P3100_01_01	1	1
Q29455-2	DNAJC5	DnaJ homolog subfamily C member 5	SLSTSGESLYHVLGLDK	_SLS(ph)TSGESLYHVLGLDK_	0	0	1	0	2	943.451	1884.89	57.738	3.9897e-83	2	14330	132.76	116.13	17070000	8088000	39854000	0.58031	1.2532	P3100_01_01	1	1
Q29455-2	DNAJC5	DnaJ homolog subfamily C member 5	SLSTSGESLYHVLGLDK	_SLS(ph)TSGESLYHVLGLDK_	0	0	1	0	3	629.303	1884.89	57.856	2.8709e-240	2	14362	192.64	164.68	18911000	9792600	42193000	0.73154	1.2609	P3100_01_02	1	1
Q29455-2	DNAJC5	DnaJ homolog subfamily C member 5	SLSTSGESLYHVLGLDK	_SLS(ph)TSGESLYHVLGLDK_	0	0	1	0	2	943.451	1884.89	57.831	6.1624e-34	1	14364	98.543	82.818	10123000	4631900	21875000	0.59962	1.2889	P3100_01_02	1	1
Q29455-2	DNAJC5	DnaJ homolog subfamily C member 5	SLSTSGESLYHVLGLDK	_SLS(ph)TSGESLYHVLGLDK_	0	0	1	0	3	629.303	1884.89	58.588	3.7103e-40	3	14930	105.06	105.06	24250000	13600000	21515000	1.0261	1.0715	P3100_02_01	2	1
Q29455-2	DNAJC5	DnaJ homolog subfamily C member 5	SLSTSGESLYHVLGLDK	_SLST(ph)SGESLYHVLGLDK_	0	0	1	0	2	943.451	1884.89	58.573	5.9327e-05	1	14861	51.876	36.151	15144000	11231000	13607000	0.94626	0.98438	P3100_02_01	2	1
Q29455-2	DNAJC5	DnaJ homolog subfamily C member 5	SLSTSGESLYHVLGLDK	_SLS(ph)TSGESLYHVLGLDK_	0	0	1	0	3	629.303	1884.89	58.595	1.2072e-28	2	14832	89.47	89.47	22809000	16335000	18781000	1.0111	1.049	P3100_02_02	2	1
Q29455-2	DNAJC5	DnaJ homolog subfamily C member 5	SLSTSGESLYHVLGLDK	_SLS(ph)TSGESLYHVLGLDK_	0	0	1	0	2	943.451	1884.89	57.74	1.0041e-15	1	14364	67.928	57.782	5838300	2238000	11531000	0.6544	2.7798	P3100_03_01	1	2
Q29455-2	DNAJC5	DnaJ homolog subfamily C member 5	SLSTSGESLYHVLGLDK	_SLS(ph)TSGESLYHVLGLDK_	0	0	1	0	3	629.303	1884.89	57.738	2.3861e-48	1	14368	112.34	92.426	3241900	1560200	7473000	0.62014	2.8036	P3100_03_01	1	2
Q29455-2	DNAJC5	DnaJ homolog subfamily C member 5	SLSTSGESLYHVLGLDK	_SLS(ph)TSGESLYHVLGLDK_	0	0	1	0	2	943.451	1884.89	57.682	1.6757e-10	1	14400	61.276	52.935	4495000	2057400	9566300	0.6136	2.6385	P3100_03_02	1	2
Q29455-2	DNAJC5	DnaJ homolog subfamily C member 5	SLSTSGESLYHVLGLDK	_SLS(ph)TSGESLYHVLGLDK_	0	0	1	0	3	629.303	1884.89	57.69	2.8013e-25	1	14412	79.467	63.155	3071400	1125900	6838700	0.61299	3.0347	P3100_03_02	1	2
Q29455-2	DNAJC5	DnaJ homolog subfamily C member 5	SLSTSGESLYHVLGLDK	_SLS(ph)TSGESLYHVLGLDK_	0	0	1	0	2	943.451	1884.89	57.691	0.00017794	1	14342	42.123	36.228	3775700	2346900	3090200	1.0364	1.0066	P3100_04_02	2	2
Q29455-2	DNAJC5	DnaJ homolog subfamily C member 5	SLSTSGESLYHVLGLDK	_SLSTS(ph)GES(ph)LYHVLGLDK_	0	0	2	0	2	983.434	1964.85	58.542	2.8359e-70	2	14530	126.93	119.81	88078000	61675000	168950000	0.83873	0.87208	P3100_01_01	1	1
Q29455-2	DNAJC5	DnaJ homolog subfamily C member 5	SLSTSGESLYHVLGLDK	_SLSTS(ph)GES(ph)LYHVLGLDK_	0	0	2	0	2	983.434	1964.85	58.596	9.1174e-19	1	14544	70.391	61.715	51457000	32012000	93630000	0.86825	0.8335	P3100_01_02	1	1
Q29455-2	DNAJC5	DnaJ homolog subfamily C member 5	SLSTSGESLYHVLGLDK	_SLSTS(ph)GES(ph)LYHVLGLDK_	0	0	2	0	2	983.434	1964.85	58.42	1.3972e-15	1	14797	63.706	63.706	75596000	44283000	52547000	0.86775	0.89324	P3100_02_01	2	1
Q29455-2	DNAJC5	DnaJ homolog subfamily C member 5	SLSTSGESLYHVLGLDK	_SLSTS(ph)GES(ph)LYHVLGLDK_	0	0	2	0	2	983.434	1964.85	58.547	2.7688e-10	2	14798	57.238	48.672	53025000	31093000	33673000	0.91612	0.92301	P3100_02_02	2	1
Q29455-2	DNAJC5	DnaJ homolog subfamily C member 5	SLSTSGESLYHVLGLDK	_SLSTS(ph)GES(ph)LYHVLGLDK_	0	0	2	0	3	655.958	1964.85	58.538	8.1029e-23	2	14814	72.935	63.899	97263000	59475000	73499000	0.93949	0.93456	P3100_02_02	2	1
Q29455-2	DNAJC5	DnaJ homolog subfamily C member 5	SLSTSGESLYHVLGLDK	_SLSTS(ph)GES(ph)LYHVLGLDK_	0	0	2	0	3	655.958	1964.85	59.261		0				7448000	4382600	9487300	0.76708	0.91898	P3100_01_02	1	1
Q29455-2	DNAJC5	DnaJ homolog subfamily C member 5	SLSTSGESLYHVLGLDK	_SLSTS(ph)GES(ph)LYHVLGLDK_	0	0	2	0	3	655.958	1964.85	58.943		0				13476000	8383600	8120100	0.81719	0.93124	P3100_02_01	2	1
Q9C0C9	UBE2O	E2/E3 hybrid ubiquitin-protein ligase UBE2O	IMSCSPDTQCSR	_IMS(ph)CSPDTQCSR_	0	0	1	0	2	761.28	1520.55	23	0.0065649	1	5402	48.899	28.116	5607600	5917900	6614000	1.3806	0.75643	P3100_01_01	1	1
[truncated: 2,561 more rows]

## Sheet: Quantitative Stats
				EBA vs PBS					EBA+FTY720 vs PBS
SEQUENCE	PROTEIN	PHOSPHO_SITE	N	MEAN_H.L	STD_H.L	P.VALUE_H.L	Z-SCORE_H.L	SIGNIFICANT_H.L	MEAN_M.L	STD_M.L	P.VALUE_M.L	Z-SCORE_M.L	SIGNIFICANT_M.L
_AAVVTS(ph)PPPTTAPHKER_	ADD1	ADD1_S128	2	0.116439	0.00170626	0.003996	-2.75765	TRUE	1.1753	0.0523435	0.78022	0.00608044	FALSE
_AAVVT(ph)SPPPTTAPHKER_	ADD1	ADD1_S127	5	0.247775	0.169406	0.002997	-1.84845	TRUE	1.32428	0.365083	0.384615	0.186801	FALSE
_AEDS(ph)DAT(ph)GHEWKLEGALSEEPR_	ANK1	ANK1_S126	3	4.72916	0.697231	0.000999001	1.70211	TRUE	0.868701	0.99032	0.733267	-0.451641	FALSE
_ALS(ph)NAANLQR_	SPTA1	SPTA1_S125	5	2.22999	0.257812	0.03996	0.797002	TRUE	3.50385	0.623322	0.002997	1.66014	TRUE
_APGIILLDEAT(ph)S(ph)ALDTSNER_	ABCB6	ABCB6_S133	4	2.5711	0.154351	0.03996	0.968374	TRUE	2.21718	0.240972	0.044955	0.967184	TRUE
_(ac)AS(ph)GVAVSDGVIK_	CFL1	CFL1_S122	4	0.19157	7.53529	0.000999001	-2.15819	TRUE	0.831103	2.91793	0.551449	-0.518639	FALSE
_DASVAEAWLIAQEPYLASGDFGHTVDS(ph)VEK_	SPTB	SPTB_S149	4	3.30672	0.102795	0.00599401	1.27133	TRUE	0.385315	0.0433493	0.025974	-1.68262	TRUE
_DIILSLPPDLGPALQELKAPS(ph)F_	ERMAP	ERMAP_S143	2	7.4773	0.178477	0.004995	2.25368	TRUE	0.403526	0.0027846	0.0909091	-1.61269	FALSE
_DNEESEQPPVPGT(ph)PTLR_	ABCC4	ABCC4_S135	4	2.84957	1.41351	0.018981	1.09219	TRUE	7.46312	3.46945	0.000999001	2.80506	TRUE
_DVLDIEQFS(ph)T(ph)VKGVELEPTDQDFYQK_	GRK6	GRK6_S131	4	2.9541	0.334612	0.026973	1.13556	TRUE	0.635986	0.241405	0.208791	-0.923812	FALSE
_EDKS(ph)PSEESAPTTSPESVSGSVPSSGSSGR_	RAD23A	RAD23A_S126	2	4.7022	0.30558	0.017982	1.69522	TRUE	0.478041	0.209168	0.146853	-1.35609	FALSE
_EPTPSIAS(ph)DIS(ph)LPIATQELR_	ESYT2	ESYT2_S130	2	6.21803	1.49143	0.010989	2.03165	TRUE	8.19192	4.45084	0.000999001	2.94615	TRUE
_ERS(ph)QAGGMGTLWSQES(ph)TPEER_	KEL	KEL_S125	2	3.66019	0.624205	0.044955	1.3936	TRUE	4.75826	4.66474	0.011988	2.12352	TRUE
_FFES(ph)FGDLSTPDAVMGNPK_	HBB	HBB_S126	4	5.11268	1.48461	0.001998	1.79599	TRUE	0.678892	0.337033	0.260739	-0.824955	FALSE
_GAEEEEEEEDDDS(ph)GEEMKALR_	DMTN	DMTN_S135	3	0.159986	0.00144693	0.003996	-2.37512	TRUE	1.76754	0.0660258	0.175824	0.623985	FALSE
_GAS(ph)PNVSNVKVETPLHMAAR_	ANK1	ANK1_S125	6	0.473806	0.321453	0.033966	-1.06793	TRUE	0.716843	0.0542861	0.28971	-0.742589	FALSE
_GGIS(ph)ETRIEKR_	EPB41	EPB41_S126	6	0.0402203	0.018809	0.000999001	-4.03749	TRUE	1.49651	0.110348	0.206793	0.37194	FALSE
_GGSPHS(ph)PAWNGYTPLHIAAK_	ANK1	ANK1_S128	3	3.45525	0.407964	0.024975	1.32423	TRUE	0.601492	0.283028	0.232767	-1.00825	FALSE
_GGS(ph)PHSPAWNGYTPLHIAAK_	ANK1	ANK1_S125	2	4.6956	2.78552	0.024975	1.69353	TRUE	1.12329	1.24294	0.816184	-0.0624501	FALSE
_GTEFAES(ph)ADAALQGDPALQDAGDSSR_	GYPC	GYPC_S129	8	2.12359	0.752061	0.013986	0.738141	TRUE	2.91964	2.68573	0.000999001	1.38394	TRUE
_GTEFAESADAALQGDPALQDAGDS(ph)SR_	GYPC	GYPC_S146	2	3.80678	0.186204	0.03996	1.44088	TRUE	5.25809	1.63892	0.00699301	2.27477	TRUE
_GTEFAESADAALQGDPALQDAGDS(ph)SRK_	GYPC	GYPC_S146	6	2.94436	2.2053	0.002997	1.13159	TRUE	0.819263	0.21393	0.504496	-0.540365	FALSE
_HKS(ph)EVEIPATVTAFVFEEDGAPVPALR_	ADD2	ADD2_S125	5	2.42687	0.731378	0.023976	0.898866	TRUE	0.783003	0.136769	0.475524	-0.608913	FALSE
_HS(ph)SIFDQLDVVSYEEVVR_	MPP1	MPP1_S124	2	4.50098	0.127165	0.024975	1.64257	TRUE	9.00049	3.89921	0.001998	3.08869	TRUE
_IDFSSIAVPGT(ph)SSPR_	DDI2	DDI2_S133	2	4.67939	2.94286	0.02997	1.68937	TRUE	19.2289	14.101	0.000999001	4.2382	TRUE
_KEES(ph)EES(ph)DDDM(ox)GFGLFD_	RPLP1	RPLP1_S126	2	4.42644	0.765713	0.02997	1.62246	TRUE	0.944832	0.369859	0.899101	-0.324432	FALSE
_KSPSDVKPLPSPDTDVPLS(ph)SVEIENPETSDQ_	GYPA	GYPA_S138	2	4.45388	1.17274	0.024975	1.6299	TRUE	0.988688	0.0853592	0.97003	-0.255729	FALSE
_LEGALS(ph)EEPR_	ANK1	ANK1_S128	4	2.65146	0.254626	0.026973	1.00543	TRUE	1.93082	1.70368	0.0929071	0.757779	FALSE
_LQKQPLTSPGS(ph)VSPSR_	DMTN	DMTN_S133	3	0.0681973	0.000936369	0.000999001	-3.40174	TRUE	1.02604	0.0922728	0.951049	-0.199573	FALSE
_MSFPETVDEILDVS(ph)EDEGEELIS(ph)FK_	ANK1	ANK1_S136	2	4.73819	0.399177	0.013986	1.7044	TRUE	1.16497	0.515856	0.759241	-0.00728056	FALSE
_QEAFLENEDLGNSLGS(ph)AEALLQK_	SPTA1	SPTA1_S138	4	4.29483	1.58202	0.001998	1.58612	TRUE	0.791207	0.0908811	0.503497	-0.59313	FALSE
_QGS(ph)PTPALPEKR_	TNS1	TNS1_S125	5	0.386523	0.148548	0.012987	-1.31307	TRUE	1.0704	0.0882057	0.819181	-0.135481	FALSE
_QKGS(ph)EENLDEAREQK_	ADD1	ADD1_S126	5	0.333892	0.268394	0.00599401	-1.4893	TRUE	1.2083	0.0967586	0.559441	0.0480175	FALSE
_QPPGT(ph)QQSHSSPGEITSSPQGLDNPALLR_	DDI2	DDI2_S127	2	8.54085	1.66496	0.003996	2.4138	TRUE	14.1422	2.20595	0.000999001	3.77295	TRUE
_RGAEEEEEEEDDDS(ph)GEEMKALR_	DMTN	DMTN_S136	6	0.177944	0.0292217	0.000999001	-2.24704	TRUE	1.80388	0.137761	0.0689311	0.6548	FALSE
_RLGYIS(ph)VTDVLK_	ANK1	ANK1_S128	8	6.58517	5.72472	0.000999001	2.10071	TRUE	0.49871	0.165302	0.013986	-1.292	TRUE
_RLS(ph)THSPFR_	EPB41	EPB41_S125	5	5.55928	0.97862	0.000999001	1.89682	TRUE	3.70973	2.10068	0.000999001	1.74659	TRUE
_SAS(ph)LVTR_	TAOK3	TAOK3_S125	3	0.354043	0.0414115	0.045954	-1.41875	TRUE	0.954012	0.0661982	0.913087	-0.309791	FALSE
_S(ph)EGEFKQTSSFLV_	F11R	F11R_S123	3	0.210282	0.158654	0.00799201	-2.04599	TRUE	1.16085	0.118509	0.719281	-0.0126552	FALSE
_(ac)S(ph)GEDEQQEQTIAEDLVVTK_	PA2G4	PA2G4_S122	2	37.6259	13.8182	0.000999001	4.19912	TRUE	12.9425	2.1519	0.000999001	3.63871	TRUE
_S(ph)PGSPVGEGTGSPPK_	ADD1	ADD1_S123	4	9.20683	3.5354	0.000999001	2.5042	TRUE	0.622034	0.130463	0.195804	-0.957401	FALSE
_S(ph)PGS(ph)PVGEGTGSPPK_	ADD1	ADD1_S123	2	7.81747	0.629336	0.00599401	2.30725	TRUE	0.835024	0.584966	0.708292	-0.51151	FALSE
_SPGS(ph)PVGEGTGSPPKWQIGEQEFEALMR_	ADD1	ADD1_S126	2	7.29533	0.486097	0.002997	2.22402	TRUE	0.448844	0.0384322	0.108891	-1.45152	FALSE
_S(ph)PGSPVGEGTGSPPKWQIGEQEFEALMR_	ADD1	ADD1_S123	2	8.37329	0.307868	0.003996	2.38995	TRUE	0.366578	0.103982	0.0509491	-1.7581	FALSE
_SPSDVKPLPSPDTDVPLSS(ph)VEIENPETSDQ_	GYPA	GYPA_S139	3	3.7738	0.114996	0.016983	1.43041	TRUE	0.849954	0.137658	0.687313	-0.484675	FALSE
_SPSDVKPLPSPDTDVPLSSVEIENPETS(ph)DQ_	GYPA	GYPA_S148	2	3.96465	0.399301	0.02997	1.48981	TRUE	0.79192	0.0224237	0.615385	-0.591766	FALSE
_SPSDVKPLPSPDTDVPLSSVEIENPET(ph)SDQ_	GYPA	GYPA_S147	4	3.57547	0.127319	0.00599401	1.36541	TRUE	0.860794	0.132775	0.681319	-0.465486	FALSE
_SQAGGM(ox)GTLWSQES(ph)TPEER_	KEL	KEL_S128	3	3.09967	0.547705	0.027972	1.19348	TRUE	3.50717	1.59987	0.00799201	1.66157	TRUE
_SQAGGM(ox)GT(ph)LWSQES(ph)TPEER_	KEL	KEL_S128	2	3.65057	0.498029	0.042957	1.39043	TRUE	7.56847	1.33855	0.003996	2.82629	TRUE
_S(ph)RSPGSPVGEGTGSPPK_	ADD1	ADD1_S123	3	9.88132	1.88537	0.000999001	2.58933	TRUE	0.681805	0.0870403	0.335664	-0.818472	FALSE
_S(ph)RSPGS(ph)PVGEGTGSPPK_	ADD1	ADD1_S123	2	7.01272	0.229974	0.00799201	2.17645	TRUE	0.527416	0.084243	0.190809	-1.20726	FALSE
_STAS(ph)WAER_	SPTB	SPTB_S126	6	3.71736	0.416123	0.001998	1.41226	TRUE	1.7371	2.33767	0.0829171	0.597685	FALSE
_TESVTSGPM(ox)SPEGSPS(ph)KSPSK_	ADD2	ADD2_S131	2	4.79262	0.180702	0.028971	1.71816	TRUE	0.829795	0.094559	0.693307	-0.521023	FALSE
_T(ph)STSAVPNLFVPLNTNPK_	ADD1	ADD1_S123	2	6.79992	0.137675	0.00699301	2.13935	TRUE	0.568245	0.0670478	0.234765	-1.09435	FALSE
_T(ph)VKGGISETR_	EPB41	EPB41_S123	2	0.0226395	0.00511135	0.000999001	-4.72939	TRUE	1.1938	0.0592169	0.699301	0.02973	FALSE
_VLS(ph)PVDSGNK_	SPTB	SPTB_S125	4	2.47671	1.24879	0.035964	0.923345	TRUE	0.690023	0.102638	0.302697	-0.800328	FALSE
_VLVS(ph)VSEHT(ph)WTEQPEAESSQADR_	ANK1	ANK1_S126	2	3.66185	0.580992	0.037962	1.39415	TRUE	2.86964	0.233284	0.042957	1.35778	TRUE
_VM(ox)ALYDFQARS(ph)PR_	SPTA1	SPTA1_S124	2	5.48713	1.76431	0.017982	1.88109	TRUE	5.34974	1.85382	0.00899101	2.30094	TRUE
_VMALYDFQARS(ph)PR_	SPTA1	SPTA1_S133	5	2.73314	0.309423	0.011988	1.04196	TRUE	2.8822	0.127339	0.00699301	1.36439	TRUE
_WGS(ph)LQRLADEQR_	SPTA1	SPTA1_S125	4	2.3328	0.525119	0.046953	0.851272	TRUE	2.92912	0.433854	0.017982	1.38885	TRUE
_AAPPPPPPPPPLES(ph)SPR_	UBR4	UBR4_S136	2	0.709522	0.148667	0.48951	-0.581763	FALSE	0.917561	0.262393	0.869131	-0.368782	FALSE
_AAS(ph)LNYLNQPSAAPLQVSR_	KLC4	KLC4_S125	2	0.961033	0.259221	0.935065	-0.21645	FALSE	1.53433	0.480314	0.363636	0.409731	FALSE
_AAVQELSS(ph)SILAGEDPEER_	PSEN1	PSEN1_S130	2	1.33763	0.0856219	0.539461	0.181647	FALSE	1.63294	0.418807	0.284715	0.504051	FALSE
_AAVVT(ph)SPPPTTAPHK_	ADD1	ADD1_S127	10	1.16562	0.30916	0.564436	0.0159225	FALSE	0.814108	0.0926057	0.440559	-0.549923	FALSE
_AAVVTS(ph)PPPTTAPHK_	ADD1	ADD1_S128	7	0.914018	0.399274	0.779221	-0.27684	FALSE	0.775908	0.0640644	0.391608	-0.622696	FALSE
_ADEVEKS(ph)SSGMPIR_	ADD2	ADD2_S129	7	1.82191	0.912778	0.0689311	0.553664	FALSE	0.436128	0.0940853	0.00599401	-1.49504	TRUE
_AEDS(ph)DATGHEWK_	ANK1	ANK1_S126	7	1.30552	0.066691	0.370629	0.152389	FALSE	0.776371	0.0907941	0.375624	-0.621793	FALSE
_AEGLS(ph)LDAS(ph)MHS(ph)QLR_	ABCC5	ABCC5_S127	3	0.957303	0.2019	0.908092	-0.221132	FALSE	1.38223	0.558979	0.385614	0.251648	FALSE
_AGTRTDS(ph)REDEISPPPPNPVVK_	PRKAR1A	PRKAR1A_S129	3	0.614401	0.160221	0.266733	-0.755069	FALSE	1.07192	0.111186	0.874126	-0.133331	FALSE
_AGT(ph)RTDSREDEISPPPPNPVVK_	PRKAR1A	PRKAR1A_S125	2	0.447129	0.0490116	0.147852	-1.1377	FALSE	0.771912	0.00672064	0.608392	-0.630513	FALSE
_ALSGS(ph)ATLVSSPK_	TMCC2	TMCC2_S127	4	0.524545	0.239524	0.118881	-0.945441	FALSE	1.07047	0.0437436	0.857143	-0.135392	FALSE
_ANVS(ph)SPHREFPPATAR_	PSMF1	PSMF1_S126	2	2.78018	0.104601	0.0859141	1.06251	FALSE	1.46968	1.45707	0.424575	0.344549	FALSE
_APGIILLDEAT(ph)SALDTSNER_	ABCB6	ABCB6_S133	2	1.89688	0.275288	0.231768	0.602216	FALSE	2.00762	0.144635	0.145854	0.816839	FALSE
_APS(ph)LEDGSDAFMSPQDVR_	SLC43A1	SLC43A1_S125	2	1.52467	0.186761	0.412587	0.339224	FALSE	2.04606	0.0560445	0.144855	0.84556	FALSE
_AQFSVAGVHTVPGS(ph)PQAR_	TNS1	TNS1_S136	3	1.00639	0.0862876	0.984016	-0.160932	FALSE	1.53006	0.0615336	0.310689	0.405515	FALSE
_AS(ph)RSLDGAAAVDSADR_	EPB41	EPB41_S124	11	0.674802	0.106852	0.125874	-0.64217	FALSE	1.17586	0.431468	0.544456	0.00680173	FALSE
_ASRS(ph)LDGAAAVDSADR_	EPB41	EPB41_S126	8	0.685964	0.129384	0.184815	-0.622417	FALSE	1.12874	0.363841	0.675325	-0.0551271	FALSE
_AS(ph)TIFLSK_	CCNY	CCNY_S124	2	1.88079	0.432499	0.250749	0.591956	FALSE	0.498227	0.0641398	0.152847	-1.29347	FALSE
_ASTIFLSKS(ph)QTDVR_	CCNY	CCNY_S131	6	0.624455	0.248444	0.178821	-0.735528	FALSE	0.740641	0.0959868	0.314685	-0.693135	FALSE
_AST(ph)PGAAAQIQEVK_	SLC4A1	SLC4A1_S125	4	0.819072	0.416762	0.601399	-0.408893	FALSE	0.726869	0.0160533	0.35964	-0.721556	FALSE
_AS(ph)TPGAAAQIQEVK_	SLC4A1	SLC4A1_S124	4	0.868088	0.453292	0.718282	-0.338915	FALSE	0.729068	0.0701553	0.352647	-0.716983	FALSE
_AVSDS(ph)FGPGEWDDR_	TMBIM1	TMBIM1_S127	7	0.91603	0.108498	0.798202	-0.274194	FALSE	2.05449	2.20071	0.01998	0.851788	TRUE
_AVS(ph)DSFGPGEWDDR_	TMBIM1	TMBIM1_S125	7	0.794667	0.117642	0.431568	-0.445312	FALSE	2.24213	1.62169	0.00699301	0.98413	TRUE
_AVS(ph)DS(ph)FGPGEWDDR_	TMBIM1	TMBIM1_S125	4	1.14823	0.165091	0.724276	-0.00217909	FALSE	3.35827	1.85816	0.004995	1.59588	TRUE
_AVS(ph)DSFGPGEWDDRK_	TMBIM1	TMBIM1_S125	3	0.748092	0.583497	0.487512	-0.51803	FALSE	0.600372	0.451097	0.211788	-1.01107	FALSE
_AVS(ph)DS(ph)FGPGEWDDRK_	TMBIM1	TMBIM1_S125	3	1.17554	0.141256	0.713287	0.0261197	FALSE	0.870245	0.157117	0.738262	-0.44895	FALSE
_CVS(ph)MPGDISGLQGGPR_	PNPLA6	PNPLA6_S125	2	0.699815	0.161377	0.487512	-0.598348	FALSE	1.25478	0.149276	0.619381	0.105168	FALSE
_DGVSLGAVS(ph)STEEASR_	SMIM1	SMIM1_S131	2	1.18219	0.15653	0.723277	0.0329129	FALSE	0.920913	0.16922	0.866134	-0.363259	FALSE
_DGVS(ph)LGAVS(ph)STEEASR_	SMIM1	SMIM1_S126	2	2.64727	0.0429655	0.0979021	1.00353	FALSE	3.61435	0.0679114	0.011988	1.70715	TRUE
_DGVS(ph)LGAVSS(ph)TEEASR_	SMIM1	SMIM1_S126	2	2.68758	0.425946	0.102897	1.02172	FALSE	0.95206	1.41826	0.922078	-0.312893	FALSE
_DKTESVTS(ph)GPMSPEGSPSK_	ADD2	ADD2_S130	2	2.17788	0.197023	0.146853	0.768535	FALSE	0.626357	0.0319642	0.302697	-0.946914	FALSE
_DKTESVTSGPMSPEGSPS(ph)KSPSK_	ADD2	ADD2_S140	3	1.15556	0.0966051	0.73027	0.00548193	FALSE	0.646125	0.0321596	0.256743	-0.899862	FALSE
_DPYGS(ph)LDRHT(ph)QTVR_	MARVELD2	MARVELD2_S127	2	0.975823	0.0188554	0.948052	-0.198063	FALSE	2.01234	0.166724	0.170829	0.820394	FALSE
_DSEAQRLPDS(ph)FK_	STOM	STOM_S132	3	0.637146	0.0658273	0.316683	-0.711304	FALSE	0.666459	0.0980242	0.312687	-0.852943	FALSE
_DSEAQRLPDS(ph)FKDSPSK_	STOM	STOM_S132	4	0.437912	0.0678412	0.0509491	-1.16278	FALSE	0.949304	0.090051	0.876124	-0.317281	FALSE
_DSEQVDS(ph)WMSR_	SPTA1	SPTA1_S129	2	0.551627	0.0575367	0.258741	-0.88483	FALSE	0.75911	0.0320523	0.544456	-0.655838	FALSE
_DSHLGPHRS(ph)TPES(ph)R_	PSEN1	PSEN1_S131	2	0.700693	0.065085	0.477522	-0.596838	FALSE	1.26656	0.550223	0.628372	0.119317	FALSE
_DS(ph)RDVDEEKELLDFVPK_	ANK1	ANK1_S124	6	1.66394	0.177483	0.135864	0.444462	FALSE	0.811215	0.0596517	0.464535	-0.555313	FALSE
_DSS(ph)VPGSPSSIVAK_	DMTN	DMTN_S125	4	0.645668	0.249747	0.272727	-0.695306	FALSE	1.00514	0.587729	0.988012	-0.230739	FALSE
_EADAATS(ph)FLR_	ANK1	ANK1_S129	2	0.505111	0.0635086	0.200799	-0.990895	FALSE	0.641157	0.0323695	0.335664	-0.91155	FALSE
_EAGLS(ph)QSHDDLSNATATPSVR_	C2CD2L	C2CD2L_S127	2	0.927533	0.130504	0.871129	-0.259168	FALSE	2.56874	1.55779	0.0739261	1.19005	FALSE
_EAGLSQS(ph)HDDLSNATATPSVR_	C2CD2L	C2CD2L_S129	4	0.834737	0.092584	0.635365	-0.386083	FALSE	1.55399	0.203223	0.240759	0.429009	FALSE
_EDREGDDLT(ph)LHS(ph)FLP_	SELPLG	SELPLG_S131	2	1.51309	0.0641082	0.412587	0.330044	FALSE	3.09169	1.49123	0.035964	1.47064	TRUE
_ELQFS(ph)VEDINR_	ANK1	ANK1_S127	6	1.93026	0.199819	0.0679321	0.623215	FALSE	3.31779	0.0733808	0.002997	1.57752	TRUE
_EQHPDMS(ph)VTK_	EPB41	EPB41_S129	7	0.711239	0.243331	0.285714	-0.578852	FALSE	0.951437	0.10146	0.856144	-0.313884	FALSE
_ERS(ph)LSPK_	DMTN	DMTN_S125	4	0.720946	0.112588	0.391608	-0.562531	FALSE	1.04949	0.082387	0.886114	-0.16536	FALSE
_ERS(ph)PS(ph)PLRGNVVPSPLPTR_	CARHSP1	CARHSP1_S125	2	2.65879	0.0792543	0.0959041	1.00875	FALSE	3.10503	0.241097	0.036963	1.47716	TRUE
_ERS(ph)QAGGMGTLWSQESTPEER_	KEL	KEL_S125	2	1.27301	0.147566	0.639361	0.122028	FALSE	2.45299	1.44976	0.0779221	1.12023	FALSE
_ESVGGS(ph)PQTK_	DMTN	DMTN_S128	4	0.583367	0.123334	0.197802	-0.817475	FALSE	0.836115	0.0198885	0.599401	-0.509534	FALSE
_GAS(ph)PNVSNVK_	ANK1	ANK1_S125	4	1.52424	0.775981	0.295704	0.338881	FALSE	0.626232	0.0156588	0.197802	-0.947215	FALSE
_GGIS(ph)ETRIEK_	EPB41	EPB41_S126	2	0.303447	0.0101881	0.0619381	-1.60442	FALSE	0.905083	0.0574544	0.832168	-0.389515	FALSE
_GILDVQS(ph)VQEK_	SVIP	SVIP_S129	2	0.447011	0.00913094	0.14985	-1.13802	FALSE	0.823052	0.0592756	0.695305	-0.533378	FALSE
_GLSQMTTSADT(ph)DVDTSK_	ADD2	ADD2_S133	2	1.29692	0.164134	0.6004	0.144437	FALSE	0.679214	0.31009	0.407592	-0.824237	FALSE
_GNS(ph)LPCVLEQK_	DMTN	DMTN_S125	7	0.927476	0.45314	0.789211	-0.259243	FALSE	0.585778	0.0930168	0.0769231	-1.04834	FALSE
_GQGEPS(ph)QRS(ph)TGLAGLYAAPAASPVFIK_	EPB42	EPB42_S128	3	0.625047	0.00154831	0.268731	-0.734387	FALSE	0.60056	0.110298	0.193806	-1.0106	FALSE
_GSGTAS(ph)DDEFENLR_	HUWE1	HUWE1_S128	3	1.00007	0.185852	1	-0.168513	FALSE	1.71724	0.306	0.171828	0.580269	FALSE
_GSMPAYSGNNMDKS(ph)DSELNSEVAAR_	CYBRD1	CYBRD1_S136	3	0.599146	0.0233584	0.233766	-0.785341	FALSE	0.760833	0.0192586	0.47952	-0.652404	FALSE
_GTEFAESADAALQGDPALQDAGDS(ph)SRKEYFI_	GYPC	GYPC_S146	8	1.75276	0.684978	0.047952	0.507076	FALSE	1.12688	0.316535	0.671329	-0.0576294	FALSE
_GTEFAES(ph)ADAALQGDPALQDAGDS(ph)SRKEYFI_	GYPC	GYPC_S129	3	1.95048	0.773846	0.153846	0.635766	FALSE	0.900471	0.28497	0.778222	-0.39725	FALSE
_GT(ph)SENLPER_	SLC43A1	SLC43A1_S124	3	0.655526	0.00783505	0.30969	-0.677062	FALSE	1.10546	0.040827	0.795205	-0.0866781	FALSE
_GTS(ph)ENLPER_	SLC43A1	SLC43A1_S125	3	0.468073	0.033854	0.0879121	-1.08258	FALSE	1.10647	0.139757	0.797203	-0.0852935	FALSE
_GVS(ph)EET(ph)LKEFSTIYK_	SPTA1	SPTA1_S125	4	1.05498	0.101536	0.879121	-0.104151	FALSE	0.424825	0.0749456	0.034965	-1.5348	TRUE
_GVS(ph)EETLKEFSTIYK_	SPTA1	SPTA1_S125	2	2.2249	0.123394	0.13986	0.794254	FALSE	0.481157	7.63711e-05	0.14985	-1.34626	FALSE
_HHAS(ph)ISELKK_	EPB41	EPB41_S126	9	1.86207	0.697039	0.036963	0.579912	FALSE	0.494898	0.377621	0.015984	-1.30362	TRUE
_HHNS(ph)TAELQK_	ABCC1	ABCC1_S126	2	0.892706	0.0424647	0.795205	-0.305246	FALSE	0.917878	0.0408291	0.847153	-0.368258	FALSE
_HLS(ph)AEDFSR_	DMTN	DMTN_S125	7	1.44506	0.135565	0.264735	0.274658	FALSE	2.97898	0.0814362	0.001998	1.4144	TRUE
_HQS(ph)LEAEVQTK_	SPTA1	SPTA1_S125	4	0.544624	0.0699832	0.147852	-0.900213	FALSE	0.687026	0.1609	0.305694	-0.806921	FALSE
_HTRDS(ph)EAQRLPDSFK_	STOM	STOM_S127	3	1.42969	0.21916	0.40959	0.261783	FALSE	0.511933	0.0741165	0.10989	-1.25238	FALSE
_HVT(ph)LPS(ph)SPR_	UBR4	UBR4_S125	2	0.740027	0.0481832	0.549451	-0.531079	FALSE	2.8597	7.47467	0.044955	1.35253	TRUE
_HVTLPS(ph)SPR_	UBR4	UBR4_S128	3	0.546023	0.0215397	0.177822	-0.897125	FALSE	0.84917	0.884062	0.672328	-0.486073	FALSE
_IDS(ph)TEVIYQPR_	STK11	STK11_S125	2	0.899274	0.0286231	0.82018	-0.296421	FALSE	1.3514	0.106861	0.512488	0.217492	FALSE
_IT(ph)HSPTVSQVT(ph)ER_	ANK1	ANK1_S124	4	0.717859	0.0215053	0.386613	-0.567697	FALSE	3.36618	2.16921	0.004995	1.59944	TRUE
_ITHS(ph)PTVSQVT(ph)ER_	ANK1	ANK1_S126	3	0.756241	0.0183969	0.48951	-0.504986	FALSE	1.71591	2.23916	0.181818	0.5791	FALSE
_ITHS(ph)PT(ph)VSQVTER_	ANK1	ANK1_S126	6	0.780911	0.0928723	0.468531	-0.466336	FALSE	1.65529	1.61549	0.131868	0.524639	FALSE
_ITHS(ph)PTVS(ph)QVTER_	ANK1	ANK1_S126	3	0.680591	0.0565826	0.366633	-0.631884	FALSE	1.16412	0.120342	0.691309	-0.00839155	FALSE
_ITHS(ph)PT(ph)VS(ph)QVTER_	ANK1	ANK1_S126	3	1.5401	0.101255	0.343656	0.351345	FALSE	4.15977	3.78799	0.00899101	1.91997	TRUE
_ITHS(ph)PTVSQVTER_	ANK1	ANK1_S126	16	0.631254	0.125339	0.033966	-0.722488	FALSE	1.23558	0.364514	0.388611	0.0818169	FALSE
_IT(ph)HSPTVSQVTER_	ANK1	ANK1_S124	3	0.604198	0.0976013	0.246753	-0.775231	FALSE	1.15964	0.0586809	0.717283	-0.0142315	FALSE
_ITHSPT(ph)VSQVTER_	ANK1	ANK1_S128	3	0.731661	0.22388	0.473526	-0.544768	FALSE	1.51311	0.759236	0.313686	0.388641	FALSE
_ITHS(ph)PTVS(ph)QVTERSQDR_	ANK1	ANK1_S126	4	0.840261	0.267142	0.691309	-0.378142	FALSE	1.61049	0.598596	0.186813	0.483084	FALSE
_IT(ph)HSPTVSQVT(ph)ERSQDR_	ANK1	ANK1_S124	2	1.80295	0.0788834	0.25974	0.541067	FALSE	2.35187	0.174008	0.0799201	1.05649	FALSE
_ITHS(ph)PTVSQVTERSQDR_	ANK1	ANK1_S126	2	0.974399	0.0361034	0.969031	-0.19982	FALSE	3.29473	0.056632	0.028971	1.56696	TRUE
_ITHSPTVSQVTERS(ph)QDR_	ANK1	ANK1_S136	2	1.83119	0.0976769	0.22977	0.559777	FALSE	1.98394	0.315882	0.153846	0.798871	FALSE
_KKS(ph)PNELVDDLFK_	NSFL1C	NSFL1C_S125	2	1.91555	0.150966	0.230769	0.614003	FALSE	0.330835	0.0925146	0.0539461	-1.91345	FALSE
_KLS(ph)GDQITLPTTVDYSSVPK_	EBAG9	EBAG9_S125	5	0.821997	0.180423	0.554446	-0.4046	FALSE	1.02759	0.306961	0.942058	-0.197286	FALSE
_KLS(ph)GDQIT(ph)LPTTVDYSSVPK_	EBAG9	EBAG9_S125	2	1.18849	0.0156407	0.74026	0.039311	FALSE	0.781182	0.13063	0.597403	-0.612438	FALSE
_KLS(ph)GLER_	SPTB	SPTB_S125	4	2.11843	1.02062	0.0789211	0.73521	FALSE	0.56265	0.0537228	0.143856	-1.10934	FALSE
_KNT(ph)HENIQLSQSK_	MBOAT2	MBOAT2_S125	3	0.655879	0.0215037	0.296703	-0.676414	FALSE	1.12514	0.33424	0.744256	-0.0599623	FALSE
_KQKGS(ph)EENLDEAR_	ADD1	ADD1_S127	13	0.958321	0.25045	0.851149	-0.219853	FALSE	1.24442	0.48154	0.400599	0.0926125	FALSE
_KYS(ph)DVEVPASVTGYSFASDGDSGTCSPLR_	ADD1	ADD1_S125	2	1.25083	0.0257793	0.673327	0.100866	FALSE	0.579798	0.0585354	0.240759	-1.06387	FALSE
_KYSDVEVPASVTGYSFASDGDSGTCSPLRHS(ph)FQK_	ADD1	ADD1_S153	2	1.143	0.0613263	0.774226	-0.00767783	FALSE	0.591028	0.0351541	0.275724	-1.03482	FALSE
_LCLS(ph)TVDLEVK_	SLC43A2	SLC43A2_S126	4	0.51943	0.199391	0.105894	-0.957239	FALSE	0.999213	0.0859427	0.998002	-0.239694	FALSE
_LDLIS(ph)KGEEPR_	SLC29A1	SLC29A1_S127	2	0.611796	0.00533514	0.31968	-0.760186	FALSE	0.748441	0.0292618	0.531469	-0.677271	FALSE
_LDQVVES(ph)PAIPR_	ANK1	ANK1_S129	8	0.827915	0.0827354	0.515485	-0.395964	FALSE	1.13266	0.400705	0.639361	-0.0498818	FALSE
_LFSS(ph)FLK_	EPB41	EPB41_S126	2	3.13614	0.156469	0.0699301	1.20756	FALSE	0.33007	0.0157383	0.041958	-1.91695	TRUE
_LGSSGLGS(ph)ASSIQAAVR_	HUWE1	HUWE1_S130	2	1.62581	0.0695484	0.337662	0.416551	FALSE	2.39134	0.137233	0.0939061	1.08168	FALSE
_LGSSGLGS(ph)AS(ph)SIQAAVR_	HUWE1	HUWE1_S130	2	0.883444	0.0915072	0.805195	-0.317803	FALSE	1.50741	0.0551046	0.405594	0.382928	FALSE
_LGYIS(ph)VTDVLK_	ANK1	ANK1_S127	5	1.78379	0.762087	0.133866	0.528201	FALSE	0.463959	0.0216384	0.026973	-1.40137	TRUE
_LLAAGSPLAHS(ph)R_	ZDHHC14	ZDHHC14_S133	2	0.829008	0.0959583	0.681319	-0.394375	FALSE	0.971369	0.0317233	0.955045	-0.282489	FALSE
_LQST(ph)EFSPSGSETGSPGLQIYPYEM(ox)LVVTNK_	DMTN	DMTN_S126	3	2.03875	0.338565	0.124875	0.689052	FALSE	0.708838	0.190944	0.374625	-0.759593	FALSE
_LSES(ph)HPDATEDLQR_	SPTA1	SPTA1_S126	2	0.852126	0.136952	0.753247	-0.36126	FALSE	2.55508	2.26452	0.0729271	1.18197	FALSE
_LS(ph)SSWESLQPEPSHPY_	SPTB	SPTB_S124	10	0.66694	0.105877	0.126873	-0.656278	FALSE	1.39275	0.277382	0.213786	0.263138	FALSE
_LSSS(ph)WESLQPEPSHPY_	SPTB	SPTB_S126	4	0.765951	0.0920201	0.47952	-0.489624	FALSE	1.5944	0.0817721	0.205794	0.46788	FALSE
_LSSS(ph)WES(ph)LQPEPSHPY_	SPTB	SPTB_S126	3	0.883662	0.453613	0.78022	-0.317507	FALSE	1.60842	0.618718	0.243756	0.481141	FALSE
_LS(ph)S(ph)SWESLQPEPSHPY_	SPTB	SPTB_S124	2	1.5881	0.0138479	0.366633	0.388295	FALSE	3.39741	2.42349	0.023976	1.61343	TRUE
_LS(ph)SS(ph)WES(ph)LQPEPSHPY_	SPTB	SPTB_S124	3	2.21498	0.14031	0.0989011	0.788874	FALSE	2.53608	0.0444273	0.036963	1.17067	TRUE
_LSS(ph)S(ph)WES(ph)LQPEPSHPY_	SPTB	SPTB_S125	2	2.0701	0.0395653	0.184815	0.707428	FALSE	2.59307	0.00710837	0.0609391	1.20432	FALSE
_LSTHS(ph)PFR_	EPB41	EPB41_S127	6	0.857484	0.187663	0.609391	-0.353712	FALSE	1.73923	0.782226	0.0839161	0.599537	FALSE
_LS(ph)TPPPLAEEEGLASR_	ANK1	ANK1_S124	6	1.35722	0.195236	0.32967	0.199153	FALSE	1.68146	0.527795	0.101898	0.548391	FALSE
_LST(ph)PPPLAEEEGLASR_	ANK1	ANK1_S125	3	1.48705	0.0346613	0.373626	0.309143	FALSE	2.02978	0.0278631	0.0919081	0.833466	FALSE
_LSTS(ph)TTIENIEITIK_	ADD3	ADD3_S126	4	0.656541	0.124932	0.310689	-0.675199	FALSE	0.714255	0.112842	0.356643	-0.748065	FALSE
_LSVPYVPQVTDEDRLS(ph)R_	EFR3A	EFR3A_S138	3	1.10867	0.136261	0.799201	-0.0443871	FALSE	2.03417	0.658252	0.0899101	0.836734	FALSE
_LVGMDPEQAS(ph)VTNQNEYAR_	ZDHHC20	ZDHHC20_S132	2	0.61929	0.0301995	0.345654	-0.745527	FALSE	1.35228	0.114791	0.505495	0.21848	FALSE
_LVPSS(ph)SYVAVAPVK_	ATP2B4	ATP2B4_S127	2	0.546171	0.229164	0.23976	-0.8968	FALSE	1.17162	0.194981	0.733267	0.00133186	FALSE
_M(ox)DRGNS(ph)LPCVLEQK_	DMTN	DMTN_S123	5	0.851239	0.0678155	0.629371	-0.362514	FALSE	0.936452	0.228753	0.813187	-0.337923	FALSE
_MDRGNS(ph)LPCVLEQK_	DMTN	DMTN_S128	6	0.612595	0.264977	0.151848	-0.758614	FALSE	0.82893	0.0658553	0.542458	-0.522602	FALSE
_MKS(ph)SSSVTTSETQPCTPSSSDYSDLQR_	VASP	VASP_S125	2	1.11211	0.0323941	0.832168	-0.0406615	FALSE	0.519141	0.0447827	0.212787	-1.2312	FALSE
_MSFPETVDEILDVS(ph)EDEGEELISFK_	ANK1	ANK1_S136	2	3.10636	1.02752	0.0619381	1.19607	FALSE	0.749949	0.16717	0.531469	-0.674224	FALSE
_MTIS(ph)QQEFGR_	PSMD4	PSMD4_S126	3	0.724528	0.036575	0.471528	-0.556564	FALSE	0.764671	0.41933	0.495504	-0.644786	FALSE
_NATLAWDSSHSSIQNS(ph)PK_	ABCC5	ABCC5_S138	2	0.614391	0.103667	0.337662	-0.755088	FALSE	0.676374	0.0132357	0.420579	-0.830582	FALSE
_NATLAWDSSHSS(ph)IQNS(ph)PK_	ABCC5	ABCC5_S134	2	0.853005	0.0706736	0.754246	-0.360018	FALSE	0.769319	0.0784565	0.599401	-0.63561	FALSE
_NGAS(ph)PNEVSSDGTTPLAIAK_	ANK1	ANK1_S126	4	1.56784	0.0803318	0.255744	0.372837	FALSE	0.35413	0.0316874	0.014985	-1.81042	TRUE
_NLALDEAGQRS(ph)TM(ox)_	CYBRD1	CYBRD1_S133	2	0.806099	0.414948	0.681319	-0.428115	FALSE	1.78252	1.22194	0.227772	0.636764	FALSE
_NLALDEAGQRST(ph)M(ox)_	CYBRD1	CYBRD1_S134	3	1.05462	0.0557792	0.914086	-0.104566	FALSE	1.69165	0.0533709	0.178821	0.557535	FALSE
_NLALDEAGQRS(ph)T(ph)M(ox)_	CYBRD1	CYBRD1_S133	3	1.25612	0.0384885	0.564436	0.105949	FALSE	2.68363	0.0740332	0.024975	1.25631	TRUE
_NLALDEAGQRST(ph)M_	CYBRD1	CYBRD1_S134	2	0.543548	0.0653755	0.23976	-0.902594	FALSE	1.32144	0.0207376	0.553447	0.183548	FALSE
_NLALDEAGQRS(ph)TM_	CYBRD1	CYBRD1_S133	3	0.564777	0.0432326	0.194805	-0.856465	FALSE	1.2344	0.639498	0.588412	0.0803782	FALSE
_NLALDEAGQRS(ph)T(ph)M_	CYBRD1	CYBRD1_S133	2	0.672581	0.0818384	0.406593	-0.646139	FALSE	1.20747	0.0559858	0.714286	0.0469695	FALSE
_NTAPLVICSELHKS(ph)EESIVPRPEGK_	ERMAP	ERMAP_S136	6	1.26131	0.149266	0.466533	0.110917	FALSE	1.05494	1.1186	0.847153	-0.157509	FALSE
[truncated: 141 more rows]
