# Supplementary material for: Plasmodium falciparum ligand binding to erythrocytes induce alterations in deformability essential for invasion
Source: eLife. 2017 Feb 22;6:e21083. doi: 10.7554/eLife.21083 (PMC5333951; doi:10.7554/eLife.21083)
Supplement: Supplementary file 2. — DOI: http://dx.doi.org/10.7554/eLife.21083.013 [file elife-21083-supp2.xlsx]

## Sheet: LC-MSMS Evidence
Accession	Gene Name	Protein Name	Sequence	Modified sequence	Acetyl (Protein N-term)	Oxidation (M)	Phospho (STY)	Missed cleavages	Charge	m/z	Mass	RT	PEP	MS/MS Count	MS/MS Scan Number	Score	Delta score	Intensity	Intensity H	Intensity L	Ratio H/L normalised	Raw file	Experiment	Fraction
P3194	YWHAB	14-3-3 protein beta/alpha	YLSEVASGDNK	_YLSEVASGDNK_	0	0	0	0	2	591.785	1181.56	25.472	0.022958	1	5700	47.712	37.447	4591000	3812000	779060	1.9224	P3000_Rep2_7_1_1	enriched	7
P3194	YWHAB	14-3-3 protein beta/alpha	YLSEVASGDNK	_YLSEVASGDNK_	0	0	0	0	2	591.785	1181.56	25.531	0.0022593	1	5786	67.879	50.411	2713100	2713100	10000	271.31	P3000_Rep1_7_1_1	enriched	7
P3194	YWHAB	14-3-3 protein beta/alpha	AVTEQGHELSNEER	_AVTEQGHELSNEER_	0	0	0	0	2	799.874	1597.73	23.16	4.427e-05	2	3856	79.346	72.396	1213500	949100	264450	3.4216	P3056_11_01_1_01_3219	depleted	11
P3194	YWHAB	14-3-3 protein beta/alpha	AVTEQGHELSNEER	_AVTEQGHELSNEER_	0	0	0	0	3	533.585	1597.73	23.141	3.4556e-05	2	3875	66.826	66.826	2322300	1850800	471500	4.4273	P3056_11_01_1_01_3219	depleted	11
P3194	YWHAB	14-3-3 protein beta/alpha	EKIEAELQDICNDVLELLDK	_EKIEAELQDICNDVLELLDK_	0	0	0	1	3	796.405	2386.19	109.41	0.0014125	1	44693	57.39	45.727	292120	292120	10000	29.212	P3056_06_01_1_01_3209	depleted	6
P3194	YWHAB	14-3-3 protein beta/alpha	IEAELQDICNDVLELLDK	_IEAELQDICNDVLELLDK_	0	0	0	0	2	1065.54	2129.06	127.06	4.1348e-05	3	40343	49.768	49.768	681540	574530	107000	5.7521	P3056_10_01_1_01_3217	depleted	10
P3194	YWHAB	14-3-3 protein beta/alpha	IEAELQDICNDVLELLDK	_IEAELQDICNDVLELLDK_	0	0	0	0	3	710.693	2129.06	127.07	0.029293	1	40451	25.586	21.609	87967	87967	10000	8.7967	P3056_10_01_1_01_3217	depleted	10
P3194	YWHAB	14-3-3 protein beta/alpha	TAFDEAIAELDTLNEESYK	_TAFDEAIAELDTLNEESYK_	0	0	0	0	2	1080	2158	71.887	2.5267e-16	1	26750	93.776	86.458	540850	465080	75776	5.7063	P3056_07_01_1_01_3211	depleted	7
P3194	YWHAB	14-3-3 protein beta/alpha	TAFDEAIAELDTLNEESYK	_TAFDEAIAELDTLNEESYK_	0	0	0	0	2	1080	2158	71.895	2.6965e-98	1	26198	170.89	157.03	613190	542230	70962	6.1716	P3056_07_02_1_01_3212	depleted	7
P3194	YWHAB	14-3-3 protein beta/alpha	YLIPNATQPESK	_YLIPNATQPESK_	0	0	0	0	2	680.859	1359.7	43.799	0.0016743	3	9528	56.205	49.075	1760200	1389800	370400	3.3745	P3056_11_01_1_01_3219	depleted	11
P3194	YWHAB	14-3-3 protein beta/alpha	YLIPNATQPESK	_YLIPNATQPESK_	0	0	0	0	2	680.859	1359.7	43.734	4.0025e-15	4	7076	111.79	111.79	208330	168380	39948	5.0286	P3056_11_02_1_01_3220	depleted	11
P3194	YWHAB	14-3-3 protein beta/alpha	YLSEVASGDNK	_YLSEVASGDNK_	0	0	0	0	2	591.785	1181.56	27.626	2.233e-14	5	4075	122.69	108.68	169930	143360	26571	4.5526	P3056_07_01_1_01_3211	depleted	7
P6225	YWHAE	14-3-3 protein epsilon	YLAEFATGNDRK	_YLAEFATGNDRK_	0	0	0	1	3	462.233	1383.68	32.876	0.011654	1	7689	33.317	25.22	4685900	4685900	10000	468.59	P3000_Rep2_11_1_1	enriched	11
P6225	YWHAE	14-3-3 protein epsilon	AAFDDAIAELDTLSEESYK	_AAFDDAIAELDTLSEESYK_	0	0	0	0	2	1044.49	2086.96	94.875	0	5	28387	269.59	241.42	2328900	2096800	232160	9.6914	P3056_08_01_1_01_3213	depleted	8
P6225	YWHAE	14-3-3 protein epsilon	AAFDDAIAELDTLSEESYK	_AAFDDAIAELDTLSEESYK_	0	0	0	0	2	1044.49	2086.96	94.902	0	5	28038	279.19	256.76	2087200	1861700	225460	9.4805	P3056_08_02_1_01_3214	depleted	8
P6225	YWHAE	14-3-3 protein epsilon	AAFDDAIAELDTLSEESYK	_AAFDDAIAELDTLSEESYK_	0	0	0	0	2	1044.49	2086.96	78.956	0.0023353	1	27121	49.768	41.855	119590	119590	10000	11.959	P3056_09_01_1_01_3215	depleted	9
P6225	YWHAE	14-3-3 protein epsilon	AAFDDAIAELDTLSEESYK	_AAFDDAIAELDTLSEESYK_	0	0	0	0	2	1044.49	2086.96	78.959	0.026813	1	27182	32.797	24.307	110900	110900	10000	11.09	P3056_09_02_1_01_3216	depleted	9
P6225	YWHAE	14-3-3 protein epsilon	AASDIAMTELPPTHPIR	_AASDIAMTELPPTHPIR_	0	0	0	0	3	607.317	1818.93	67.795	0.0091571	1	11896	26.89	21.175	218700	161750	56947	3.466	P3056_06_01_1_01_3209	depleted	6
P3194	YWHAE	14-3-3 protein epsilon	DSTLIMQLLR	_DSTLIMQLLR_	0	0	0	0	1	1189.66	1188.65	76.062	0.028004	1	28982	44.753	34.665	237490	213440	24041	5.383	P3056_04_01_1_01_3205	depleted	4
P6225	YWHAE	14-3-3 protein epsilon	HLIPAANTGESK	_HLIPAANTGESK_	0	0	0	0	2	619.33	1236.65	25.155	0.0023408	2	5776	46.069	18.407	1339800	719980	619830	0.78323	P3056_01_01_1_01_3199	depleted	1
P6225	YWHAE	14-3-3 protein epsilon	LICCDILDVLDK	_LICCDILDVLDK_	0	0	0	0	2	738.875	1475.74	70.953	0.0047969	1	23787	58.32	45.043	2370800	2370800	10000	237.08	P3056_09_02_1_01_3216	depleted	9
P6225	YWHAE	14-3-3 protein epsilon	MDDREDLVYQAK	_(ac)MDDREDLVYQAK_	1	0	0	1	2	762.854	1523.69	44.76	3.824e-15	1	11145	127.02	118.23	5029500	5029500	10000	502.95	P3056_02_01_1_01_3201	depleted	2
P6198	YWHAG	14-3-3 protein gamma	DNLTLWTSDQQDDDGGEGNN	_DNLTLWTSDQQDDDGGEGNN_	0	0	0	0	2	1097.44	2192.87	48.849	0.0032701	1	11750	39.387	37.317	4614800	4614800	10000	461.48	P3000_Rep2_4_1_1	enriched	4
P6198	YWHAG	14-3-3 protein gamma	NVTELNEPLSNEER	_NVTELNEPLSNEER_	0	0	0	0	2	822.397	1642.78	50.491	5.4161e-34	5	10110	134.14	110.78	251540	182300	69240	2.6185	P3056_03_01_1_01_3203	depleted	3
P6198	YWHAG	14-3-3 protein gamma	NVTELNEPLSNEER	_NVTELNEPLSNEER_	0	0	0	0	2	822.397	1642.78	50.463	6.9318e-88	5	10067	176.23	130.95	247080	178380	68701	2.2544	P3056_03_02_1_01_3204	depleted	3
P6198	YWHAG	14-3-3 protein gamma	TAFDDAIAELDTLNEDSYK	_TAFDDAIAELDTLNEDSYK_	0	0	0	0	2	1065.99	2129.96	70.892	0.015584	1	27513	34.843	25.368	337890	337890	10000	33.789	P3056_06_01_1_01_3209	depleted	6
P6198	YWHAG	14-3-3 protein gamma	TAFDDAIAELDTLNEDSYK	_TAFDDAIAELDTLNEDSYK_	0	0	0	0	2	1065.99	2129.96	70.814	0.0021238	1	27406	53.037	44.934	363660	363660	10000	36.366	P3056_06_02_1_01_3210	depleted	6
P6198	YWHAG	14-3-3 protein gamma	TAFDDAIAELDTLNEDSYKDSTLIMQLLR	_TAFDDAIAELDTLNEDSYKDSTLIMQLLR_	0	0	0	1	3	1101.21	3300.61	122.41	0.0084629	1	38674	30.013	27.388	440030	306490	133540	2.2217	P3056_08_01_1_01_3213	depleted	8
P2734	YWHAQ	14-3-3 protein theta	AVTEQGAELSNEER	_AVTEQGAELSNEER_	0	0	0	0	2	766.863	1531.71	30.993	6.7166e-88	5	5944	176.43	155.46	701460	554890	146570	3.6756	P3056_11_01_1_01_3219	depleted	11
P2734	YWHAQ	14-3-3 protein theta	SICTTVLELLDK	_SICTTVLELLDK_	0	0	0	0	2	696.376	1390.74	93.3	0.001524	4	32577	59.225	53.931	376960	306270	70685	4.4663	P3056_01_01_1_01_3199	depleted	1
P2734	YWHAQ	14-3-3 protein theta	SICTTVLELLDK	_SICTTVLELLDK_	0	0	0	0	2	696.376	1390.74	93.277	3.4993e-15	1	31709	113.24	100.14	745520	745520	10000	74.552	P3056_01_02_1_01_3200	depleted	1
P2734	YWHAQ	14-3-3 protein theta	TAFDEAIAELDTLNEDSYK	_TAFDEAIAELDTLNEDSYK_	0	0	0	0	2	1073	2143.98	71.817	1.2258e-12	1	26763	73.138	61.474	157020	128500	28515	3.3377	P3056_07_01_1_01_3211	depleted	7
P6310	YWHAZ	14-3-3 protein zeta/delta	DICNDVLSLLEK	_DICNDVLSLLEK_	0	0	0	0	2	709.863	1417.71	82.146	2.0165e-07	2	31185	96.464	66.259	1018600	1018600	10000	101.86	P3056_04_01_1_01_3205	depleted	4
P6310	YWHAZ	14-3-3 protein zeta/delta	DICNDVLSLLEK	_DICNDVLSLLEK_	0	0	0	0	2	709.863	1417.71	82.171	0.0047969	2	31016	58.32	46.737	788460	788460	10000	78.846	P3056_04_02_1_01_3206	depleted	4
P6310	YWHAZ	14-3-3 protein zeta/delta	DICNDVLSLLEK	_DICNDVLSLLEK_	0	0	0	0	2	709.863	1417.71	82.447	0.0014005	2	28926	60.55	42.477	206030	98791	107240	1.0327	P3056_05_02_1_01_3208	depleted	5
P6310	YWHAZ	14-3-3 protein zeta/delta	MDKNELVQK	_(ac)MDKNELVQK_	1	0	0	1	2	573.795	1145.58	32.862	9.4652e-07	2	6714	96.113	79.736	48455	48455	10000	4.8455	P3056_09_01_1_01_3215	depleted	9
P6310	YWHAZ	14-3-3 protein zeta/delta	SVTEQGAELSNEER	_SVTEQGAELSNEER_	0	0	0	0	2	774.86	1547.71	30.046	6.9318e-88	1	5184	176.23	141.27	171040	129500	41538	3.4732	P3056_10_01_1_01_3217	depleted	10
Q9994	AGPAT1	1-acyl-sn-glycerol-3-phosphate acyltransferase alpha	TGDAISVMSEVAQTLLTQDVR	_TGDAISVMSEVAQTLLTQDVR_	0	0	0	0	3	745.383	2233.13	119.62	0.029276	1	40180	24.679	16.754	116180	116180	10000	11.618	P3056_03_01_1_01_3203	depleted	3
Q9994	AGPAT1	1-acyl-sn-glycerol-3-phosphate acyltransferase alpha	TGDAISVMSEVAQTLLTQDVR	_TGDAISVMSEVAQTLLTQDVR_	0	0	0	0	3	745.383	2233.13	119.64	0.00051389	1	40282	50.956	44.682	107550	107550	10000	10.755	P3056_03_02_1_01_3204	depleted	3
P0954	CNP	2,3-cyclic-nucleotide 3-phosphodiesterase	NQWQLSADDLK	_NQWQLS(ph)ADDLK_	0	0	1	0	2	699.308	1396.6	46.238	1.1062e-06	1	11161	100.4	77.306	17519000	17519000	10000	1751.9	P3000_Rep2_3_1_1	enriched	3
P0954	CNP	2,3-cyclic-nucleotide 3-phosphodiesterase	NQWQLSADDLK	_NQWQLS(ph)ADDLK_	0	0	1	0	2	699.308	1396.6	46.272	1.0834e-15	1	11061	124.62	104.94	7554900	7554900	10000	755.49	P3000_Rep1_3_1_1	enriched	3
P0954	CNP	2,3-cyclic-nucleotide 3-phosphodiesterase	NQWQLSADDLKK	_NQWQLS(ph)ADDLKK_	0	0	1	1	3	509.24	1524.7	41.281	0.0063608	1	9814	43.69	38.162	31573000	31573000	10000	3157.3	P3000_Rep2_6_1_1	enriched	6
P0954	CNP	2,3-cyclic-nucleotide 3-phosphodiesterase	NQWQLSADDLKK	_NQWQLS(ph)ADDLKK_	0	0	1	1	3	509.24	1524.7	41.344	4.0318e-12	1	9716	92.265	82.419	27157000	21240000	5917100	0.76708	P3000_Rep1_6_1_1	enriched	6
P0954	CNP	2,3-cyclic-nucleotide 3-phosphodiesterase	NQWQLSADDLKK	_NQWQLS(ph)ADDLKK_	0	0	1	1	2	763.356	1524.7	41.353	0.0042922	1	9728	64.52	52.602	5550300	4399100	1151200	1.6049	P3000_Rep1_6_1_1	enriched	6
P0954	CNP	2,3-cyclic-nucleotide 3-phosphodiesterase	AHITLGCAADVEAVQTGLDLLEILR	_AHITLGCAADVEAVQTGLDLLEILR_	0	0	0	0	3	893.478	2677.41	121.03	6.3953e-129	3	38129	173.45	173.45	2087800	1577500	510300	3.8824	P3056_08_01_1_01_3213	depleted	8
P0954	CNP	2,3-cyclic-nucleotide 3-phosphodiesterase	AHITLGCAADVEAVQTGLDLLEILR	_AHITLGCAADVEAVQTGLDLLEILR_	0	0	0	0	3	893.478	2677.41	98.287	0.00023801	1	35722	41.672	39.632	110040	83794	26243	3.5391	P3056_09_01_1_01_3215	depleted	9
P0954	CNP	2,3-cyclic-nucleotide 3-phosphodiesterase	AIFTGYYGK	_AIFTGYYGK_	0	0	0	0	2	510.263	1018.51	50.404	0.045922	1	10364	23.32	14.979	93259	76618	16640	5.3848	P3056_08_02_1_01_3214	depleted	8
P0954	CNP	2,3-cyclic-nucleotide 3-phosphodiesterase	DKPELQFPFLQDEDTVATLLECK	_DKPELQFPFLQDEDTVATLLECK_	0	0	0	1	3	912.786	2735.34	92.138	6.0706e-48	2	33836	113.31	111.05	572200	488270	83932	4.2704	P3056_05_01_1_01_3207	depleted	5
P0954	CNP	2,3-cyclic-nucleotide 3-phosphodiesterase	DKPELQFPFLQDEDTVATLLECK	_DKPELQFPFLQDEDTVATLLECK_	0	0	0	1	3	912.786	2735.34	92.097	2.899e-34	1	33855	103.92	100.51	482230	482230	10000	48.223	P3056_05_02_1_01_3208	depleted	5
P0954	CNP	2,3-cyclic-nucleotide 3-phosphodiesterase	DKPELQFPFLQDEDTVATLLECK	_DKPELQFPFLQDEDTVATLLECK_	0	0	0	1	3	912.786	2735.34	92.652	0.020682	1	38013	32.548	29.987	186860	112580	74288	1.6311	P3056_06_01_1_01_3209	depleted	6
P0954	CNP	2,3-cyclic-nucleotide 3-phosphodiesterase	VELSEQQLQLWPSDVDK	_VELSEQQLQLWPSDVDK_	0	0	0	0	2	1007.51	2013.01	71.73	0.015833	1	19821	36.816	29.107	196420	196420	10000	19.642	P3056_09_01_1_01_3215	depleted	9
Q1564	OASL	2-5-oligoadenylate synthase-like protein	GYSGLQR	_GYS(ph)GLQR_	0	0	1	0	2	430.687	859.359	23.244	0.010799	1	5250	51.864	25.408	24959000	18586000	6373700	1.1655	P3000_Rep1_1_1_1	enriched	1
Q1564	OASL	2-5-oligoadenylate synthase-like protein	GYSGLQR	_GYS(ph)GLQR_	0	0	1	0	2	430.687	859.359	22.878	0.0022391	1	5155	66.504	32.548	116460000	89244000	27213000	0.92487	P3000_Rep1_3_1_1	enriched	3
Q1564	OASL	2-5-oligoadenylate synthase-like protein	GYSGLQR	_GYS(ph)GLQR_	0	0	1	0	2	430.687	859.359	23.414	0.0051841	1	5254	61.582	27.625	58860000	50947000	7913300	2.1395	P3000_Rep2_7_1_1	enriched	7
P6233	PSMC6	26S protease regulatory subunit 10B	ADHDFVVQEDFMK	_ADHDFVVQEDFMK_	0	0	0	0	3	527.573	1579.7	56.313	0.0007805	2	12069	46.069	35.881	647420	510250	137160	3.1318	P3056_07_01_1_01_3211	depleted	7
P6233	PSMC6	26S protease regulatory subunit 10B	ALQSVGQIVGEVLK	_ALQSVGQIVGEVLK_	0	0	0	0	2	720.925	1439.83	76.62	0.013746	1	20555	42.257	31.907	80671	65756	14915	3.8645	P3056_03_01_1_01_3203	depleted	3
P6233	PSMC6	26S protease regulatory subunit 10B	ALQSVGQIVGEVLK	_ALQSVGQIVGEVLK_	0	0	0	0	2	720.925	1439.83	67.486	1.0715e-09	1	22071	80.632	69.987	175170	114260	60913	2.1134	P3056_04_02_1_01_3206	depleted	4
P6233	PSMC6	26S protease regulatory subunit 10B	AVASQLDCNFLK	_AVASQLDCNFLK_	0	0	0	0	2	683.345	1364.68	69.757	6.0622e-13	4	14194	105.65	90.104	4063400	3029700	1033700	3.1007	P3056_04_01_1_01_3205	depleted	4
P6233	PSMC6	26S protease regulatory subunit 10B	AVASQLDCNFLK	_AVASQLDCNFLK_	0	0	0	0	2	683.345	1364.68	69.76	4.1158e-15	5	13777	113.24	94.108	3004800	2271600	733280	2.9282	P3056_04_02_1_01_3206	depleted	4
P6233	PSMC6	26S protease regulatory subunit 10B	DHQPCIIFMDEIDAIGGR	_DHQPCIIFMDEIDAIGGR_	0	0	0	0	3	696.328	2085.96	71.923	1.966e-09	2	26737	83.423	73.949	1016500	1016500	10000	101.65	P3056_07_01_1_01_3211	depleted	7
P6233	PSMC6	26S protease regulatory subunit 10B	DHQPCIIFMDEIDAIGGR	_DHQPCIIFMDEIDAIGGR_	0	0	0	0	3	696.328	2085.96	71.94	1.7691e-06	1	26775	76.301	60.118	273970	10000	273970	0.0365003	P3056_07_01_1_01_3211	depleted	7
P6233	PSMC6	26S protease regulatory subunit 10B	DHQPCIIFMDEIDAIGGR	_DHQPCIIFMDEIDAIGGR_	0	0	0	0	3	696.328	2085.96	71.665	6.8145e-14	2	26231	88.176	77.367	1659100	1322700	336350	4.0651	P3056_07_02_1_01_3212	depleted	7
P6233	PSMC6	26S protease regulatory subunit 10B	EVIELPLTNPELFQR	_EVIELPLTNPELFQR_	0	0	0	0	2	899.491	1796.97	71.461	0.00039707	1	25241	52.172	36.182	1580400	1456600	123770	9.5265	P3056_05_01_1_01_3207	depleted	5
P6233	PSMC6	26S protease regulatory subunit 10B	EVIELPLTNPELFQR	_EVIELPLTNPELFQR_	0	0	0	0	2	899.491	1796.97	71.388	0.004903	1	24869	50.305	37.813	1910400	1910400	10000	191.04	P3056_05_02_1_01_3208	depleted	5
P6233	PSMC6	26S protease regulatory subunit 10B	NVCTEAGMFAIR	_NVCTEAGMFAIR_	0	0	0	0	2	684.824	1367.63	59.477	0.0012787	2	16994	50.897	39.951	3368100	2564100	803970	3.5843	P3056_02_01_1_01_3201	depleted	2
P6233	PSMC6	26S protease regulatory subunit 10B	NVCTEAGMFAIR	_NVCTEAGMFAIR_	0	0	0	0	2	684.824	1367.63	59.386	0.00067845	3	16430	75.739	64.156	4134000	3188500	945420	3.8412	P3056_02_02_1_01_3202	depleted	2
P6233	PSMC6	26S protease regulatory subunit 10B	TLMELLNQMDGFDTLHR	_TLMELLNQMDGFDTLHR_	0	0	0	0	3	678.664	2032.97	71.263	1.7024e-46	2	25185	142.94	117.32	7729000	7729000	10000	772.9	P3056_05_01_1_01_3207	depleted	5
P6233	PSMC6	26S protease regulatory subunit 10B	TLMELLNQMDGFDTLHR	_TLMELLNQMDGFDTLHR_	0	0	0	0	3	678.664	2032.97	71.223	1.424e-172	3	24843	212.9	178.51	6133300	6133300	10000	613.33	P3056_05_02_1_01_3208	depleted	5
P6233	PSMC6	26S protease regulatory subunit 10B	TLMELLNQMDGFDTLHR	_TLMELLNQMDGFDTLHR_	0	0	0	0	3	678.664	2032.97	71.568	0.0044435	1	27775	39.338	28.23	1094700	1094700	10000	109.47	P3056_06_01_1_01_3209	depleted	6
P6233	PSMC6	26S protease regulatory subunit 10B	TLMELLNQMDGFDTLHR	_TLMELLNQMDGFDTLHR_	0	0	0	0	3	678.664	2032.97	71.574	0.0068538	1	27709	35.304	18.775	1212400	1212400	10000	121.24	P3056_06_02_1_01_3210	depleted	6
P6219	PSMC1	26S protease regulatory subunit 4	AVANQTSATFLR	_AVANQTSATFLR_	0	0	0	0	2	639.844	1277.67	41.443	7.7486e-73	3	13541	182.25	164.43	7380500	5672600	1707900	3.1382	P3056_01_01_1_01_3199	depleted	1
P6219	PSMC1	26S protease regulatory subunit 4	IKDYLLMEEEFIR	_IKDYLLMEEEFIR_	0	0	0	1	3	566.964	1697.87	71.253	0.036858	1	17194	32.152	25.55	1844800	1146300	698490	1.076	P3056_04_02_1_01_3206	depleted	4
P6219	PSMC1	26S protease regulatory subunit 4	MTLADDVTLDDLIMAK	_MTLADDVTLDDLIMAK_	0	0	0	0	2	882.942	1763.87	99.094	1.8391e-08	2	30428	82.59	72.79	1095800	898080	197740	3.3517	P3056_03_01_1_01_3203	depleted	3
P6219	PSMC1	26S protease regulatory subunit 4	MTLADDVTLDDLIMAK	_MTLADDVTLDDLIMAK_	0	0	0	0	2	882.942	1763.87	99.176	5.7456e-65	2	30802	160.81	151.52	2257400	1831200	426240	3.3929	P3056_03_02_1_01_3204	depleted	3
P6219	PSMC1	26S protease regulatory subunit 4	MTLADDVTLDDLIMAK	_MTLADDVTLDDLIMAK_	0	0	0	0	2	882.942	1763.87	76.891	7.0032e-05	1	29263	73.279	64.714	208140	208140	10000	20.814	P3056_04_01_1_01_3205	depleted	4
P6219	PSMC1	26S protease regulatory subunit 4	TMLELLNQLDGFDSR	_TMLELLNQLDGFDSR_	0	0	0	0	2	876.435	1750.86	94.724	9.2836e-30	2	28440	126.77	112.17	1047300	1047300	10000	104.73	P3056_12_02_1_01_3222	depleted	12
P6219	PSMC1	26S protease regulatory subunit 4	TMLELLNQLDGFDSR	_TMLELLNQLDGFDSR_	0	0	0	0	2	876.435	1750.86	94.779	0.0068454	1	28429	47.916	35.026	339750	10000	339750	0.0294334	P3056_12_02_1_01_3222	depleted	12
P6219	PSMC1	26S protease regulatory subunit 4	TMLELLNQLDGFDSR	_TMLELLNQLDGFDSR_	0	0	0	0	2	876.435	1750.86	95.284	1.2136e-31	3	28873	129.38	129.38	2120500	1640700	479720	4.076	P3056_11_02_1_01_3220	depleted	11
P6219	PSMC1	26S protease regulatory subunit 4	TMLELLNQLDGFDSR	_TMLELLNQLDGFDSR_	0	0	0	0	2	876.435	1750.86	94.707	0.0019907	2	28655	64.04	55.294	513340	513340	10000	51.334	P3056_12_01_1_01_3221	depleted	12
P6219	PSMC1	26S protease regulatory subunit 4	TMLELLNQLDGFDSR	_TMLELLNQLDGFDSR_	0	0	0	0	2	876.435	1750.86	94.763	6.1192e-07	1	28662	82.529	70.325	179210	10000	179210	0.0558005	P3056_12_01_1_01_3221	depleted	12
P6219	PSMC1	26S protease regulatory subunit 4	VAEEHAPSIVFIDEIDAIGTK	_VAEEHAPSIVFIDEIDAIGTK_	0	0	0	0	3	752.058	2253.15	72.487	0.025079	1	23485	26.018	18.762	203740	203740	10000	20.374	P3056_05_01_1_01_3207	depleted	5
P6219	PSMC1	26S protease regulatory subunit 4	VHAVIGVLMDDTDPLVTVMK	_VHAVIGVLMDDTDPLVTVMK_	0	0	0	0	3	718.383	2152.13	71.948	0.0036158	1	25552	29.603	16.971	1108900	891870	216980	3.4662	P3056_05_01_1_01_3207	depleted	5
P6219	PSMC1	26S protease regulatory subunit 4	VHAVIGVLMDDTDPLVTVMK	_VHAVIGVLMDDTDPLVTVMK_	0	0	0	0	3	718.383	2152.13	71.942	0.0063263	2	25138	27.678	21.404	1178700	968070	210590	4.5321	P3056_05_02_1_01_3208	depleted	5
P6219	PSMC1	26S protease regulatory subunit 4	VHAVIGVLMDDTDPLVTVMK	_VHAVIGVLMDDTDPLVTVMK_	0	0	0	0	3	718.383	2152.13	72.238	4.0057e-05	1	28153	66.152	59.878	601700	601700	10000	60.17	P3056_06_01_1_01_3209	depleted	6
P6219	PSMC1	26S protease regulatory subunit 4	VHAVIGVLMDDTDPLVTVMK	_VHAVIGVLMDDTDPLVTVMK_	0	0	0	0	3	718.383	2152.13	72.234	0.00042043	1	28138	59.585	41.69	237810	10000	237810	0.0420504	P3056_06_02_1_01_3210	depleted	6
P1798	PSMC3	26S protease regulatory subunit 6A	APSIIFIDELDAIGTK	_APSIIFIDELDAIGTK_	0	0	0	0	2	851.967	1701.92	79.378	2.042e-07	3	27368	77.506	71.59	1669700	1669700	10000	166.97	P3056_09_01_1_01_3215	depleted	9
P1798	PSMC3	26S protease regulatory subunit 6A	APSIIFIDELDAIGTK	_APSIIFIDELDAIGTK_	0	0	0	0	2	851.967	1701.92	79.38	2.6584e-14	2	27382	96.096	96.096	1831600	1831600	10000	183.16	P3056_09_02_1_01_3216	depleted	9
P1798	PSMC3	26S protease regulatory subunit 6A	CTDDFNGAQCK	_CTDDFNGAQCK_	0	0	0	0	2	658.256	1314.5	21.833	2.8898e-37	3	3730	159.94	141.26	505150	387150	118000	3.5503	P3056_02_02_1_01_3202	depleted	2
P1798	PSMC3	26S protease regulatory subunit 6A	EKAPSIIFIDELDAIGTK	_EKAPSIIFIDELDAIGTK_	0	0	0	1	3	654.026	1959.06	69.932	6.943e-48	1	27588	124.2	119.59	1787600	1787600	10000	178.76	P3056_02_01_1_01_3201	depleted	2
P1798	PSMC3	26S protease regulatory subunit 6A	EKAPSIIFIDELDAIGTK	_EKAPSIIFIDELDAIGTK_	0	0	0	1	2	980.536	1959.06	69.931	2.335e-05	1	27599	75.064	70.447	301080	301080	10000	30.108	P3056_02_01_1_01_3201	depleted	2
P1798	PSMC3	26S protease regulatory subunit 6A	EKAPSIIFIDELDAIGTK	_EKAPSIIFIDELDAIGTK_	0	0	0	1	3	654.026	1959.06	69.994	1.0652e-24	1	26980	103.9	101.76	1698300	1698300	10000	169.83	P3056_02_02_1_01_3202	depleted	2
P1798	PSMC3	26S protease regulatory subunit 6A	EKAPSIIFIDELDAIGTK	_EKAPSIIFIDELDAIGTK_	0	0	0	1	2	980.536	1959.06	70.03	0.00025562	1	26990	69.088	64.27	395300	395300	10000	39.53	P3056_02_02_1_01_3202	depleted	2
P1798	PSMC3	26S protease regulatory subunit 6A	EKAPSIIFIDELDAIGTK	_EKAPSIIFIDELDAIGTK_	0	0	0	1	3	654.026	1959.06	70.089	5.1876e-16	1	27533	97.271	95.307	1752900	1195800	557060	1.9334	P3056_03_01_1_01_3203	depleted	3
P1798	PSMC3	26S protease regulatory subunit 6A	EKAPSIIFIDELDAIGTK	_EKAPSIIFIDELDAIGTK_	0	0	0	1	3	654.026	1959.06	70.05	4.327e-12	2	27863	81.016	77.488	1855800	1165500	690280	1.6897	P3056_03_02_1_01_3204	depleted	3
P1798	PSMC3	26S protease regulatory subunit 6A	GVLMYGPPGTGK	_GVLMYGPPGTGK_	0	0	0	0	2	588.808	1175.6	42.74	0.0033816	1	7117	63.091	52.72	493510	493510	10000	49.351	P3056_12_01_1_01_3221	depleted	12
P1798	PSMC3	26S protease regulatory subunit 6A	KMNVSPDVNYEELAR	_KMNVSPDVNYEELAR_	0	0	0	1	3	588.958	1763.85	56.857	3.3012e-30	2	12579	128.06	108.82	741270	741270	10000	74.127	P3056_03_02_1_01_3204	depleted	3
P1798	PSMC3	26S protease regulatory subunit 6A	LAGPQLVQMFIGDGAK	_LAGPQLVQMFIGDGAK_	0	0	0	0	2	822.943	1643.87	72.358	4.176e-22	9	32053	109.79	88.955	393320	322100	71219	5.0147	P3056_01_01_1_01_3199	depleted	1
P1798	PSMC3	26S protease regulatory subunit 6A	LAGPQLVQMFIGDGAK	_LAGPQLVQMFIGDGAK_	0	0	0	0	2	822.943	1643.87	97.072	0.014291	1	29300	39.338	30.546	205180	10000	205180	0.0487377	P3056_02_01_1_01_3201	depleted	2
P1798	PSMC3	26S protease regulatory subunit 6A	LAGPQLVQMFIGDGAK	_LAGPQLVQMFIGDGAK_	0	0	0	0	2	822.943	1643.87	97.084	0.0041065	1	28704	46.873	34.556	196730	10000	196730	0.0508311	P3056_02_02_1_01_3202	depleted	2
P1798	PSMC3	26S protease regulatory subunit 6A	MSTEEIIQR	_MSTEEIIQR_	0	0	0	0	2	553.779	1105.54	41.116	0.02753	1	7029	27.772	13.769	83987	77603	6384.7	12.96	P3056_07_02_1_01_3212	depleted	7
P1798	PSMC3	26S protease regulatory subunit 6A	QIQELVEAIVLPMNHK	_QIQELVEAIVLPMNHK_	0	0	0	0	3	621.345	1861.01	71.916	0.0051981	1	24002	29.099	21.681	2527800	2379300	148550	7.2513	P3056_05_01_1_01_3207	depleted	5
P1798	PSMC3	26S protease regulatory subunit 6A	QIQELVEAIVLPMNHK	_QIQELVEAIVLPMNHK_	0	0	0	0	3	621.345	1861.01	72.042	0.0051981	1	23707	29.099	22.149	2301200	1878100	423060	3.5375	P3056_05_02_1_01_3208	depleted	5
P1798	PSMC3	26S protease regulatory subunit 6A	QTYFLPVIGLVDAEK	_QTYFLPVIGLVDAEK_	0	0	0	0	2	846.964	1691.91	95.241	4.04e-54	7	30684	159.81	141.27	4532700	3560200	972540	3.6032	P3056_07_01_1_01_3211	depleted	7
P1798	PSMC3	26S protease regulatory subunit 6A	QTYFLPVIGLVDAEK	_QTYFLPVIGLVDAEK_	0	0	0	0	3	564.978	1691.91	95.234	0.00044884	2	30603	66.826	51.312	550960	550960	10000	55.096	P3056_07_01_1_01_3211	depleted	7
P1798	PSMC3	26S protease regulatory subunit 6A	QTYFLPVIGLVDAEK	_QTYFLPVIGLVDAEK_	0	0	0	0	3	564.978	1691.91	95.187	0.0030241	1	30188	46.892	37.856	595530	595530	10000	59.553	P3056_07_02_1_01_3212	depleted	7
P1798	PSMC3	26S protease regulatory subunit 6A	TMLELLNQLDGFQPNTQVK	_TMLELLNQLDGFQPNTQVK_	0	0	0	0	2	1095.07	2188.12	93.997	2.6848e-57	3	25605	136.68	127.62	1370200	1088600	281650	4.7079	P3056_10_01_1_01_3217	depleted	10
P4368	PSMC4	26S protease regulatory subunit 6B	AQDEIPALSVSRPQTGLSFLGPEPEDLEDLYSR	_AQDEIPALSVSRPQTGLSFLGPEPEDLEDLYSR_	0	0	0	1	3	1210.6	3628.79	98.599	2.695e-06	2	30053	42.669	39.494	355880	275830	80054	3.5521	P3056_02_01_1_01_3201	depleted	2
P4368	PSMC4	26S protease regulatory subunit 6B	AQDEIPALSVSRPQTGLSFLGPEPEDLEDLYSR	_AQDEIPALSVSRPQTGLSFLGPEPEDLEDLYSR_	0	0	0	1	3	1210.6	3628.79	98.481	2.0751e-25	3	29255	69.551	69.551	532200	416720	115480	3.631	P3056_02_02_1_01_3202	depleted	2
P4368	PSMC4	26S protease regulatory subunit 6B	EAVELPLTHFELYK	_EAVELPLTHFELYK_	0	0	0	0	2	844.948	1687.88	71.605	4.9389e-05	1	17327	78.505	69.81	1120400	789600	330770	2.7116	P3056_04_02_1_01_3206	depleted	4
P4368	PSMC4	26S protease regulatory subunit 6B	EAVELPLTHFELYK	_EAVELPLTHFELYK_	0	0	0	0	3	563.635	1687.88	71.604	0.0010158	1	17351	42.947	33.644	2024000	1639400	384590	3.7828	P3056_04_02_1_01_3206	depleted	4
P4368	PSMC4	26S protease regulatory subunit 6B	ENAPAIIFIDEIDAIATK	_ENAPAIIFIDEIDAIATK_	0	0	0	0	2	972.52	1943.03	100.06	2.4983e-26	22	36259	106.86	101.74	943880	756210	187670	4.2687	P3056_09_02_1_01_3216	depleted	9
P4368	PSMC4	26S protease regulatory subunit 6B	ENAPAIIFIDEIDAIATKR	_ENAPAIIFIDEIDAIATKR_	0	0	0	1	3	700.716	2099.13	86.613	0.027657	1	32852	27.129	16.988	492860	10000	492860	0.0202897	P3056_04_01_1_01_3205	depleted	4
P4368	PSMC4	26S protease regulatory subunit 6B	HSNALVDVLPPEADSSIMMLTSDQKPDVMYADIGGMDIQK	_HSNALVDVLPPEADSSIMMLTSDQKPDVMYADIGGMDIQK_	0	0	0	1	4	1083.77	4331.05	78.784	2.5535e-08	1	28337	41.563	39.867	489780	390390	99391	2.9643	P3056_05_01_1_01_3207	depleted	5
P4368	PSMC4	26S protease regulatory subunit 6B	HSNALVDVLPPEADSSIMMLTSDQKPDVMYADIGGMDIQK	_HSNALVDVLPPEADSSIMMLTSDQKPDVMYADIGGMDIQK_	0	0	0	1	4	1083.77	4331.05	78.831	1.1143e-07	1	27951	36.593	35.354	642220	496370	145850	3.525	P3056_05_02_1_01_3208	depleted	5
P4368	PSMC4	26S protease regulatory subunit 6B	ILLELLNQMDGFDQNVNVK	_ILLELLNQMDGFDQNVNVK_	0	0	0	0	2	1102.08	2202.14	77.466	3.6393e-98	3	29472	169.25	169.25	1632200	1276800	355400	4.0971	P3056_04_01_1_01_3205	depleted	4
P4368	PSMC4	26S protease regulatory subunit 6B	ILLELLNQMDGFDQNVNVK	_ILLELLNQMDGFDQNVNVK_	0	0	0	0	3	735.052	2202.14	77.453	9.4169e-15	1	29437	90.828	85.187	742950	742950	10000	74.295	P3056_04_01_1_01_3205	depleted	4
P4368	PSMC4	26S protease regulatory subunit 6B	ILLELLNQMDGFDQNVNVK	_ILLELLNQMDGFDQNVNVK_	0	0	0	0	3	735.052	2202.14	77.496	6.1646e-05	2	29279	48.288	41.981	1276700	965010	311720	3.9908	P3056_04_02_1_01_3206	depleted	4
P4368	PSMC4	26S protease regulatory subunit 6B	ILLELLNQMDGFDQNVNVK	_ILLELLNQMDGFDQNVNVK_	0	0	0	0	2	1102.08	2202.14	77.497	6.1084e-70	3	29282	154.49	154.49	1891700	1459400	432340	3.7893	P3056_04_02_1_01_3206	depleted	4
P3599	PSMC2	26S protease regulatory subunit 7	ACLIFFDEIDAIGGAR	_ACLIFFDEIDAIGGAR_	0	0	0	0	2	884.44	1766.87	98.4	0.022197	1	30111	35.473	26.907	201790	201790	10000	20.179	P3056_12_01_1_01_3221	depleted	12
P3599	PSMC2	26S protease regulatory subunit 7	ALDEGDIALLK	_ALDEGDIALLK_	0	0	0	0	2	579.324	1156.63	63.905	1.1216e-11	2	18740	102.4	45.996	12002000	9180000	2821500	3.2149	P3056_02_01_1_01_3201	depleted	2
P3599	PSMC2	26S protease regulatory subunit 7	ALDEGDIALLK	_ALDEGDIALLK_	0	0	0	0	2	579.324	1156.63	63.899	6.8954e-15	3	18241	125.97	65.373	11751000	9166000	2585100	3.2864	P3056_02_02_1_01_3202	depleted	2
P3599	PSMC2	26S protease regulatory subunit 7	ALDEGDIALLK	_ALDEGDIALLK_	0	0	0	0	1	1157.64	1156.63	63.897	0.0027795	1	18277	83.948	45.645	146140	115400	30738	2.6541	P3056_02_02_1_01_3202	depleted	2
P3599	PSMC2	26S protease regulatory subunit 7	ESDTGLAPPALWDLAADK	_ESDTGLAPPALWDLAADK_	0	0	0	0	2	935.465	1868.92	69.532	0.0011706	1	23543	40.432	35.431	713760	570320	143440	4.028	P3056_08_01_1_01_3213	depleted	8
P3599	PSMC2	26S protease regulatory subunit 7	ESDTGLAPPALWDLAADKQTLQSEQPLQVAR	_ESDTGLAPPALWDLAADKQTLQSEQPLQVAR_	0	0	0	1	4	837.932	3347.7	71.165	0.026048	1	25226	24.032	20.568	327150	327150	10000	32.715	P3056_05_01_1_01_3207	depleted	5
P3599	PSMC2	26S protease regulatory subunit 7	ESDTGLAPPALWDLAADKQTLQSEQPLQVAR	_ESDTGLAPPALWDLAADKQTLQSEQPLQVAR_	0	0	0	1	4	837.932	3347.7	71.116	0.031216	1	24785	22.917	19.138	450720	450720	10000	45.072	P3056_05_02_1_01_3208	depleted	5
P3599	PSMC2	26S protease regulatory subunit 7	FVVDLSDQVAPTDIEEGMR	_FVVDLSDQVAPTDIEEGMR_	0	0	0	0	3	707.677	2120.01	74.28	0.026792	1	22083	18.936	13.679	409660	300810	108850	2.1381	P3056_05_01_1_01_3207	depleted	5
P3599	PSMC2	26S protease regulatory subunit 7	FVVDLSDQVAPTDIEEGMR	_FVVDLSDQVAPTDIEEGMR_	0	0	0	0	2	1061.01	2120.01	74.292	1.1087e-20	1	22084	101.17	84.283	298240	211570	86672	2.1549	P3056_05_01_1_01_3207	depleted	5
P3599	PSMC2	26S protease regulatory subunit 7	FVVDLSDQVAPTDIEEGMR	_FVVDLSDQVAPTDIEEGMR_	0	0	0	0	2	1061.01	2120.01	74.408	0.0022757	1	21664	36.454	26.763	228350	156790	71567	2.1623	P3056_05_02_1_01_3208	depleted	5
P3599	PSMC2	26S protease regulatory subunit 7	FVVDLSDQVAPTDIEEGMR	_FVVDLSDQVAPTDIEEGMR_	0	0	0	0	3	707.677	2120.01	74.42	0.0041287	1	21665	30.042	22.786	228670	151670	77002	2.1385	P3056_05_02_1_01_3208	depleted	5
P3599	PSMC2	26S protease regulatory subunit 7	GVLLFGPPGTGK	_GVLLFGPPGTGK_	0	0	0	0	2	571.832	1141.65	65.985	0.004268	3	15979	41.242	30.078	586670	526880	59786	7.8924	P3056_09_01_1_01_3215	depleted	9
P3599	PSMC2	26S protease regulatory subunit 7	GVLLFGPPGTGK	_GVLLFGPPGTGK_	0	0	0	0	2	571.832	1141.65	62.128	0.047347	1	14291	21.246	14.301	607000	300230	306760	1.1891	P3056_10_01_1_01_3217	depleted	10
P3599	PSMC2	26S protease regulatory subunit 7	GVLLFGPPGTGK	_GVLLFGPPGTGK_	0	0	0	0	2	571.832	1141.65	62.058	0.026234	1	13582	26.112	19.807	508930	242520	266400	1.043	P3056_10_02_1_01_3218	depleted	10
P3599	PSMC2	26S protease regulatory subunit 7	SVCTEAGMFAIR	_SVCTEAGMFAIR_	0	0	0	0	2	671.318	1340.62	52.029	0.0016743	1	14359	56.205	56.205	1254200	970010	284160	4.1153	P3056_01_02_1_01_3200	depleted	1
P3599	PSMC2	26S protease regulatory subunit 7	TMLELINQLDGFDPR	_TMLELINQLDGFDPR_	0	0	0	0	2	881.446	1760.88	94.313	2.0505e-35	4	28602	140.03	123.15	3847600	3050400	797190	4.3738	P3056_11_02_1_01_3220	depleted	11
P3599	PSMC2	26S protease regulatory subunit 7	TYGQSTYSR	_TYGQSTYSR_	0	0	0	0	2	531.746	1061.48	21.416	0.00019583	1	4140	83.869	33.064	2527100	2527100	10000	252.71	P3056_01_01_1_01_3199	depleted	1
P6219	PSMC5	26S protease regulatory subunit 8	EHAPSIIFMDEIDSIGSSR	_EHAPSIIFMDEIDSIGSSR_	0	0	0	0	3	702.005	2102.99	72.027	2.2037e-58	2	23979	139.9	132.58	4722400	3657000	1065400	2.9189	P3056_07_01_1_01_3211	depleted	7
P6219	PSMC5	26S protease regulatory subunit 8	FVVDVDKNIDINDVTPNCR	_FVVDVDKNIDINDVTPNCR_	0	0	0	1	3	745.035	2232.08	64.938	2.8417e-05	2	19129	53.554	47.404	1162800	825680	337160	2.4733	P3056_02_01_1_01_3201	depleted	2
P6219	PSMC5	26S protease regulatory subunit 8	FVVDVDKNIDINDVTPNCR	_FVVDVDKNIDINDVTPNCR_	0	0	0	1	3	745.035	2232.08	64.881	3.7415e-05	1	18599	52.451	52.451	1442400	1039700	402690	3.101	P3056_02_02_1_01_3202	depleted	2
P6219	PSMC5	26S protease regulatory subunit 8	GVLLYGPPGTGK	_GVLLYGPPGTGK_	0	0	0	0	2	579.83	1157.64	67.142	0.010228	2	10023	33.589	33.589	669770	502030	167750	2.9215	P3056_05_02_1_01_3208	depleted	5
P6219	PSMC5	26S protease regulatory subunit 8	IEELQLIVNDK	_IEELQLIVNDK_	0	0	0	0	2	657.369	1312.72	64.811	0.011744	1	15478	56.205	47.795	852500	852500	10000	85.25	P3056_09_01_1_01_3215	depleted	9
P6219	PSMC5	26S protease regulatory subunit 8	IEELQLIVNDK	_IEELQLIVNDK_	0	0	0	0	2	657.369	1312.72	64.841	0.00057383	1	15345	79.492	62.719	1067900	756210	311730	2.7644	P3056_09_02_1_01_3216	depleted	9
P6219	PSMC5	26S protease regulatory subunit 8	LEGGSGGDSEVQR	_LEGGSGGDSEVQR_	0	0	0	0	2	645.8	1289.58	31.356	5.2614e-22	6	2238	99.991	99.991	380850	303010	77839	4.0067	P3056_06_01_1_01_3209	depleted	6
P6219	PSMC5	26S protease regulatory subunit 8	LLREELQLLQEQGSYVGEVVR	_LLREELQLLQEQGSYVGEVVR_	0	0	0	1	3	820.115	2457.32	71.399	3.1071e-32	2	23598	106.02	106.02	1160800	932520	228310	3.8707	P3056_06_01_1_01_3209	depleted	6
P6219	PSMC5	26S protease regulatory subunit 8	TMLELLNQLDGFEATK	_TMLELLNQLDGFEATK_	0	0	0	0	2	911.966	1821.92	95.509	4.7502e-170	3	31910	205.66	189.31	3550400	2702100	848250	4.3064	P3056_11_01_1_01_3219	depleted	11
P6219	PSMC5	26S protease regulatory subunit 8	TMLELLNQLDGFEATK	_TMLELLNQLDGFEATK_	0	0	0	0	2	911.966	1821.92	95.452	3.7669e-192	3	29047	213.94	200.96	2995600	2298000	697560	4.5114	P3056_11_02_1_01_3220	depleted	11
P6219	PSMC5	26S protease regulatory subunit 8	TMLELLNQLDGFEATK	_TMLELLNQLDGFEATK_	0	0	0	0	2	911.966	1821.92	95.159	3.5744e-09	1	28757	88.385	82.109	427110	309980	117130	3.7388	P3056_12_01_1_01_3221	depleted	12
P6219	PSMC5	26S protease regulatory subunit 8	VDPLVSLMMVEKVPDSTYEMIGGLDK	_VDPLVSLMMVEKVPDSTYEMIGGLDK_	0	0	0	1	3	956.148	2865.42	109	0.041851	1	36220	27.753	21.793	280180	280180	10000	28.018	P3056_03_01_1_01_3203	depleted	3
Q9946	PSMD1	26S proteasome non-ATPase regulatory subunit 1	TSSAFVGKTPEASPEPK	_TSSAFVGKT(ph)PEAS(ph)PEPK_	0	0	2	1	3	631.607	1891.8	31.024	0.00034711	1	7139	53.998	39.427	22363000	10000	22363000	0.000447167	P3000_Rep1_12_1_1	enriched	11
Q9946	PSMD1	26S proteasome non-ATPase regulatory subunit 1	TSSAFVGKTPEASPEPK	_TSSAFVGKT(ph)PEAS(ph)PEPK_	0	0	2	1	3	631.607	1891.8	31.16	0.00055258	1	7169	50.271	35.221	18420000	765390	17654000	0.037043	P3000_Rep1_12_1_1	enriched	11
Q9946	PSMD1	26S proteasome non-ATPase regulatory subunit 1	DTSEDIEELVEPVAAHGPK	_DTSEDIEELVEPVAAHGPK_	0	0	0	0	3	679.332	2034.97	52.361	0.00090959	1	12755	42.633	40.528	1463000	1463000	10000	146.3	P3000_Rep2_3_1_1	enriched	3
Q9946	PSMD1	26S proteasome non-ATPase regulatory subunit 1	TSSAFVGKTPEASPEPK	_TSSAFVGKT(ph)PEAS(ph)PEPK_	0	0	2	1	3	631.607	1891.8	31.234	7.3079e-06	2	7085	55.051	43.625	72654000	55000000	17654000	1.6444	P3000_Rep1_12_1_1	enriched	12
Q9946	PSMD1	26S proteasome non-ATPase regulatory subunit 1	TSSAFVGKTPEASPEPK	_TSSAFVGKT(ph)PEAS(ph)PEPK_	0	0	2	1	3	631.607	1891.8	31.133	7.0661e-06	1	7139	53.998	39.427	22363000	10000	22363000	0.000447167	P3000_Rep1_12_1_1	enriched	12
Q9946	PSMD1	26S proteasome non-ATPase regulatory subunit 1	TSSAFVGKTPEASPEPKDQTLK	_TSSAFVGKT(ph)PEAS(ph)PEPKDQTLK_	0	0	2	2	4	620.285	2477.11	32.994	2.5619e-07	1	7703	49.087	43.503	22390000	22390000	10000	2239	P3000_Rep1_2_1_1	enriched	2
Q9946	PSMD1	26S proteasome non-ATPase regulatory subunit 1	DNLEWLAR	_DNLEWLAR_	0	0	0	0	2	508.762	1015.51	59.979	0.013627	4	17177	46.39	36.385	591110	479170	111940	5.0443	P3056_02_01_1_01_3201	depleted	2
Q9946	PSMD1	26S proteasome non-ATPase regulatory subunit 1	DNLEWLAR	_DNLEWLAR_	0	0	0	0	2	508.762	1015.51	59.927	0.0002344	5	16589	72.038	49.733	630890	511990	118910	4.7512	P3056_02_02_1_01_3202	depleted	2
Q9946	PSMD1	26S proteasome non-ATPase regulatory subunit 1	EAINLLEPMTNDPVNYVR	_EAINLLEPMTNDPVNYVR_	0	0	0	0	2	1044.53	2087.04	71.989	6.5561e-19	2	27222	93.115	78.668	231190	231190	10000	23.119	P3056_01_02_1_01_3200	depleted	1
Q9946	PSMD1	26S proteasome non-ATPase regulatory subunit 1	EAINLLEPMTNDPVNYVR	_EAINLLEPMTNDPVNYVR_	0	0	0	0	3	696.686	2087.04	72.022	0.0025379	1	27223	42.066	31.691	258450	258450	10000	25.845	P3056_01_02_1_01_3200	depleted	1
Q9946	PSMD1	26S proteasome non-ATPase regulatory subunit 1	EALQLMATYLPK	_EALQLMATYLPK_	0	0	0	0	2	689.376	1376.74	72.81	0.0053163	1	22242	56.569	45.925	294070	294070	10000	29.407	P3056_07_01_1_01_3211	depleted	7
Q9946	PSMD1	26S proteasome non-ATPase regulatory subunit 1	EALQLMATYLPK	_EALQLMATYLPK_	0	0	0	0	2	689.376	1376.74	72.573	0.00099821	3	19692	66.004	54.366	3003400	2331400	671970	4.001	P3056_08_01_1_01_3213	depleted	8
Q9946	PSMD1	26S proteasome non-ATPase regulatory subunit 1	EALQLMATYLPK	_EALQLMATYLPK_	0	0	0	0	2	689.376	1376.74	72.621	4.6897e-15	4	19656	115.12	90.865	2832500	2220500	612040	3.935	P3056_08_02_1_01_3214	depleted	8
Q9946	PSMD1	26S proteasome non-ATPase regulatory subunit 1	LNAVVNDFWAEISESVDK	_LNAVVNDFWAEISESVDK_	0	0	0	0	2	1018.5	2034.99	101.72	0.0024974	1	28811	51.611	40.19	249670	249670	10000	24.967	P3056_10_01_1_01_3217	depleted	10
Q9946	PSMD1	26S proteasome non-ATPase regulatory subunit 1	MITSAAGIISLLDEDEPQLK	_MITSAAGIISLLDEDEPQLK_	0	0	0	0	2	1072.56	2143.11	99.35	7.05e-31	1	27652	104.84	99.628	160300	160300	10000	16.03	P3056_10_01_1_01_3217	depleted	10
Q9946	PSMD1	26S proteasome non-ATPase regulatory subunit 1	MITSAAGIISLLDEDEPQLK	_MITSAAGIISLLDEDEPQLK_	0	0	0	0	2	1072.56	2143.11	100.07	3.5131e-28	1	33746	108.45	93.283	683410	451980	231430	1.7008	P3056_11_01_1_01_3219	depleted	11
Q9946	PSMD1	26S proteasome non-ATPase regulatory subunit 1	MITSAAGIISLLDEDEPQLK	_MITSAAGIISLLDEDEPQLK_	0	0	0	0	2	1072.56	2143.11	100.05	2.8165e-56	2	30867	132.74	123.26	682370	426010	256360	1.6952	P3056_11_02_1_01_3220	depleted	11
Q9946	PSMD1	26S proteasome non-ATPase regulatory subunit 1	NAQAIEDMVGYAQETQHEK	_NAQAIEDMVGYAQETQHEK_	0	0	0	0	3	721.332	2160.97	66.987	0.0091462	1	15205	33.248	23.868	1560400	1560400	10000	156.04	P3056_04_01_1_01_3205	depleted	4
Q9946	PSMD1	26S proteasome non-ATPase regulatory subunit 1	NASNDIVR	_NASNDIVR_	0	0	0	0	2	444.73	887.446	21.563	0.01419	2	4233	43.492	22.754	3193900	2519000	674890	3.5558	P3056_01_01_1_01_3199	depleted	1
Q9946	PSMD1	26S proteasome non-ATPase regulatory subunit 1	NNNTDLMILK	_NNNTDLMILK_	0	0	0	0	2	588.308	1174.6	68.819	0.02005	1	11328	31.348	22.938	1194000	1025900	168140	6.3115	P3056_05_01_1_01_3207	depleted	5
Q9946	PSMD1	26S proteasome non-ATPase regulatory subunit 1	NNNTDLMILK	_NNNTDLMILK_	0	0	0	0	2	588.308	1174.6	68.782	0.0096422	1	10630	39.625	28.867	1148200	979630	168530	5.9379	P3056_05_02_1_01_3208	depleted	5
Q9946	PSMD1	26S proteasome non-ATPase regulatory subunit 1	NSVCHTATVIANSFMHCGTTSDQFLR	_NSVCHTATVIANSFMHCGTTSDQFLR_	0	0	0	0	4	739.339	2953.33	71.078	0.02769	1	17535	25.157	13.961	269470	269470	10000	26.947	P3056_04_01_1_01_3205	depleted	4
Q9946	PSMD1	26S proteasome non-ATPase regulatory subunit 1	NSVCHTATVIANSFMHCGTTSDQFLR	_NSVCHTATVIANSFMHCGTTSDQFLR_	0	0	0	0	4	739.339	2953.33	71.106	0.033804	1	17018	23.585	17.181	395020	395020	10000	39.502	P3056_04_02_1_01_3206	depleted	4
Q9946	PSMD1	26S proteasome non-ATPase regulatory subunit 1	SNCKPSTFAYPAPLEVPK	_SNCKPSTFAYPAPLEVPK_	0	0	0	1	3	669.34	2005	70.125	0.017384	1	11176	34.174	29.504	316530	316530	10000	31.653	P3056_05_02_1_01_3208	depleted	5
Q9946	PSMD1	26S proteasome non-ATPase regulatory subunit 1	TNLYQDDAVTGEAAGLALGLVMLGSK	_TNLYQDDAVTGEAAGLALGLVMLGSK_	0	0	0	0	2	1304.17	2606.33	116.49	0.010318	1	38759	29.893	23.668	182360	149780	32577	4.7489	P3056_07_01_1_01_3211	depleted	7
Q9946	PSMD1	26S proteasome non-ATPase regulatory subunit 1	TNLYQDDAVTGEAAGLALGLVMLGSK	_TNLYQDDAVTGEAAGLALGLVMLGSK_	0	0	0	0	3	869.783	2606.33	116.54	1.5452e-19	4	38470	70.145	62.998	597850	486590	111250	2.5368	P3056_07_02_1_01_3212	depleted	7
Q9946	PSMD1	26S proteasome non-ATPase regulatory subunit 1	TNLYQDDAVTGEAAGLALGLVMLGSK	_TNLYQDDAVTGEAAGLALGLVMLGSK_	0	0	0	0	2	1304.17	2606.33	116.53	0.026965	1	38529	26.766	25.452	323970	284790	39185	4.2874	P3056_07_02_1_01_3212	depleted	7
O0023	PSMD11	26S proteasome non-ATPase regulatory subunit 11	RDIQENDEEAVQVK	_RDIQENDEEAVQVK_	0	0	0	1	3	558.276	1671.81	26.569	0.016359	1	6095	24.697	21.061	1985200	1985200	10000	198.52	P3000_Rep2_9_1_1	enriched	9
O0023	PSMD11	26S proteasome non-ATPase regulatory subunit 11	EQSILELGSLLAK	_EQSILELGSLLAK_	0	0	0	0	2	700.903	1399.79	70.853	2.2917e-30	4	28121	142.38	101.14	2179600	1624000	555510	2.8035	P3056_03_02_1_01_3204	depleted	3
O0023	PSMD11	26S proteasome non-ATPase regulatory subunit 11	IMLNTPEDVQALVSGK	_IMLNTPEDVQALVSGK_	0	0	0	0	2	857.956	1713.9	72.547	8.2934e-09	2	21363	84.653	70.06	480960	345940	135020	2.4813	P3056_05_01_1_01_3207	depleted	5
O0023	PSMD11	26S proteasome non-ATPase regulatory subunit 11	IMLNTPEDVQALVSGK	_IMLNTPEDVQALVSGK_	0	0	0	0	2	857.956	1713.9	72.522	5.4141e-39	1	20838	120.63	100.58	362790	260650	102130	2.5197	P3056_05_02_1_01_3208	depleted	5
O0023	PSMD11	26S proteasome non-ATPase regulatory subunit 11	LYDNLLEQNLIR	_LYDNLLEQNLIR_	0	0	0	0	2	752.412	1502.81	70.807	0.00067032	2	18874	76.073	61.641	2599600	2298300	301370	6.6784	P3056_08_02_1_01_3214	depleted	8
O0023	PSMD11	26S proteasome non-ATPase regulatory subunit 11	TGQAAELGGLLK	_TGQAAELGGLLK_	0	0	0	0	2	579.33	1156.65	56.171	0.0014174	2	11989	49.298	44.404	236170	177470	58703	3.0813	P3056_08_02_1_01_3214	depleted	8
O0023	PSMD12	26S proteasome non-ATPase regulatory subunit 12	DPNNLLNDWSQK	_DPNNLLNDWSQK_	0	0	0	0	2	722.347	1442.68	64.134	0.0023408	1	15188	46.069	37.727	112470	69697	42768	1.8752	P3056_12_01_1_01_3221	depleted	12
O0023	PSMD12	26S proteasome non-ATPase regulatory subunit 12	EWDLLNENIMLLSK	_EWDLLNENIMLLSK_	0	0	0	0	2	859.445	1716.88	99.871	1.0164e-12	2	32704	102.64	93.578	491400	388740	102660	3.9049	P3056_03_01_1_01_3203	depleted	3
O0023	PSMD12	26S proteasome non-ATPase regulatory subunit 12	GSLESPATDVFGSTEEGEK	_GSLESPATDVFGSTEEGEK_	0	0	0	0	2	970.442	1938.87	69.816	0.0051304	1	11816	44.788	31.634	153380	153380	10000	15.338	P3056_05_01_1_01_3207	depleted	5
O0023	PSMD12	26S proteasome non-ATPase regulatory subunit 12	GSLESPATDVFGSTEEGEK	_GSLESPATDVFGSTEEGEK_	0	0	0	0	2	970.442	1938.87	69.81	0.010913	1	11055	37.884	24.459	206890	206890	10000	20.689	P3056_05_02_1_01_3208	depleted	5
O0023	PSMD12	26S proteasome non-ATPase regulatory subunit 12	LNSLMSLVNK	_LNSLMSLVNK_	0	0	0	0	2	559.816	1117.62	67.401	0.045412	1	12911	43.68	27.009	814870	814870	10000	81.487	P3056_05_01_1_01_3207	depleted	5
O0023	PSMD12	26S proteasome non-ATPase regulatory subunit 12	LNSLMSLVNK	_LNSLMSLVNK_	0	0	0	0	2	559.816	1117.62	67.342	0.045957	1	12206	43.419	25.906	825300	825300	10000	82.53	P3056_05_02_1_01_3208	depleted	5
O0023	PSMD12	26S proteasome non-ATPase regulatory subunit 12	LQEVIETLLSLEK	_LQEVIETLLSLEK_	0	0	0	0	2	757.937	1513.86	93.33	0.00039738	5	29519	74.296	67.819	2808200	2588000	220170	6.6676	P3056_07_02_1_01_3212	depleted	7
O0023	PSMD12	26S proteasome non-ATPase regulatory subunit 12	LQEVIETLLSLEK	_LQEVIETLLSLEK_	0	0	0	0	2	757.937	1513.86	93.361	0.0048299	1	27729	57.414	44.922	305760	10000	305760	0.0327054	P3056_08_01_1_01_3213	depleted	8
O0023	PSMD12	26S proteasome non-ATPase regulatory subunit 12	LQEVIETLLSLEK	_LQEVIETLLSLEK_	0	0	0	0	2	757.937	1513.86	93.383	0.023328	1	27392	43.69	35.125	303390	10000	303390	0.0329609	P3056_08_02_1_01_3214	depleted	8
O0023	PSMD12	26S proteasome non-ATPase regulatory subunit 12	MVQQCCTYVEEITDLPIK	_MVQQCCTYVEEITDLPIK_	0	0	0	0	2	1114.03	2226.04	72.533	0.028346	1	20759	25.186	21.324	173830	133580	40244	2.7794	P3056_08_01_1_01_3213	depleted	8
O0023	PSMD12	26S proteasome non-ATPase regulatory subunit 12	SVVLYVILAPFDNEQSDLVHR	_SVVLYVILAPFDNEQSDLVHR_	0	0	0	0	3	805.429	2413.26	102.26	7.3096e-06	2	36603	68.952	66.97	469650	469650	10000	46.965	P3056_01_01_1_01_3199	depleted	1
O0023	PSMD12	26S proteasome non-ATPase regulatory subunit 12	SVVLYVILAPFDNEQSDLVHR	_SVVLYVILAPFDNEQSDLVHR_	0	0	0	0	3	805.429	2413.26	102.23	1.4786e-38	1	35503	109.85	104.54	800560	800560	10000	80.056	P3056_01_02_1_01_3200	depleted	1
O0023	PSMD12	26S proteasome non-ATPase regulatory subunit 12	SVVLYVILAPFDNEQSDLVHR	_SVVLYVILAPFDNEQSDLVHR_	0	0	0	0	3	805.429	2413.26	102.53	2.1743e-05	1	33672	66.636	58.166	103740	103740	10000	10.374	P3056_02_01_1_01_3201	depleted	2
O0023	PSMD12	26S proteasome non-ATPase regulatory subunit 12	SVVLYVILAPFDNEQSDLVHR	_SVVLYVILAPFDNEQSDLVHR_	0	0	0	0	3	805.429	2413.26	102.62	0.00023664	1	32967	59.975	56.737	162010	162010	10000	16.201	P3056_02_02_1_01_3202	depleted	2
Q9UNM	PSMD13	26S proteasome non-ATPase regulatory subunit 13	ETIEDVEEMLNNLPGVTSVHSR	_ETIEDVEEMLNNLPGVTSVHSR_	0	0	0	0	3	823.736	2468.19	78.417	2.6173e-34	1	29807	111.66	105.51	1662800	1337300	325540	4.3342	P3056_04_01_1_01_3205	depleted	4
Q9UNM	PSMD13	26S proteasome non-ATPase regulatory subunit 13	ETIEDVEEMLNNLPGVTSVHSR	_ETIEDVEEMLNNLPGVTSVHSR_	0	0	0	0	2	1235.1	2468.19	78.425	9.7709e-23	1	29814	93.583	86.936	222140	177690	44448	3.8421	P3056_04_01_1_01_3205	depleted	4
Q9UNM	PSMD13	26S proteasome non-ATPase regulatory subunit 13	ETIEDVEEMLNNLPGVTSVHSR	_ETIEDVEEMLNNLPGVTSVHSR_	0	0	0	0	2	1235.1	2468.19	78.424	1.4348e-50	1	29676	120.23	111.17	231690	183950	47747	3.9214	P3056_04_02_1_01_3206	depleted	4
Q9UNM	PSMD13	26S proteasome non-ATPase regulatory subunit 13	ETIEDVEEMLNNLPGVTSVHSR	_ETIEDVEEMLNNLPGVTSVHSR_	0	0	0	0	3	823.736	2468.19	78.419	3.3108e-16	2	29668	88.627	79.965	1652200	1652200	10000	165.22	P3056_04_02_1_01_3206	depleted	4
Q9UNM	PSMD13	26S proteasome non-ATPase regulatory subunit 13	LWHQLTLQVLDFVQDPCFAQGDGLIK	_LWHQLTLQVLDFVQDPCFAQGDGLIK_	0	0	0	0	3	1014.52	3040.55	89.905	0.0091232	1	32889	32.507	28.012	168290	168290	10000	16.829	P3056_05_01_1_01_3207	depleted	5
Q9UNM	PSMD13	26S proteasome non-ATPase regulatory subunit 13	LWHQLTLQVLDFVQDPCFAQGDGLIK	_LWHQLTLQVLDFVQDPCFAQGDGLIK_	0	0	0	0	3	1014.52	3040.55	90.004	0.016469	1	32806	28.434	24.401	126120	126120	10000	12.612	P3056_05_02_1_01_3208	depleted	5
Q9UNM	PSMD13	26S proteasome non-ATPase regulatory subunit 13	LYENFISEFEHR	_LYENFISEFEHR_	0	0	0	0	3	528.588	1582.74	63.518	0.00235	3	21873	39.006	28.934	297110	237430	59675	4.2634	P3056_01_01_1_01_3199	depleted	1
Q9UNM	PSMD13	26S proteasome non-ATPase regulatory subunit 13	VNPLSLVEIILHVVR	_VNPLSLVEIILHVVR_	0	0	0	0	3	567.686	1700.03	112.08	0.0036649	1	42296	45.438	35.366	202210	10000	202210	0.0494535	P3056_05_02_1_01_3208	depleted	5
O0048	PSMD14	26S proteasome non-ATPase regulatory subunit 14	LINANMMVLGHEPR	_LINANMMVLGHEPR_	0	0	0	0	3	532.278	1593.81	56.115	2.5681e-05	1	14761	73.834	73.834	1360800	1338400	22366	39.552	P3056_11_01_1_01_3219	depleted	11
O0048	PSMD14	26S proteasome non-ATPase regulatory subunit 14	SWMEGLTLQDYSEHCK	_SWMEGLTLQDYSEHCK_	0	0	0	0	3	661.957	1982.85	65.076	2.4568e-16	2	19198	102.08	90.428	1662500	1269200	393320	4.3826	P3056_02_01_1_01_3201	depleted	2
O0048	PSMD14	26S proteasome non-ATPase regulatory subunit 14	SWMEGLTLQDYSEHCK	_SWMEGLTLQDYSEHCK_	0	0	0	0	3	661.957	1982.85	65.03	9.6546e-09	2	18672	81.656	72.182	2028600	1578200	450390	4.3459	P3056_02_02_1_01_3202	depleted	2
O0048	PSMD14	26S proteasome non-ATPase regulatory subunit 14	VIDVFAMPQSGTGVSVEAVDPVFQAK	_VIDVFAMPQSGTGVSVEAVDPVFQAK_	0	0	0	0	2	1346.19	2690.36	76.279	2.3686e-08	1	29022	53.481	50.119	213200	151750	61447	2.3469	P3056_04_01_1_01_3205	depleted	4
O0048	PSMD14	26S proteasome non-ATPase regulatory subunit 14	VIDVFAMPQSGTGVSVEAVDPVFQAK	_VIDVFAMPQSGTGVSVEAVDPVFQAK_	0	0	0	0	3	897.795	2690.36	76.277	0.00017044	1	29010	45.489	36.98	226180	226180	10000	22.618	P3056_04_01_1_01_3205	depleted	4
O0048	PSMD14	26S proteasome non-ATPase regulatory subunit 14	VIDVFAMPQSGTGVSVEAVDPVFQAK	_VIDVFAMPQSGTGVSVEAVDPVFQAK_	0	0	0	0	2	1346.19	2690.36	76.305	4.7192e-05	1	28856	43.241	38.826	255500	181930	73573	2.701	P3056_04_02_1_01_3206	depleted	4
O0048	PSMD14	26S proteasome non-ATPase regulatory subunit 14	VIDVFAMPQSGTGVSVEAVDPVFQAK	_VIDVFAMPQSGTGVSVEAVDPVFQAK_	0	0	0	0	3	897.795	2690.36	76.31	3.7547e-18	1	28850	83.312	79.508	320170	320170	10000	32.017	P3056_04_02_1_01_3206	depleted	4
Q1320	PSMD2	26S proteasome non-ATPase regulatory subunit 2	AVPLALALISVSNPR	_AVPLALALISVSNPR_	0	0	0	0	2	760.962	1519.91	73.563	0.032343	1	26050	24.918	20.577	688440	541080	147360	3.8747	P3056_05_01_1_01_3207	depleted	5
Q1320	PSMD2	26S proteasome non-ATPase regulatory subunit 2	EDVLTLLLPVMGDSK	_EDVLTLLLPVMGDSK_	0	0	0	0	2	815.442	1628.87	93.377	0.01082	1	34393	31.089	26.871	547140	430740	116390	3.3831	P3056_05_02_1_01_3208	depleted	5
Q1320	PSMD2	26S proteasome non-ATPase regulatory subunit 2	EIVPYNMAHNAEHEACDLLMEIEQVDMLEK	_EIVPYNMAHNAEHEACDLLMEIEQVDMLEK_	0	0	0	0	4	893.661	3570.61	109.88	3.4788e-18	1	36580	72.228	66.879	145620	145620	10000	14.562	P3056_03_01_1_01_3203	depleted	3
Q1320	PSMD2	26S proteasome non-ATPase regulatory subunit 2	EIVPYNMAHNAEHEACDLLMEIEQVDMLEK	_EIVPYNMAHNAEHEACDLLMEIEQVDMLEK_	0	0	0	0	4	893.661	3570.61	109.86	4.7583e-11	1	36586	52.198	49.761	160740	141330	19411	3.5355	P3056_03_02_1_01_3204	depleted	3
Q1320	PSMD2	26S proteasome non-ATPase regulatory subunit 2	EIYENMAPGENK	_EIYENMAPGENK_	0	0	0	0	2	697.816	1393.62	32.464	0.020083	1	7176	47.037	34.769	115730	115730	10000	11.573	P3056_02_01_1_01_3201	depleted	2
Q1320	PSMD2	26S proteasome non-ATPase regulatory subunit 2	EIYENMAPGENK	_EIYENMAPGENK_	0	0	0	0	2	697.816	1393.62	32.434	0.0013494	1	6696	76.868	65.23	76569	76569	10000	7.6569	P3056_02_02_1_01_3202	depleted	2
Q1320	PSMD2	26S proteasome non-ATPase regulatory subunit 2	ELDIMEPK	_ELDIMEPK_	0	0	0	0	2	487.747	973.479	60.353	0.040648	1	8032	56.258	32.228	93595	93595	10000	9.3595	P3056_05_02_1_01_3208	depleted	5
Q1320	PSMD2	26S proteasome non-ATPase regulatory subunit 2	FAADIISVLAMTMSGER	_FAADIISVLAMTMSGER_	0	0	0	0	2	906.455	1810.9	119.59	0.03201	1	42659	32.858	22.484	266960	266960	10000	26.696	P3056_11_01_1_01_3219	depleted	11
Q1320	PSMD2	26S proteasome non-ATPase regulatory subunit 2	FAADIISVLAMTMSGER	_FAADIISVLAMTMSGER_	0	0	0	0	2	906.455	1810.9	119.59	1.8234e-06	1	39692	62.94	42.158	369270	260470	108800	1.7025	P3056_11_02_1_01_3220	depleted	11
Q1320	PSMD2	26S proteasome non-ATPase regulatory subunit 2	GEAIEAILAALEVVSEPFR	_GEAIEAILAALEVVSEPFR_	0	0	0	0	2	1007.55	2013.08	126.24	1.0752e-26	1	42665	107.65	94.489	98906	85021	13885	4.6687	P3056_03_01_1_01_3203	depleted	3
Q1320	PSMD2	26S proteasome non-ATPase regulatory subunit 2	GEAIEAILAALEVVSEPFR	_GEAIEAILAALEVVSEPFR_	0	0	0	0	2	1007.55	2013.08	126.17	7.965e-26	1	42806	104.84	85.54	92865	92865	10000	9.2865	P3056_03_02_1_01_3204	depleted	3
Q1320	PSMD2	26S proteasome non-ATPase regulatory subunit 2	LALMLNDMELVEDIFTSCK	_LALMLNDMELVEDIFTSCK_	0	0	0	0	2	1121.54	2241.07	105.78	6.8408e-06	1	39498	74.776	65.799	249650	249650	10000	24.965	P3056_05_01_1_01_3207	depleted	5
Q1320	PSMD2	26S proteasome non-ATPase regulatory subunit 2	LNILDTLSK	_LNILDTLSK_	0	0	0	0	2	508.803	1015.59	69.126	0.00014861	1	17123	74.841	45.098	950880	806910	143970	6.5462	P3056_08_01_1_01_3213	depleted	8
Q1320	PSMD2	26S proteasome non-ATPase regulatory subunit 2	LNILDTLSK	_LNILDTLSK_	0	0	0	0	1	1016.6	1015.59	69.082	0.014819	1	17081	51.066	20.9	157960	105160	52805	1.5802	P3056_08_02_1_01_3214	depleted	8
Q1320	PSMD2	26S proteasome non-ATPase regulatory subunit 2	LVGSQEELASWGHEYVR	_LVGSQEELASWGHEYVR_	0	0	0	0	3	653.99	1958.95	60.597	1.4625e-09	4	17455	84.581	72.663	2009100	1663700	345440	7.3851	P3056_02_01_1_01_3201	depleted	2
Q1320	PSMD2	26S proteasome non-ATPase regulatory subunit 2	LVGSQEELASWGHEYVR	_LVGSQEELASWGHEYVR_	0	0	0	0	3	653.99	1958.95	60.62	2.5239e-10	4	16930	90.422	77.79	2898200	2426600	471630	6.6664	P3056_02_02_1_01_3202	depleted	2
Q1320	PSMD2	26S proteasome non-ATPase regulatory subunit 2	MNLASSFVNGFVNAAFGQDK	_MNLASSFVNGFVNAAFGQDK_	0	0	0	0	2	1059.01	2116	109.28	7.3743e-06	1	32848	51.31	45.603	174820	150810	24009	6.4172	P3056_10_01_1_01_3217	depleted	10
Q1320	PSMD2	26S proteasome non-ATPase regulatory subunit 2	VGQAVDVVGQAGKPK	_VGQAVDVVGQAGKPK_	0	0	0	1	3	484.944	1451.81	32.276	7.0131e-07	1	5732	81.632	81.632	44754	44754	10000	4.4754	P3056_10_01_1_01_3217	depleted	10
Q1320	PSMD2	26S proteasome non-ATPase regulatory subunit 2	YLYSSEDYIK	_YLYSSEDYIK_	0	0	0	0	2	640.806	1279.6	63.859	0.030692	1	12041	27.481	21.446	753940	694470	59470	9.0694	P3056_04_01_1_01_3205	depleted	4
Q1320	PSMD2	26S proteasome non-ATPase regulatory subunit 2	YLYSSEDYIK	_YLYSSEDYIK_	0	0	0	0	2	640.806	1279.6	63.822	0.039553	1	11574	42.21	26.824	358500	332910	25592	9.0274	P3056_04_02_1_01_3206	depleted	4
O4324	PSMD3	26S proteasome non-ATPase regulatory subunit 3	DFLLPFLEEPMDTEADLQFRPR	_DFLLPFLEEPMDTEADLQFRPR_	0	0	0	1	3	893.776	2678.31	110.56	1.9874e-19	9	36388	84.946	80.19	2436000	2078400	357570	5.1978	P3056_07_01_1_01_3211	depleted	7
O4324	PSMD3	26S proteasome non-ATPase regulatory subunit 3	DFLLPFLEEPMDTEADLQFRPR	_DFLLPFLEEPMDTEADLQFRPR_	0	0	0	1	4	670.584	2678.31	110.57	5.2925e-10	4	36399	58.835	52.472	876650	743580	133070	5.2014	P3056_07_01_1_01_3211	depleted	7
O4324	PSMD3	26S proteasome non-ATPase regulatory subunit 3	DFLLPFLEEPMDTEADLQFRPR	_DFLLPFLEEPMDTEADLQFRPR_	0	0	0	1	3	893.776	2678.31	110.54	8.5032e-18	3	36217	75.533	69.864	2859200	2401700	457440	6.0179	P3056_07_02_1_01_3212	depleted	7
O4324	PSMD3	26S proteasome non-ATPase regulatory subunit 3	EQQDLEFAK	_EQQDLEFAK_	0	0	0	0	1	1107.53	1106.52	32.406	5.0749e-07	1	9412	120.45	90.377	133250	133250	10000	13.325	P3056_01_01_1_01_3199	depleted	1
O4324	PSMD3	26S proteasome non-ATPase regulatory subunit 3	FNQVLDQFGEK	_FNQVLDQFGEK_	0	0	0	0	2	662.83	1323.65	59.989	0.007873	1	13745	41.242	34.112	1827000	1259000	568030	2.1631	P3056_03_02_1_01_3204	depleted	3
O4324	PSMD3	26S proteasome non-ATPase regulatory subunit 3	HDADGQATLLNLLLR	_HDADGQATLLNLLLR_	0	0	0	0	3	550.637	1648.89	70.712	8.6765e-31	1	27358	121.99	104.36	1791900	1449400	342500	3.8428	P3056_06_02_1_01_3210	depleted	6
O4324	PSMD3	26S proteasome non-ATPase regulatory subunit 3	HDADGQATLLNLLLR	_HDADGQATLLNLLLR_	0	0	0	0	3	550.637	1648.89	69.738	0.00084973	1	25914	62.861	53.825	127960	127960	10000	12.796	P3056_07_01_1_01_3211	depleted	7
O4324	PSMD3	26S proteasome non-ATPase regulatory subunit 3	HDADGQATLLNLLLR	_HDADGQATLLNLLLR_	0	0	0	0	3	550.637	1648.89	69.605	9.4989e-05	1	25278	70.26	60.723	115450	115450	10000	11.545	P3056_07_02_1_01_3212	depleted	7
O4324	PSMD3	26S proteasome non-ATPase regulatory subunit 3	ISFCLDIHNMSVK	_ISFCLDIHNMSVK_	0	0	0	0	3	521.927	1562.76	68.377	0.0087127	1	20698	43.761	30.661	1022800	1022800	10000	102.28	P3056_02_01_1_01_3201	depleted	2
O4324	PSMD3	26S proteasome non-ATPase regulatory subunit 3	ISFCLDIHNMSVK	_ISFCLDIHNMSVK_	0	0	0	0	3	521.927	1562.76	68.398	0.044881	1	20116	24.425	13.166	1099700	1099700	10000	109.97	P3056_02_02_1_01_3202	depleted	2
O4324	PSMD3	26S proteasome non-ATPase regulatory subunit 3	LQLDSPEDAEFIVAK	_LQLDSPEDAEFIVAK_	0	0	0	0	2	837.933	1673.85	70.872	1.9785e-06	2	23094	88.427	67.621	261820	170240	91582	2.1576	P3056_01_02_1_01_3200	depleted	1
O4324	PSMD3	26S proteasome non-ATPase regulatory subunit 3	SVFPEQANNNEWAR	_SVFPEQANNNEWAR_	0	0	0	0	2	831.387	1660.76	45.256	0.0021026	1	10710	44.44	32.02	1058000	831420	226550	5.5207	P3056_02_02_1_01_3202	depleted	2
P5503	PSMD4	26S proteasome non-ATPase regulatory subunit 4	AAAASAAEAGIATTGTEDSDDALLK	_AAAASAAEAGIATTGTEDS(ph)DDALLK_	0	0	1	0	3	800.699	2399.07	44.756	1.9714e-18	1	10580	69.016	64.377	2764200	2764200	10000	276.42	P3000_Rep1_1_1_1	enriched	1
P5503	PSMD4	26S proteasome non-ATPase regulatory subunit 4	MTISQQEFGR	_MTIS(ph)QQEFGR_	0	0	1	0	2	638.773	1275.53	37.787	1.0568e-106	1	8866	148.62	120.33	94058000	72370000	21688000	0.9723	P3000_Rep2_5_1_1	enriched	5
P5503	PSMD4	26S proteasome non-ATPase regulatory subunit 4	MTISQQEFGR	_MTIS(ph)QQEFGR_	0	0	1	0	2	638.773	1275.53	37.825	0.0059198	1	8848	57.106	40.757	8555100	6497600	2057500	0.77122	P3000_Rep2_6_1_1	enriched	6
P5503	PSMD4	26S proteasome non-ATPase regulatory subunit 4	MTISQQEFGR	_MTIS(ph)QQEFGR_	0	0	1	0	2	638.773	1275.53	37.729	2.3695e-126	1	8802	155.66	119.34	25147000	18670000	6476500	0.82807	P3000_Rep1_5_1_1	enriched	5
P5503	PSMD4	26S proteasome non-ATPase regulatory subunit 4	IIAFVGSPVEDNEKDLVK	_IIAFVGSPVEDNEKDLVK_	0	0	0	1	3	658.358	1972.05	64.144	4.565e-12	2	18494	80.738	60.568	12206000	8829900	3375900	3.4471	P3056_11_01_1_01_3219	depleted	11
P5503	PSMD4	26S proteasome non-ATPase regulatory subunit 4	IIAFVGSPVEDNEKDLVK	_IIAFVGSPVEDNEKDLVK_	0	0	0	1	2	987.033	1972.05	64.173	8.0191e-05	1	18565	53.255	39.959	389900	326720	63178	4.4779	P3056_11_01_1_01_3219	depleted	11
P5503	PSMD4	26S proteasome non-ATPase regulatory subunit 4	LQAQQDAVNIVCHSK	_LQAQQDAVNIVCHSK_	0	0	0	0	3	570.958	1709.85	53.116	0.014487	1	6929	41.088	22.266	91346	59005	32341	0.62473	P3056_06_01_1_01_3209	depleted	6
P5503	PSMD4	26S proteasome non-ATPase regulatory subunit 4	LQAQQDAVNIVCHSK	_LQAQQDAVNIVCHSK_	0	0	0	0	3	570.958	1709.85	42.22	4.5056e-35	2	7389	137.27	119.85	246740	165520	81215	2.0699	P3056_07_01_1_01_3211	depleted	7
P5503	PSMD4	26S proteasome non-ATPase regulatory subunit 4	LQAQQDAVNIVCHSK	_LQAQQDAVNIVCHSK_	0	0	0	0	3	570.958	1709.85	42.224	1.5208e-06	3	7288	85.563	69.298	253510	166810	86695	1.9725	P3056_07_02_1_01_3212	depleted	7
P5503	PSMD4	26S proteasome non-ATPase regulatory subunit 4	MTISQQEFGR	_MTISQQEFGR_	0	0	0	0	2	598.79	1195.57	56.818	7.073e-13	3	9481	133.91	89.487	1425400	985360	440010	2.832	P3056_04_01_1_01_3205	depleted	4
P5503	PSMD4	26S proteasome non-ATPase regulatory subunit 4	MTISQQEFGR	_MTISQQEFGR_	0	0	0	0	2	598.79	1195.57	56.76	1.1735e-23	3	9309	149.96	121.75	1115000	833470	281490	2.6549	P3056_04_02_1_01_3206	depleted	4
P5503	PSMD4	26S proteasome non-ATPase regulatory subunit 4	NGDFLPTR	_NGDFLPTR_	0	0	0	0	2	460.235	918.456	33.228	0.042111	1	9725	55.461	41.79	921100	921100	10000	92.11	P3056_01_01_1_01_3199	depleted	1
P5503	PSMD4	26S proteasome non-ATPase regulatory subunit 4	SNPENNVGLITLANDCEVLTTLTPDTGR	_SNPENNVGLITLANDCEVLTTLTPDTGR_	0	0	0	0	3	1005.5	3013.47	71.233	6.8001e-36	1	30766	90.299	86.57	206830	154640	52189	2.5775	P3056_01_02_1_01_3200	depleted	1
P5503	PSMD4	26S proteasome non-ATPase regulatory subunit 4	VLESTMVCVDNSEYMR	_VLESTMVCVDNSEYMR_	0	0	0	0	2	966.929	1931.84	69.647	0.0019554	1	14146	38.546	30.964	1387700	1251600	136100	10.939	P3056_04_01_1_01_3205	depleted	4
P5503	PSMD4	26S proteasome non-ATPase regulatory subunit 4	VLESTMVCVDNSEYMR	_VLESTMVCVDNSEYMR_	0	0	0	0	2	966.929	1931.84	70.123	0.0022398	2	11918	37.157	31.946	675000	399670	275330	1.3575	P3056_05_01_1_01_3207	depleted	5
P5503	PSMD4	26S proteasome non-ATPase regulatory subunit 4	VNVDIINFGEEEVNTEK	_VNVDIINFGEEEVNTEK_	0	0	0	0	2	974.979	1947.94	72.401	7.6537e-115	2	23826	185.91	162.57	313420	206090	107330	2.0732	P3056_01_02_1_01_3200	depleted	1
Q1640	PSMD5	26S proteasome non-ATPase regulatory subunit 5	ISLTQAGLEALFESNLLDDLK	_ISLTQAGLEALFESNLLDDLK_	0	0	0	0	2	1145.61	2289.21	124.9	0.0015961	2	43083	48.872	45.633	219830	219830	10000	21.983	P3056_12_02_1_01_3222	depleted	12
Q1640	PSMD5	26S proteasome non-ATPase regulatory subunit 5	IVENSDAVTEILNNAELLK	_IVENSDAVTEILNNAELLK_	0	0	0	0	2	1043.06	2084.1	74.963	5.499e-13	1	25377	81.807	74.857	364080	331100	32985	13.311	P3056_08_02_1_01_3214	depleted	8
Q1640	PSMD5	26S proteasome non-ATPase regulatory subunit 5	LMFNSPGFVEYVVDR	_LMFNSPGFVEYVVDR_	0	0	0	0	2	886.937	1771.86	72.225	0.0060169	1	27009	48.623	35.522	274960	274960	10000	27.496	P3056_07_01_1_01_3211	depleted	7
Q1640	PSMD5	26S proteasome non-ATPase regulatory subunit 5	LMFNSPGFVEYVVDR	_LMFNSPGFVEYVVDR_	0	0	0	0	2	886.937	1771.86	72.187	0.0024025	1	26459	58.885	41.34	288150	288150	10000	28.815	P3056_07_02_1_01_3212	depleted	7
Q1500	PSMD6	26S proteasome non-ATPase regulatory subunit 6	QYLFSLYECR	_QYLFSLYECR_	0	0	0	0	2	689.827	1377.64	68.502	0.0001687	1	21173	73.887	64.882	237150	237150	10000	23.715	P3056_11_01_1_01_3219	depleted	11
Q1500	PSMD6	26S proteasome non-ATPase regulatory subunit 6	QYLFSLYECR	_QYLFSLYECR_	0	0	0	0	2	689.827	1377.64	68.582	0.025358	1	18397	42.21	26.833	249280	249280	10000	24.928	P3056_11_02_1_01_3220	depleted	11
P5166	PSMD7	26S proteasome non-ATPase regulatory subunit 7	NDIAINELMK	_NDIAINELMK_	0	0	0	0	2	580.803	1159.59	60.107	0.0025462	2	17222	52.247	44.381	664850	601820	63033	2.738	P3056_02_01_1_01_3201	depleted	2
P5166	PSMD7	26S proteasome non-ATPase regulatory subunit 7	NDIAINELMK	_NDIAINELMK_	0	0	0	0	2	580.803	1159.59	60.045	0.0017203	1	16662	70.808	56.573	750800	750800	10000	75.08	P3056_02_02_1_01_3202	depleted	2
P5166	PSMD7	26S proteasome non-ATPase regulatory subunit 7	NDIAINELMK	_NDIAINELMK_	0	0	0	0	2	580.803	1159.59	62.818	0.00043729	6	14820	81.92	71.371	1616000	1284700	331280	3.1195	P3056_03_01_1_01_3203	depleted	3
P5166	PSMD7	26S proteasome non-ATPase regulatory subunit 7	NDIAINELMK	_NDIAINELMK_	0	0	0	0	2	580.803	1159.59	62.82	0.0017436	4	14933	71.085	53.917	1229300	1229300	10000	122.93	P3056_03_02_1_01_3204	depleted	3
P5166	PSMD7	26S proteasome non-ATPase regulatory subunit 7	TFEHVTSEIGAEEAEEVGVEHLLR	_TFEHVTSEIGAEEAEEVGVEHLLR_	0	0	0	0	4	671.082	2680.3	68.912	3.4249e-05	3	18177	46.46	38.049	775560	570320	205230	3.428	P3056_10_01_1_01_3217	depleted	10
P5166	PSMD7	26S proteasome non-ATPase regulatory subunit 7	TFEHVTSEIGAEEAEEVGVEHLLR	_TFEHVTSEIGAEEAEEVGVEHLLR_	0	0	0	0	3	894.44	2680.3	68.88	0.0032218	1	17526	40.086	35.209	161790	118900	42884	2.6428	P3056_10_02_1_01_3218	depleted	10
P5166	PSMD7	26S proteasome non-ATPase regulatory subunit 7	TNDQMVVVYLASLIR	_TNDQMVVVYLASLIR_	0	0	0	0	2	861.466	1720.92	95.367	0.0043451	2	39163	35.473	28.569	335680	229370	106310	1.8866	P3056_06_01_1_01_3209	depleted	6
P5166	PSMD7	26S proteasome non-ATPase regulatory subunit 7	TNDQMVVVYLASLIR	_TNDQMVVVYLASLIR_	0	0	0	0	3	574.647	1720.92	95.388	0.018921	1	39193	32.191	22.654	59785	59785	10000	5.9785	P3056_06_01_1_01_3209	depleted	6
P5166	PSMD7	26S proteasome non-ATPase regulatory subunit 7	TNDQMVVVYLASLIR	_TNDQMVVVYLASLIR_	0	0	0	0	3	574.647	1720.92	95.698	0.0009346	1	39232	56.514	46.714	70122	70122	10000	7.0122	P3056_06_02_1_01_3210	depleted	6
P5166	PSMD7	26S proteasome non-ATPase regulatory subunit 7	VVGVLLGSWQK	_VVGVLLGSWQK_	0	0	0	0	2	593.353	1184.69	69.275	0.0096379	1	17076	38.875	38.875	1915100	1370300	544830	2.7253	P3056_09_02_1_01_3216	depleted	9
P5166	PSMD7	26S proteasome non-ATPase regulatory subunit 7	VVVHPLVLLSVVDHFNR	_VVVHPLVLLSVVDHFNR_	0	0	0	0	2	972.065	1942.12	76.982	5.3747e-30	1	24309	114.27	106.41	184610	132410	52200	3.0723	P3056_02_01_1_01_3201	depleted	2
P5166	PSMD7	26S proteasome non-ATPase regulatory subunit 7	VVVHPLVLLSVVDHFNR	_VVVHPLVLLSVVDHFNR_	0	0	0	0	3	648.379	1942.12	76.999	0.00040051	2	24396	62.94	57.813	483620	10000	483620	0.0206774	P3056_02_01_1_01_3201	depleted	2
P5166	PSMD7	26S proteasome non-ATPase regulatory subunit 7	VVVHPLVLLSVVDHFNR	_VVVHPLVLLSVVDHFNR_	0	0	0	0	3	648.379	1942.12	76.981	0.00017718	6	24340	67.299	56.223	1349400	1349400	10000	134.94	P3056_02_01_1_01_3201	depleted	2
P5166	PSMD7	26S proteasome non-ATPase regulatory subunit 7	VVVHPLVLLSVVDHFNR	_VVVHPLVLLSVVDHFNR_	0	0	0	0	3	648.379	1942.12	76.747	0.00028573	1	23990	65.231	59.766	1727400	1727400	10000	172.74	P3056_02_02_1_01_3202	depleted	2
P5166	PSMD7	26S proteasome non-ATPase regulatory subunit 7	VVVHPLVLLSVVDHFNR	_VVVHPLVLLSVVDHFNR_	0	0	0	0	3	648.379	1942.12	72.594	0.00036658	1	24097	63.691	59.342	674880	10000	674880	0.0148174	P3056_02_02_1_01_3202	depleted	2
P4855	PSMD8	26S proteasome non-ATPase regulatory subunit 8	GEWNRKSPNLSK	_GEWNRKS(ph)PNLSK_	0	0	1	2	3	499.24	1494.7	25.05	0.0077783	1	5682	49.188	37.268	11296000	11296000	10000	1129.6	P3000_Rep2_9_1_1	enriched	9
P4855	PSMD8	26S proteasome non-ATPase regulatory subunit 8	EQLPESAYMHQLLGLNLLFLLSQNR	_EQLPESAYMHQLLGLNLLFLLSQNR_	0	0	0	0	3	976.52	2926.54	98.773	4.6085e-05	1	35891	49.765	44.645	93486	93486	10000	9.3486	P3056_09_01_1_01_3215	depleted	9
P4855	PSMD8	26S proteasome non-ATPase regulatory subunit 8	EQLPESAYMHQLLGLNLLFLLSQNR	_EQLPESAYMHQLLGLNLLFLLSQNR_	0	0	0	0	3	976.52	2926.54	98.648	3.4336e-15	1	35726	83.202	79.923	121400	121400	10000	12.14	P3056_09_02_1_01_3216	depleted	9
P4855	PSMD8	26S proteasome non-ATPase regulatory subunit 8	EQLPESAYMHQLLGLNLLFLLSQNR	_EQLPESAYMHQLLGLNLLFLLSQNR_	0	0	0	0	4	732.642	2926.54	124.36	0.0079163	1	39182	33.263	30.826	163490	163490	10000	16.349	P3056_10_01_1_01_3217	depleted	10
P4855	PSMD8	26S proteasome non-ATPase regulatory subunit 8	EQLPESAYMHQLLGLNLLFLLSQNR	_EQLPESAYMHQLLGLNLLFLLSQNR_	0	0	0	0	3	976.52	2926.54	124.36	5.0775e-10	2	39232	72.474	64.601	383060	383060	10000	38.306	P3056_10_01_1_01_3217	depleted	10
P4855	PSMD8	26S proteasome non-ATPase regulatory subunit 8	LVLLELNFLPTTGTK	_LVLLELNFLPTTGTK_	0	0	0	0	2	829.99	1657.97	99.601	3.4609e-05	2	29905	64.565	62.178	1123000	896790	226230	4.3831	P3056_08_02_1_01_3214	depleted	8
P4855	PSMD8	26S proteasome non-ATPase regulatory subunit 8	LVLLELNFLPTTGTK	_LVLLELNFLPTTGTK_	0	0	0	0	2	829.99	1657.97	101.66	2.13e-05	3	30746	76.358	74.215	848210	646370	201840	3.4814	P3056_08_02_1_01_3214	depleted	8
P4855	PSMD8	26S proteasome non-ATPase regulatory subunit 8	LVLLELNFLPTTGTK	_LVLLELNFLPTTGTK_	0	0	0	0	2	829.99	1657.97	80.225	0.0051492	1	29197	34.928	30.831	205310	148680	56624	2.1726	P3056_09_01_1_01_3215	depleted	9
P4855	PSMD8	26S proteasome non-ATPase regulatory subunit 8	LVLLELNFLPTTGTK	_LVLLELNFLPTTGTK_	0	0	0	0	2	829.99	1657.97	80.215	0.001523	1	29237	43.69	36.179	175470	118900	56575	2.3385	P3056_09_02_1_01_3216	depleted	9
O0023	PSMD9	26S proteasome non-ATPase regulatory subunit 9	GIGMNEPLVDCEGYPR	_GIGMNEPLVDCEGYPR_	0	0	0	0	2	903.911	1805.81	59.888	1.0315e-11	1	16565	89.358	73.963	259020	10000	259020	0.0386071	P3056_02_02_1_01_3202	depleted	2
O0023	PSMD9	26S proteasome non-ATPase regulatory subunit 9	GLLGCNIIPLQR	_GLLGCNIIPLQR_	0	0	0	0	2	677.387	1352.76	69.809	0.020735	1	16928	46.796	35.537	479360	479360	10000	47.936	P3056_04_01_1_01_3205	depleted	4
O0023	PSMD9	26S proteasome non-ATPase regulatory subunit 9	GLLGCNIIPLQR	_GLLGCNIIPLQR_	0	0	0	0	2	677.387	1352.76	69.813	0.020735	1	16383	46.796	30.856	500540	500540	10000	50.054	P3056_04_02_1_01_3206	depleted	4
O0023	PSMD9	26S proteasome non-ATPase regulatory subunit 9	GLLGCNIIPLQR	_GLLGCNIIPLQR_	0	0	0	0	2	677.387	1352.76	69.556	3.463e-11	1	13039	100.88	81.779	1860400	10000	1860400	0.00537519	P3056_05_02_1_01_3208	depleted	5
O0023	PSMD9	26S proteasome non-ATPase regulatory subunit 9	GLLGCNIIPLQR	_GLLGCNIIPLQR_	0	0	0	0	2	677.387	1352.76	69.556	3.4996e-08	1	13062	97.734	79.399	795670	795670	10000	79.567	P3056_05_02_1_01_3208	depleted	5
O0023	PSMD9	26S proteasome non-ATPase regulatory subunit 9	SDVDLYQVR	_SDVDLYQVR_	0	0	0	0	2	547.777	1093.54	57.034	0.0098212	2	7244	38.567	27.81	441280	191370	249910	0.79674	P3056_05_01_1_01_3207	depleted	5
O0023	PSMD9	26S proteasome non-ATPase regulatory subunit 9	SDVDLYQVR	_SDVDLYQVR_	0	0	0	0	2	547.777	1093.54	57.088	0.011644	1	6825	36.424	26.053	1189700	495850	693830	0.73229	P3056_05_02_1_01_3208	depleted	5
O4359	DNPH1	2-deoxynucleoside 5-phosphate N-hydrolase 1	GEPGRPALYFCGSIR	_GEPGRPALYFCGS(ph)IR_	0	0	1	1	3	587.271	1758.79	44.458	0.0012578	1	10621	42.633	29.209	11057000	7287500	3769200	1.3516	P3000_Rep2_4_1_1	enriched	4
O4359	DNPH1	2-deoxynucleoside 5-phosphate N-hydrolase 1	GEPGRPALYFCGSIR	_GEPGRPALYFCGS(ph)IR_	0	0	1	1	3	587.271	1758.79	44.62	0.00044274	1	10532	48.288	36.396	6093200	4067900	2025300	0.83542	P3000_Rep1_4_1_1	enriched	4
Q9ULD	OGDHL	2-oxoglutarate dehydrogenase-like, mitochondrial	NMGYYDYISPRFMTILR	_NMGYYDYISPRFMTILR_	0	0	0	1	3	714.017	2139.03	43.274	0.011642	1	10209	20.049	12.34	8298800	4005800	4293000	0.51018	P3000_Rep1_8_1_1	enriched	7
P2339	RPS3	40S ribosomal protein S3	DEILPTTPISEQK	_DEILPTT(ph)PISEQK_	0	0	1	0	2	775.871	1549.73	42.779	0.0032642	1	10130	65.374	57.764	12783000	9757400	3025400	1.5694	P3000_Rep2_11_1_1	enriched	11
P2339	RPS3	40S ribosomal protein S3	DEILPTTPISEQK	_DEILPTT(ph)PISEQK_	0	0	1	0	2	775.871	1549.73	42.745	0.0070822	1	10183	49.595	34.05	2273300	2273300	10000	227.33	P3000_Rep2_10_1_1	enriched	10
P2339	RPS3	40S ribosomal protein S3	DEILPTTPISEQK	_DEILPTT(ph)PISEQK_	0	0	1	0	2	775.871	1549.73	42.642	0.0089337	2	10130	65.374	57.764	12783000	9757400	3025400	1.0648	P3000_Rep2_11_1_1	enriched	11
Q0001	MPP1	55 kDa erythrocyte membrane protein	KSEEDGKEYHFISTEEMTR	_KSEEDGKEYHFIS(ph)TEEMTR_	0	0	1	2	4	599.758	2395	37.654	5.6686e-37	1	8810	86.791	72.366	16164000	269220	15894000	0.016332	P3000_Rep1_1_1_1	enriched	1
Q0001	MPP1	55 kDa erythrocyte membrane protein	NALLSQNPEK	_NALLSQNPEK_	0	0	0	0	2	557.299	1112.58	29.329	0.0030234	1	6703	61.344	46.664	5905200	4902300	1003000	2.5911	P3000_Rep2_8_1_1	enriched	8
Q0001	MPP1	55 kDa erythrocyte membrane protein	AQFDYDPK	_AQFDYDPK_	0	0	0	0	2	492.227	982.44	31.8	0.00023365	1	7305	68.224	48.437	4204400	3310800	893590	1.9887	P3000_Rep2_6_1_1	enriched	6
Q0001	MPP1	55 kDa erythrocyte membrane protein	ASEGESGGSMHTALSDLYLEHLLQK	_ASEGES(ph)GGSM(ox)HTALSDLYLEHLLQK_	0	1	1	0	3	923.753	2768.24	56.934	1.3571e-06	1	13942	43.841	39.427	11242000	8316000	2926100	2.0266	P3000_Rep2_3_1_1	enriched	3
Q0001	MPP1	55 kDa erythrocyte membrane protein	DDSNWWQGR	_DDSNWWQGR_	0	0	0	0	2	582.247	1162.48	42.224	1.1086e-16	1	9923	98.044	85.007	7175600	5768600	1406900	2.0847	P3000_Rep2_7_1_1	enriched	7
Q0001	MPP1	55 kDa erythrocyte membrane protein	EYHFISTEEMTR	_EYHFIS(ph)TEEMTR_	0	0	1	0	2	811.831	1621.65	43.605	5.1037e-35	1	10462	112.34	99.846	68225000	66260000	1964900	11.105	P3000_Rep2_2_1_1	enriched	2
Q0001	MPP1	55 kDa erythrocyte membrane protein	EYHFISTEEMTR	_EYHFIS(ph)TEEMTR_	0	0	1	0	3	541.557	1621.65	43.634	1.8066e-175	1	10480	176.4	158.77	62444000	59999000	2445200	11.912	P3000_Rep2_2_1_1	enriched	2
Q0001	MPP1	55 kDa erythrocyte membrane protein	EYHFISTEEMTR	_EYHFIST(ph)EEMTR_	0	0	1	0	3	541.557	1621.65	42.164	0.012503	1	10090	58.885	44.9	7485200	7485200	10000	748.52	P3000_Rep2_2_1_1	enriched	2
Q0001	MPP1	55 kDa erythrocyte membrane protein	EYHFISTEEMTR	_EYHFIS(ph)TEEMTR_	0	0	1	0	2	811.831	1621.65	43.62	0.00049796	1	10404	82.349	75.058	8258700	8258700	10000	825.87	P3000_Rep1_2_1_1	enriched	2
Q0001	MPP1	55 kDa erythrocyte membrane protein	EYHFISTEEMTR	_EYHFIS(ph)TEEMTR_	0	0	1	0	3	541.557	1621.65	43.62	1.6247e-101	1	10423	174.59	159.8	15085000	15085000	10000	1508.5	P3000_Rep1_2_1_1	enriched	2
Q0001	MPP1	55 kDa erythrocyte membrane protein	EYHFISTEEMTR	_EYHFIS(ph)TEEM(ox)TR_	0	1	1	0	2	819.829	1637.64	38.352	0.00042187	1	9058	72.583	61.544	21006000	21006000	10000	2100.6	P3000_Rep2_2_1_1	enriched	2
Q0001	MPP1	55 kDa erythrocyte membrane protein	EYHFISTEEMTR	_EYHFIS(ph)TEEM(ox)TR_	0	1	1	0	3	546.888	1637.64	38.33	0.00069733	1	9060	77.1	65.462	21387000	21387000	10000	2138.7	P3000_Rep2_2_1_1	enriched	2
Q0001	MPP1	55 kDa erythrocyte membrane protein	FATGDIIQIINK	_FATGDIIQIINK_	0	0	0	0	2	666.88	1331.74	56.489	1.1497e-06	1	13626	81.676	68.87	9300800	7516500	1784200	1.6196	P3000_Rep2_9_1_1	enriched	9
Q0001	MPP1	55 kDa erythrocyte membrane protein	IAILDIEPQTLK	_IAILDIEPQTLK_	0	0	0	0	2	677.403	1352.79	56.114	0.0076842	1	13484	57.106	50.67	4283000	3691300	591740	2.7572	P3000_Rep2_10_1_1	enriched	10
Q0001	MPP1	55 kDa erythrocyte membrane protein	KSEEDGKEYHFISTEEMTR	_KSEEDGKEYHFIS(ph)TEEM(ox)TR_	0	1	1	2	4	603.757	2411	33.338	0.0009409	1	7789	42.347	38.485	46119000	36344000	9774900	1.1709	P3000_Rep2_1_1_1	enriched	1
Q0001	MPP1	55 kDa erythrocyte membrane protein	KSEEDGKEYHFISTEEMTR	_KSEEDGKEYHFIS(ph)TEEMTR_	0	0	1	2	4	599.758	2395	37.716	6.1491e-28	2	8924	97.542	89.072	130410000	100300000	30117000	1.181	P3000_Rep2_1_1_1	enriched	1
Q0001	MPP1	55 kDa erythrocyte membrane protein	KSEEDGKEYHFISTEEMTR	_KS(ph)EEDGKEYHFISTEEMTR_	0	0	1	2	4	599.758	2395	36.877	3.9337e-17	1	8675	86.946	78.843	20270000	16061000	4208900	1.6439	P3000_Rep2_2_1_1	enriched	2
Q0001	MPP1	55 kDa erythrocyte membrane protein	KSEEDGKEYHFISTEEMTR	_KSEEDGKEYHFIS(ph)TEEMTR_	0	0	1	2	4	599.758	2395	37.773	4.3183e-17	2	8810	86.791	80.828	73654000	57760000	15894000	1.0541	P3000_Rep1_1_1_1	enriched	1
Q0001	MPP1	55 kDa erythrocyte membrane protein	KSEEDGKEYHFISTEEMTR	_KS(ph)EEDGKEYHFISTEEMTR_	0	0	1	2	4	599.758	2395	36.816	0.00014388	1	8679	43.241	40.52	6997000	5731700	1265400	2.992	P3000_Rep1_2_1_1	enriched	2
Q0001	MPP1	55 kDa erythrocyte membrane protein	KSEEDGKEYHFISTEEMTR	_KSEEDGKEYHFISTEEMTR_	0	0	0	2	4	579.767	2315.04	34.896	5.3094e-06	1	8153	49.592	44.523	11050000	11050000	10000	1105	P3000_Rep2_5_1_1	enriched	5
Q0001	MPP1	55 kDa erythrocyte membrane protein	NALLSQNPEK	_NALLSQNPEK_	0	0	0	0	2	557.299	1112.58	29.532	0.0041617	2	6685	69.721	48.348	5905200	4902300	1003000	1.9863	P3000_Rep2_8_1_1	enriched	8
Q0001	MPP1	55 kDa erythrocyte membrane protein	NISANEFLEFGSYQGNMFGTK	_NIS(ph)ANEFLEFGSYQGNM(ox)FGTK_	0	1	1	0	3	817.351	2449.03	60.162	1.5292e-06	1	14434	50.029	44.066	3019400	3019400	10000	301.94	P3000_Rep1_5_1_1	enriched	5
Q0001	MPP1	55 kDa erythrocyte membrane protein	NISANEFLEFGSYQGNMFGTK	_NIS(ph)ANEFLEFGSYQGNMFGTK_	0	0	1	0	3	812.019	2433.03	65.059	8.3847e-09	1	15585	54.559	49.49	5098700	5098700	10000	509.87	P3000_Rep1_5_1_1	enriched	5
Q0001	MPP1	55 kDa erythrocyte membrane protein	TAELSPFIVFIAPTDQGTQTEALQQLQK	_TAELSPFIVFIAPT(ph)DQGTQTEALQQLQK_	0	0	1	0	3	1052.2	3153.56	71.27	7.4126e-09	1	17018	46.399	43.838	8058100	6892800	1165300	3.8107	P3000_Rep1_11_1_1	enriched	11
Q0001	MPP1	55 kDa erythrocyte membrane protein	TAELSPFIVFIAPTDQGTQTEALQQLQK	_TAELSPFIVFIAPT(ph)DQGTQTEALQQLQK_	0	0	1	0	4	789.398	3153.56	71.279	1.3781e-13	1	17023	58.812	56.251	7067900	5969100	1098800	3.5069	P3000_Rep1_11_1_1	enriched	11
Q0001	MPP1	55 kDa erythrocyte membrane protein	TLVLIGASGVGR	_TLVLIGAS(ph)GVGR_	0	0	1	0	2	611.831	1221.65	50.493	1.8361e-07	1	12235	86.488	50.811	19294000	15484000	3810000	1.4198	P3000_Rep2_2_1_1	enriched	2
Q0001	MPP1	55 kDa erythrocyte membrane protein	TLVLIGASGVGR	_TLVLIGAS(ph)GVGR_	0	0	1	0	2	611.831	1221.65	50.475	5.7646e-05	1	12127	89.358	57.206	5119700	5119700	10000	511.97	P3000_Rep1_2_1_1	enriched	2
Q0001	MPP1	55 kDa erythrocyte membrane protein	TLVLIGASGVGR	_TLVLIGASGVGR_	0	0	0	0	2	571.848	1141.68	47.676	2.9442e-07	1	11435	86.772	51.095	14476000	13988000	488070	10.342	P3000_Rep2_9_1_1	enriched	9
Q0001	MPP1	55 kDa erythrocyte membrane protein	TLVLIGASGVGRSHIK	_TLVLIGASGVGRS(ph)HIK_	0	0	1	1	4	422.737	1686.92	43.06	2.7069e-07	1	10135	65.423	59.527	5576000	4760300	815720	2.7781	P3000_Rep1_12_1_1	enriched	12
Q0001	MPP1	55 kDa erythrocyte membrane protein	TLVLIGASGVGRSHIK	_TLVLIGASGVGRS(ph)HIK_	0	0	1	1	4	422.737	1686.92	43.026	5.9765e-05	1	10189	49.768	43.873	3087200	3087200	10000	308.72	P3000_Rep2_12_1_1	enriched	12
Q0001	MPP1	55 kDa erythrocyte membrane protein	VASMAQSAPSEAPSCSPFGK	_VASMAQSAPSEAPSCSPFGK_	0	0	0	0	3	670.308	2007.9	38.409	6.9899e-11	1	9103	62.739	55.966	4784800	4784800	10000	478.48	P3000_Rep2_9_1_1	enriched	9
Q0001	MPP1	55 kDa erythrocyte membrane protein	VASMAQSAPSEAPSCSPFGK	_VASMAQSAPSEAPSCSPFGK_	0	0	0	0	3	670.308	2007.9	38.425	0.024841	1	9057	14.361	10.298	3504100	2297200	1206900	1.0697	P3000_Rep2_10_1_1	enriched	10
Q0001	MPP1	55 kDa erythrocyte membrane protein	VASMAQSAPSEAPSCSPFGK	_VASMAQSAPSEAPSCSPFGK_	0	0	0	0	3	670.308	2007.9	38.351	1.3711e-05	1	9085	47.688	40.894	1560900	1560900	10000	156.09	P3000_Rep1_9_1_1	enriched	9
Q0001	MPP1	55 kDa erythrocyte membrane protein	VASMAQSAPSEAPSCSPFGK	_VASMAQSAPSEAPSCSPFGK_	0	0	0	0	3	670.308	2007.9	38.285	0.014284	1	9009	18.936	16.494	1761200	1086900	674350	1.325	P3000_Rep1_10_1_1	enriched	10
Q0001	MPP1	55 kDa erythrocyte membrane protein	VASMAQSAPSEAPSCSPFGK	_VASMAQSAPS(ph)EAPSCSPFGK_	0	0	1	0	3	696.964	2087.87	39.789	8.1613e-11	1	9393	61.039	54.676	7212800	5752400	1460500	1.6236	P3000_Rep2_12_1_1	enriched	12
Q0001	MPP1	55 kDa erythrocyte membrane protein	AQFDYDPKKDNLIPCK	_AQFDYDPKKDNLIPCK_	0	0	0	2	4	488.745	1950.95	44.815	0.039172	1	11175	24.481	17.162	566690	406280	160420	2.7824	P3056_02_01_1_01_3201	depleted	2
Q0001	MPP1	55 kDa erythrocyte membrane protein	ASEGESGGSMHTALSDLYLEHLLQK	_ASEGESGGSMHTALSDLYLEHLLQK_	0	0	0	0	4	669.076	2672.28	70.74	1.8185e-06	1	21928	61.039	54.392	769760	769760	10000	76.976	P3056_06_01_1_01_3209	depleted	6
Q0001	MPP1	55 kDa erythrocyte membrane protein	ASEGESGGSMHTALSDLYLEHLLQK	_ASEGESGGSMHTALSDLYLEHLLQK_	0	0	0	0	3	891.766	2672.28	71.806	0.0007407	1	21145	38.175	38.175	1126000	947350	178600	4.5257	P3056_07_02_1_01_3212	depleted	7
Q0001	MPP1	55 kDa erythrocyte membrane protein	ASEGESGGSMHTALSDLYLEHLLQKR	_ASEGESGGSMHTALSDLYLEHLLQKR_	0	0	0	1	5	566.683	2828.38	66.79	0.0088941	1	20409	34.437	30.991	425410	363870	61540	5.721	P3056_11_01_1_01_3219	depleted	11
Q0001	MPP1	55 kDa erythrocyte membrane protein	ASEGESGGSMHTALSDLYLEHLLQKR	_ASEGESGGSMHTALSDLYLEHLLQKR_	0	0	0	1	5	566.683	2828.38	66.957	7.7869e-09	1	17537	53.481	51.555	479030	410520	68513	5.2275	P3056_11_02_1_01_3220	depleted	11
Q0001	MPP1	55 kDa erythrocyte membrane protein	DDSNWWQGRVEGSSK	_DDSNWWQGRVEGSSK_	0	0	0	1	3	584.264	1749.77	50.67	0.0019056	1	10708	62.104	62.104	354860	354860	10000	35.486	P3056_10_01_1_01_3217	depleted	10
Q0001	MPP1	55 kDa erythrocyte membrane protein	DDSNWWQGRVEGSSK	_DDSNWWQGRVEGSSK_	0	0	0	1	3	584.264	1749.77	50.663	0.0067208	1	10197	46.873	37.182	108800	108800	10000	10.88	P3056_10_02_1_01_3218	depleted	10
Q0001	MPP1	55 kDa erythrocyte membrane protein	ESAGLIPSPELQEWR	_ESAGLIPSPELQEWR_	0	0	0	0	2	856.436	1710.86	69.683	0.0051951	1	20306	49.595	27.057	262170	262170	10000	26.217	P3056_06_01_1_01_3209	depleted	6
Q0001	MPP1	55 kDa erythrocyte membrane protein	ESAGLIPSPELQEWR	_ESAGLIPSPELQEWR_	0	0	0	0	2	856.436	1710.86	69.834	0.028589	1	20188	36.029	24.111	333030	333030	10000	33.303	P3056_06_02_1_01_3210	depleted	6
Q0001	MPP1	55 kDa erythrocyte membrane protein	EYHFISTEEMTR	_EYHFISTEEMTR_	0	0	0	0	2	771.848	1541.68	49.796	0.0051569	2	10488	57.106	34.529	58633	58633	10000	5.8633	P3056_10_01_1_01_3217	depleted	10
Q0001	MPP1	55 kDa erythrocyte membrane protein	EYHFISTEEMTR	_EYHFISTEEMTR_	0	0	0	0	3	514.901	1541.68	49.926	0.00016058	1	9993	83.137	67.975	71568	71568	10000	7.1568	P3056_10_02_1_01_3218	depleted	10
Q0001	MPP1	55 kDa erythrocyte membrane protein	FATGDIIQIINK	_FATGDIIQIINK_	0	0	0	0	2	666.88	1331.74	73.324	2.7522e-11	3	20091	101.72	89.8	8572900	8572900	10000	857.29	P3056_08_01_1_01_3213	depleted	8
Q0001	MPP1	55 kDa erythrocyte membrane protein	FATGDIIQIINK	_FATGDIIQIINK_	0	0	0	0	2	666.88	1331.74	72.731	2.569e-15	3	20260	124.21	104.39	18021000	14266000	3755200	4.5068	P3056_09_01_1_01_3215	depleted	9
Q0001	MPP1	55 kDa erythrocyte membrane protein	FATGDIIQIINK	_FATGDIIQIINK_	0	0	0	0	2	666.88	1331.74	72.658	5.5372e-19	3	20288	136.7	119.93	13531000	10682000	2849100	4.3719	P3056_09_02_1_01_3216	depleted	9
Q0001	MPP1	55 kDa erythrocyte membrane protein	FATGDIIQIINKDDSNWWQGR	_FATGDIIQIINKDDSNWWQGR_	0	0	0	1	2	1239.11	2476.21	93.469	0.00091754	1	27918	47.75	40.168	394340	301080	93260	3.9018	P3056_12_02_1_01_3222	depleted	12
Q0001	MPP1	55 kDa erythrocyte membrane protein	FATGDIIQIINKDDSNWWQGR	_FATGDIIQIINKDDSNWWQGR_	0	0	0	1	3	826.412	2476.21	94.138	0.016003	1	33002	33.656	23.307	106490	20885	85603	0.23527	P3056_01_01_1_01_3199	depleted	1
Q0001	MPP1	55 kDa erythrocyte membrane protein	FATGDIIQIINKDDSNWWQGR	_FATGDIIQIINKDDSNWWQGR_	0	0	0	1	3	826.412	2476.21	94.127	2.2418e-18	2	32110	81.144	65.847	588880	111510	477370	0.27773	P3056_01_02_1_01_3200	depleted	1
Q0001	MPP1	55 kDa erythrocyte membrane protein	FATGDIIQIINKDDSNWWQGR	_FATGDIIQIINKDDSNWWQGR_	0	0	0	1	3	826.412	2476.21	93.429	1.0321e-157	2	28225	194.92	194.92	4965700	3892900	1072800	4.1349	P3056_12_01_1_01_3221	depleted	12
Q0001	MPP1	55 kDa erythrocyte membrane protein	FVYPVPYTTRPPR	_FVYPVPYTTRPPR_	0	0	0	1	2	796.933	1591.85	45.263	9.0618e-17	3	11419	106.26	97.461	995480	828210	167270	5.0267	P3056_02_01_1_01_3201	depleted	2
Q0001	MPP1	55 kDa erythrocyte membrane protein	FVYPVPYTTRPPR	_FVYPVPYTTRPPR_	0	0	0	1	3	531.624	1591.85	45.254	0.0050624	1	11411	55.261	55.261	4999100	4999100	10000	499.91	P3056_02_01_1_01_3201	depleted	2
Q0001	MPP1	55 kDa erythrocyte membrane protein	FVYPVPYTTRPPR	_FVYPVPYTTRPPR_	0	0	0	1	2	796.933	1591.85	45.326	0.0052862	2	10743	55.261	44.315	1451400	1169900	281430	5.3967	P3056_02_02_1_01_3202	depleted	2
Q0001	MPP1	55 kDa erythrocyte membrane protein	FVYPVPYTTRPPR	_FVYPVPYTTRPPR_	0	0	0	1	3	531.624	1591.85	45.326	0.011164	1	10722	48.568	42.091	5193000	5193000	10000	519.3	P3056_02_02_1_01_3202	depleted	2
Q0001	MPP1	55 kDa erythrocyte membrane protein	HSSIFDQLDVVSYEEVVR	_HSSIFDQLDVVSYEEVVR_	0	0	0	0	3	708.02	2121.04	71.005	6.1522e-26	2	27028	104.84	93.513	441950	441950	10000	44.195	P3056_01_01_1_01_3199	depleted	1
Q0001	MPP1	55 kDa erythrocyte membrane protein	HSSIFDQLDVVSYEEVVR	_HSSIFDQLDVVSYEEVVR_	0	0	0	0	3	708.02	2121.04	70.968	1.966e-09	2	26802	83.423	74.678	4187800	4187800	10000	418.78	P3056_01_02_1_01_3200	depleted	1
Q0001	MPP1	55 kDa erythrocyte membrane protein	HSSIFDQLDVVSYEEVVR	_HSSIFDQLDVVSYEEVVR_	0	0	0	0	3	708.02	2121.04	70.968	1.9049e-08	1	26823	77.969	65.451	2452900	10000	2452900	0.00407681	P3056_01_02_1_01_3200	depleted	1
Q0001	MPP1	55 kDa erythrocyte membrane protein	HSSIFDQLDVVSYEEVVR	_HSSIFDQLDVVSYEEVVR_	0	0	0	0	3	708.02	2121.04	72.354	0.0024831	1	21661	40.186	31.62	639850	473880	165980	2.7909	P3056_08_02_1_01_3214	depleted	8
Q0001	MPP1	55 kDa erythrocyte membrane protein	IAILDIEPQTLK	_IAILDIEPQTLK_	0	0	0	0	2	677.403	1352.79	72.343	4.7296e-38	6	19683	159.99	140.33	20944000	17222000	3721900	4.8196	P3056_10_01_1_01_3217	depleted	10
Q0001	MPP1	55 kDa erythrocyte membrane protein	IAILDIEPQTLK	_IAILDIEPQTLK_	0	0	0	0	1	1353.8	1352.79	72.336	0.005694	1	19773	63.624	45.805	139250	117090	22163	5.5288	P3056_10_01_1_01_3217	depleted	10
Q0001	MPP1	55 kDa erythrocyte membrane protein	IAILDIEPQTLK	_IAILDIEPQTLK_	0	0	0	0	2	677.403	1352.79	72.302	0.00093596	1	22899	67.519	56.97	912950	450780	462170	1.0924	P3056_11_01_1_01_3219	depleted	11
Q0001	MPP1	55 kDa erythrocyte membrane protein	IAILDIEPQTLK	_IAILDIEPQTLK_	0	0	0	0	2	677.403	1352.79	72.333	0.0028106	1	20043	44.426	39.521	787190	348100	439090	0.93859	P3056_11_02_1_01_3220	depleted	11
Q0001	MPP1	55 kDa erythrocyte membrane protein	KLQEAFDQACSSPQWVPVSWVY	_KLQEAFDQACSSPQWVPVSWVY_	0	0	0	1	3	875.753	2624.24	75.275	0.00078787	2	27975	40.197	35.985	186760	75067	111690	1.0721	P3056_07_02_1_01_3212	depleted	7
Q0001	MPP1	55 kDa erythrocyte membrane protein	LPALQMFMR	_LPALQMFMR_	0	0	0	0	2	553.796	1105.58	73.459	0.0013632	8	22840	61.679	61.679	15577000	13499000	2078200	6.6959	P3056_02_01_1_01_3201	depleted	2
Q0001	MPP1	55 kDa erythrocyte membrane protein	LPALQMFMR	_LPALQMFMR_	0	0	0	0	1	1106.58	1105.58	73.461	0.0050877	1	22873	67.981	52.099	502410	430230	72178	5.8051	P3056_02_01_1_01_3201	depleted	2
Q0001	MPP1	55 kDa erythrocyte membrane protein	LPALQMFMR	_LPALQMFMR_	0	0	0	0	2	553.796	1105.58	73.485	0.0049291	2	22345	46.334	37.012	21138000	18481000	2656800	6.9417	P3056_02_02_1_01_3202	depleted	2
Q0001	MPP1	55 kDa erythrocyte membrane protein	LPALQMFMR	_LPALQMFMR_	0	0	0	0	1	1106.58	1105.58	73.489	0.018006	1	22394	58.782	46.255	763380	662150	101230	6.5895	P3056_02_02_1_01_3202	depleted	2
Q0001	MPP1	55 kDa erythrocyte membrane protein	LQEAFDQACSSPQWVPVSWVY	_LQEAFDQACSSPQWVPVSWVY_	0	0	0	0	3	833.055	2496.14	105.1	0.0026974	2	34827	40.779	33.17	631660	631660	10000	63.166	P3056_03_01_1_01_3203	depleted	3
Q0001	MPP1	55 kDa erythrocyte membrane protein	LQEAFDQACSSPQWVPVSWVY	_LQEAFDQACSSPQWVPVSWVY_	0	0	0	0	2	1249.08	2496.14	105.11	0.0063589	2	34836	32.035	27.777	929700	908370	21334	39.263	P3056_03_02_1_01_3204	depleted	3
Q0001	MPP1	55 kDa erythrocyte membrane protein	NALLSQNPEK	_NALLSQNPEK_	0	0	0	0	2	557.299	1112.58	30.998	9.3111e-81	17	5533	188.49	188.49	502590	421220	81371	5.0506	P3056_08_02_1_01_3214	depleted	8
Q0001	MPP1	55 kDa erythrocyte membrane protein	NISANEFLEFGSYQGNMFGTK	_NISANEFLEFGSYQGNMFGTK_	0	0	0	0	3	785.363	2353.07	73.074	2.7263e-76	4	25884	144.95	144.95	6608000	5551700	1056300	5.3749	P3056_05_01_1_01_3207	depleted	5
Q0001	MPP1	55 kDa erythrocyte membrane protein	NISANEFLEFGSYQGNMFGTK	_NISANEFLEFGSYQGNMFGTK_	0	0	0	0	2	1177.54	2353.07	73.048	7.4432e-77	2	25869	147.35	135.13	4212000	3550300	661690	6.1271	P3056_05_01_1_01_3207	depleted	5
Q0001	MPP1	55 kDa erythrocyte membrane protein	NISANEFLEFGSYQGNMFGTK	_NISANEFLEFGSYQGNMFGTK_	0	0	0	0	3	785.363	2353.07	74.686	3.0653e-05	1	26559	65.207	59.816	211700	211700	10000	21.17	P3056_05_01_1_01_3207	depleted	5
Q0001	MPP1	55 kDa erythrocyte membrane protein	NISANEFLEFGSYQGNMFGTK	_NISANEFLEFGSYQGNMFGTK_	0	0	0	0	3	785.363	2353.07	73.087	1.2206e-219	4	25556	213.13	213.13	8883600	7565900	1317700	6.0505	P3056_05_02_1_01_3208	depleted	5
Q0001	MPP1	55 kDa erythrocyte membrane protein	NISANEFLEFGSYQGNMFGTK	_NISANEFLEFGSYQGNMFGTK_	0	0	0	0	2	1177.54	2353.07	73.086	1.396e-90	4	25557	158.33	158.33	5439300	4656400	782890	6.0962	P3056_05_02_1_01_3208	depleted	5
Q0001	MPP1	55 kDa erythrocyte membrane protein	NISANEFLEFGSYQGNMFGTK	_NISANEFLEFGSYQGNMFGTK_	0	0	0	0	3	785.363	2353.07	74.351	0.0017734	2	26071	43.841	38.965	275420	275420	10000	27.542	P3056_05_02_1_01_3208	depleted	5
Q0001	MPP1	55 kDa erythrocyte membrane protein	NISANEFLEFGSYQGNMFGTK	_NISANEFLEFGSYQGNMFGTK_	0	0	0	0	2	1177.54	2353.07	72.561	8.4924e-19	2	28272	79.942	75.098	634950	540200	94750	4.9948	P3056_06_01_1_01_3209	depleted	6
Q0001	MPP1	55 kDa erythrocyte membrane protein	NISANEFLEFGSYQGNMFGTK	_NISANEFLEFGSYQGNMFGTK_	0	0	0	0	2	1177.54	2353.07	72.593	6.8907e-10	1	28210	61.04	54.126	345580	275530	70049	3.6763	P3056_06_02_1_01_3210	depleted	6
Q0001	MPP1	55 kDa erythrocyte membrane protein	NISANEFLEFGSYQGNMFGTK	_NISANEFLEFGSYQGNMFGTK_	0	0	0	0	3	785.363	2353.07	72.566	7.0177e-08	1	28240	73.672	64.157	293240	293240	10000	29.324	P3056_06_02_1_01_3210	depleted	6
Q0001	MPP1	55 kDa erythrocyte membrane protein	QGSLHVGDEILEINGTNVTNHSVDQLQK	_QGSLHVGDEILEINGTNVTNHSVDQLQK_	0	0	0	0	3	1015.85	3044.52	66.427	0.039917	1	13432	15.071	13.145	877510	784850	92655	9.0378	P3056_06_01_1_01_3209	depleted	6
Q0001	MPP1	55 kDa erythrocyte membrane protein	SEEDGKEYHFISTEEMTR	_SEEDGKEYHFISTEEMTR_	0	0	0	1	4	547.743	2186.94	50.934	0.0021311	1	10308	49.537	41.253	128740	128740	10000	12.874	P3056_03_01_1_01_3203	depleted	3
Q0001	MPP1	55 kDa erythrocyte membrane protein	SQYAHYFDLSLVNNGVDETLK	_SQYAHYFDLSLVNNGVDETLK_	0	0	0	0	3	805.061	2412.16	72.467	9.3965e-91	2	21274	156.36	126.51	1387100	1199900	187260	7.0152	P3056_05_01_1_01_3207	depleted	5
Q0001	MPP1	55 kDa erythrocyte membrane protein	TAELSPFIVFIAPTDQGTQTEALQQLQK	_TAELSPFIVFIAPTDQGTQTEALQQLQK_	0	0	0	0	2	1537.81	3073.6	99.845	0.0054752	1	32332	29.341	25.383	247730	238610	9117.8	20.707	P3056_07_01_1_01_3211	depleted	7
Q0001	MPP1	55 kDa erythrocyte membrane protein	TAELSPFIVFIAPTDQGTQTEALQQLQK	_TAELSPFIVFIAPTDQGTQTEALQQLQK_	0	0	0	0	4	769.407	3073.6	99.87	7.0763e-14	2	32420	75.868	72.932	1707100	1707100	10000	170.71	P3056_07_01_1_01_3211	depleted	7
Q0001	MPP1	55 kDa erythrocyte membrane protein	TAELSPFIVFIAPTDQGTQTEALQQLQK	_TAELSPFIVFIAPTDQGTQTEALQQLQK_	0	0	0	0	3	1025.54	3073.6	101.65	7.4783e-211	11	30711	197.37	197.37	5591000	4679800	911170	5.9539	P3056_08_02_1_01_3214	depleted	8
Q0001	MPP1	55 kDa erythrocyte membrane protein	TAELSPFIVFIAPTDQGTQTEALQQLQK	_TAELSPFIVFIAPTDQGTQTEALQQLQK_	0	0	0	0	4	769.407	3073.6	101.65	4.0782e-175	9	30705	184.3	184.3	6959100	5768000	1191200	5.6634	P3056_08_02_1_01_3214	depleted	8
Q0001	MPP1	55 kDa erythrocyte membrane protein	TAELSPFIVFIAPTDQGTQTEALQQLQK	_TAELSPFIVFIAPTDQGTQTEALQQLQK_	0	0	0	0	2	1537.81	3073.6	80.993	0.0011013	1	29554	35.621	32.175	184920	154970	29946	5.6225	P3056_09_02_1_01_3216	depleted	9
Q0001	MPP1	55 kDa erythrocyte membrane protein	TAELSPFIVFIAPTDQGTQTEALQQLQK	_TAELSPFIVFIAPTDQGTQTEALQQLQK_	0	0	0	0	3	1025.54	3073.6	80.988	0.007265	1	29515	30.355	28.949	496010	496010	10000	49.601	P3056_09_02_1_01_3216	depleted	9
Q0001	MPP1	55 kDa erythrocyte membrane protein	TLVLIGASGVGR	_TLVLIGASGVGR_	0	0	0	0	2	571.848	1141.68	60.325	0.048784	1	17306	21.06	14.373	85642	63176	22466	2.919	P3056_02_01_1_01_3201	depleted	2
Q0001	MPP1	55 kDa erythrocyte membrane protein	TLVLIGASGVGR	_TLVLIGASGVGR_	0	0	0	0	2	571.848	1141.68	60.177	2.5902e-07	8	14014	94.402	65.499	1827600	1730200	97378	19.226	P3056_09_02_1_01_3216	depleted	9
Q0001	MPP1	55 kDa erythrocyte membrane protein	TLVLIGASGVGR	_TLVLIGASGVGR_	0	0	0	0	2	571.848	1141.68	60.031	4.421e-15	4	13516	114.24	76.912	4486600	3226700	1259900	3.1665	P3056_10_01_1_01_3217	depleted	10
Q0001	MPP1	55 kDa erythrocyte membrane protein	TLVLIGASGVGR	_TLVLIGASGVGR_	0	0	0	0	2	571.848	1141.68	59.668	0.00072373	4	16465	73.881	43.877	1671600	1259400	412140	3.5569	P3056_11_01_1_01_3219	depleted	11
Q0001	MPP1	55 kDa erythrocyte membrane protein	VASMAQSAPSEAPSCSPFGK	_VASM(ox)AQSAPSEAPSCSPFGK_	0	1	0	0	2	1012.96	2023.9	39.886	1.5449e-76	3	12786	156.67	145.02	871430	645520	225910	2.8323	P3056_01_01_1_01_3199	depleted	1
Q0001	MPP1	55 kDa erythrocyte membrane protein	VASMAQSAPSEAPSCSPFGK	_VASMAQSAPSEAPSCSPFGK_	0	0	0	0	3	670.308	2007.9	48.79	5.0131e-14	1	10184	62.648	54.082	30693	17614	13079	1.6177	P3056_10_01_1_01_3217	depleted	10
Q0001	MPP1	55 kDa erythrocyte membrane protein	VTEEPMGITLK	_VTEEPMGITLK_	0	0	0	0	2	609.326	1216.64	45.473	1.0542e-10	2	11519	101.71	88.138	10769000	10769000	10000	1076.9	P3056_02_01_1_01_3201	depleted	2
Q0001	MPP1	55 kDa erythrocyte membrane protein	VTEEPMGITLK	_VTEEPMGITLK_	0	0	0	0	2	609.326	1216.64	45.546	2.7962e-15	2	10834	111.94	92.169	15783000	15783000	10000	1578.3	P3056_02_02_1_01_3202	depleted	2
Q0001	MPP1	55 kDa erythrocyte membrane protein	VTEEPMGITLK	_VTEEPM(ox)GITLK_	0	1	0	0	2	617.323	1232.63	40.575	0.031882	1	7649	48.568	31.897	56721	56721	10000	5.6721	P3056_08_02_1_01_3214	depleted	8
Q9Y47	PRKAB1	5-AMP-activated protein kinase subunit beta-1	SHNNFVAILDLPEGEHQYK	_S(ph)HNNFVAILDLPEGEHQYK_	0	0	1	0	3	764.355	2290.04	53.078	3.9814e-07	1	12906	56.131	52.269	17543000	15149000	2393500	1.3588	P3000_Rep2_2_1_1	enriched	2
Q9Y47	PRKAB1	5-AMP-activated protein kinase subunit beta-1	SHNNFVAILDLPEGEHQYK	_S(ph)HNNFVAILDLPEGEHQYK_	0	0	1	0	3	764.355	2290.04	53.063	7.5835e-11	1	12799	63.376	59.735	16822000	14157000	2665200	1.5107	P3000_Rep1_2_1_1	enriched	2
P0538	RPLP2	60S acidic ribosomal protein P2	YVASYLLAALGGNSSPSAK	_YVASYLLAALGGNSSPSAK_	0	0	0	0	2	934.991	1867.97	72.113	4.5723e-27	2	20417	110.6	106.57	629230	445020	184200	2.6383	P3056_10_02_1_01_3218	depleted	10
P3902	RPL3	60S ribosomal protein L3	HGSLGFLPR	_HGS(ph)LGFLPR_	0	0	1	0	2	532.258	1062.5	42.281	0.010202	1	9925	53.08	30.009	11705000	9487500	2217700	1.9321	P3000_Rep2_7_1_1	enriched	7
P3902	RPL3	60S ribosomal protein L3	HGSLGFLPR	_HGS(ph)LGFLPR_	0	0	1	0	2	532.258	1062.5	42.41	0.010011	1	10008	53.237	25.756	6031500	4895500	1136000	3.1624	P3000_Rep1_7_1_1	enriched	7
P1102	HSPA5	78 kDa glucose-regulated protein	AKFEELNMDLFR	_AKFEELNMDLFR_	0	0	0	1	3	504.922	1511.74	68.332	0.0016232	2	20981	79.744	72.134	976210	794300	181910	4.9118	P3056_11_01_1_01_3219	depleted	11
P1102	HSPA5	78 kDa glucose-regulated protein	AKFEELNMDLFR	_AKFEELNMDLFR_	0	0	0	1	2	756.879	1511.74	68.429	0.0072645	1	20991	50.897	42.853	547230	203150	344070	0.49305	P3056_11_01_1_01_3219	depleted	11
P1102	HSPA5	78 kDa glucose-regulated protein	AKFEELNMDLFR	_AKFEELNMDLFR_	0	0	0	1	3	504.922	1511.74	68.424	0.0024648	2	18165	72.891	61.945	659640	536900	122730	4.7719	P3056_11_02_1_01_3220	depleted	11
P1102	HSPA5	78 kDa glucose-regulated protein	DAGTIAGLNVMR	_DAGTIAGLNVMR_	0	0	0	0	2	609.319	1216.62	71.122	0.00014879	1	11652	84.479	29.165	1372400	1027700	344720	2.8501	P3056_05_02_1_01_3208	depleted	5
P1102	HSPA5	78 kDa glucose-regulated protein	ELEEIVQPIISK	_ELEEIVQPIISK_	0	0	0	0	2	699.398	1396.78	65.727	0.0047969	1	15908	58.32	46.401	106570	106570	10000	10.657	P3056_10_01_1_01_3217	depleted	10
P1102	HSPA5	78 kDa glucose-regulated protein	ELEEIVQPIISK	_ELEEIVQPIISK_	0	0	0	0	2	699.398	1396.78	65.973	0.011064	1	15407	51.726	51.726	147060	147060	10000	14.706	P3056_10_02_1_01_3218	depleted	10
P1114	HSPA5	78 kDa glucose-regulated protein	IINEPTAAAIAYGLDK	_IINEPTAAAIAYGLDK_	0	0	0	0	2	830.451	1658.89	67.838	0.038615	1	13598	32.627	25.874	942270	942270	10000	94.227	P3056_06_02_1_01_3210	depleted	6
P1114	HSPA5	78 kDa glucose-regulated protein	IINEPTAAAIAYGLDK	_IINEPTAAAIAYGLDK_	0	0	0	0	2	830.451	1658.89	61.727	5.9084e-14	1	14443	93.768	74.481	2214200	2214200	10000	221.42	P3056_07_01_1_01_3211	depleted	7
P1114	HSPA5	78 kDa glucose-regulated protein	IINEPTAAAIAYGLDK	_IINEPTAAAIAYGLDK_	0	0	0	0	2	830.451	1658.89	61.803	8.9931e-25	1	13908	110.77	95.381	2025800	2025800	10000	202.58	P3056_07_02_1_01_3212	depleted	7
P1102	HSPA5	78 kDa glucose-regulated protein	ITITNDQNR	_ITITNDQNR_	0	0	0	0	2	537.781	1073.55	25.832	0.0031843	2	4277	52.49	31.118	78894	74062	4832.1	14.728	P3056_10_01_1_01_3217	depleted	10
P1102	HSPA5	78 kDa glucose-regulated protein	ITITNDQNR	_ITITNDQNR_	0	0	0	0	2	537.781	1073.55	26.047	0.019944	1	4025	30.564	7.2443	68282	64795	3486.8	15.131	P3056_10_02_1_01_3218	depleted	10
P1102	HSPA5	78 kDa glucose-regulated protein	ITPSYVAFTPEGER	_ITPSYVAFTPEGER_	0	0	0	0	2	783.894	1565.77	51.994	0.030828	1	17655	26.292	15.345	122580	109490	13099	10.122	P3056_01_01_1_01_3199	depleted	1
P1102	HSPA5	78 kDa glucose-regulated protein	ITPSYVAFTPEGER	_ITPSYVAFTPEGER_	0	0	0	0	2	783.894	1565.77	51.92	0.00039009	1	14303	71.031	49.635	483010	483010	10000	48.301	P3056_01_02_1_01_3200	depleted	1
P1102	HSPA5	78 kDa glucose-regulated protein	ITPSYVAFTPEGER	_ITPSYVAFTPEGER_	0	0	0	0	2	783.894	1565.77	58.282	0.028372	1	16410	26.771	26.771	333610	138860	194750	0.71809	P3056_02_01_1_01_3201	depleted	2
P1102	HSPA5	78 kDa glucose-regulated protein	LYGSAGPPPTGEEDTAEKDEL	_LYGSAGPPPTGEEDTAEKDEL_	0	0	0	1	2	1088.5	2174.99	44.634	6.7557e-26	2	11104	98.993	82.379	427510	367330	60181	6.3063	P3056_02_01_1_01_3201	depleted	2
P1102	HSPA5	78 kDa glucose-regulated protein	LYGSAGPPPTGEEDTAEKDEL	_LYGSAGPPPTGEEDTAEKDEL_	0	0	0	1	2	1088.5	2174.99	44.655	6.9375e-22	3	10355	96.234	76.814	476730	404590	72136	6.0986	P3056_02_02_1_01_3202	depleted	2
P1102	HSPA5	78 kDa glucose-regulated protein	NELESYAYSLK	_NELESYAYSLK_	0	0	0	0	2	658.822	1315.63	51.529	0.0057541	2	17517	44.511	27.738	101430	47306	54127	0.81718	P3056_01_01_1_01_3199	depleted	1
P1102	HSPA5	78 kDa glucose-regulated protein	NELESYAYSLK	_NELESYAYSLK_	0	0	0	0	2	658.822	1315.63	51.447	0.016385	1	14096	33.589	19.354	346540	170620	175920	0.99607	P3056_01_02_1_01_3200	depleted	1
P1102	HSPA5	78 kDa glucose-regulated protein	NQLTSNPENTVFDAK	_NQLTSNPENTVFDAK_	0	0	0	0	2	839.408	1676.8	50.444	0.01082	1	10458	31.089	16.101	103940	78538	25402	4.4887	P3056_08_01_1_01_3213	depleted	8
P1102	HSPA5	78 kDa glucose-regulated protein	NQLTSNPENTVFDAK	_NQLTSNPENTVFDAK_	0	0	0	0	2	839.408	1676.8	50.473	7.5417e-35	2	10380	138.28	106.56	122420	92534	29886	4.017	P3056_08_02_1_01_3214	depleted	8
P1102	HSPA5	78 kDa glucose-regulated protein	SQIFSTASDNQPTVTIK	_SQIFSTASDNQPTVTIK_	0	0	0	0	2	918.971	1835.93	54.783	0.0009159	2	14199	42.068	36.399	2123900	1626600	497270	3.9983	P3056_11_01_1_01_3219	depleted	11
P1102	HSPA5	78 kDa glucose-regulated protein	SQIFSTASDNQPTVTIK	_SQIFSTASDNQPTVTIK_	0	0	0	0	3	612.983	1835.93	54.77	0.0047786	1	14201	38.777	33.313	1509300	1509300	10000	150.93	P3056_11_01_1_01_3219	depleted	11
A0A075B7H	A0A075B7H0	A0A075B7H0	AAAGGQKAAAAQAKSLGGGGK	_AAAGGQKAAAAQAKSLGGGGK_	0	0	0	2	4	443.246	1768.95	49.254	0.014017	1	11883	22.108	5.9258	757490000	2493200	755000000	0.0024021	P3000_Rep2_3_1_1	enriched	3
P2230	ACHE	Acetylcholinesterase	AVLQSGAPNGPWATVGMGEAR	_AVLQSGAPNGPWATVGMGEAR_	0	0	0	0	2	1035.02	2068.02	65.694	3.2672e-14	1	18927	69.088	58.318	127870	93851	34015	3.0587	P3056_02_02_1_01_3202	depleted	2
P2230	ACHE	Acetylcholinesterase	TPGGPVSAFLGIPFAEPPMGPR	_TPGGPVSAFLGIPFAEPPMGPR_	0	0	0	0	2	1098.07	2194.12	98.593	0.0014152	1	27433	48.255	41.814	123300	123300	10000	12.33	P3056_10_01_1_01_3217	depleted	10
P2230	ACHE	Acetylcholinesterase	VGVPQVSDLAAEAVVLHYTDWLHPEDPAR	_VGVPQVSDLAAEAVVLHYTDWLHPEDPAR_	0	0	0	0	4	796.907	3183.6	99.16	0.046394	1	30244	16.353	4.52	343850	343850	10000	34.385	P3056_12_02_1_01_3222	depleted	12
P2230	ACHE	Acetylcholinesterase	VGVPQVSDLAAEAVVLHYTDWLHPEDPAR	_VGVPQVSDLAAEAVVLHYTDWLHPEDPAR_	0	0	0	0	4	796.907	3183.6	101.31	0	4	35144	235.14	235.14	3262500	3262500	10000	326.25	P3056_01_02_1_01_3200	depleted	1
Q9BWD	ACAT2	Acetyl-CoA acetyltransferase, cytosolic	ATVAPEDVSEVIFGHVLAAGCGQNPVR	_ATVAPEDVSEVIFGHVLAAGCGQNPVR_	0	0	0	0	3	931.804	2792.39	72.356	0.021814	1	24805	21.348	21.348	338510	285320	53188	5.2781	P3056_10_01_1_01_3217	depleted	10
Q9BWD	ACAT2	Acetyl-CoA acetyltransferase, cytosolic	IGEMPLTDSILCDGLTDAFHNCHMGITAENVAK	_IGEMPLTDSILCDGLTDAFHNCHMGITAENVAK_	0	0	0	0	4	908.423	3629.66	71.01	2.0857e-05	1	30094	41.218	33.726	234950	234950	10000	23.495	P3056_11_01_1_01_3219	depleted	11
Q9BWD	ACAT2	Acetyl-CoA acetyltransferase, cytosolic	IGEMPLTDSILCDGLTDAFHNCHMGITAENVAK	_IGEMPLTDSILCDGLTDAFHNCHMGITAENVAK_	0	0	0	0	4	908.423	3629.66	71.028	0.00091595	1	27202	26.405	22.458	317480	227140	90343	2.2029	P3056_11_02_1_01_3220	depleted	11
P6803	ACTC1	Actin, alpha cardiac muscle 1	GILTLKYPIEHGIITNWDDMEK	_GILTLKYPIEHGIITNWDDMEK_	0	0	0	1	2	1293.67	2585.32	72.062	1.8128e-13	1	22782	66.467	63.188	345700	328680	17024	15.126	P3056_11_01_1_01_3219	depleted	11
P6803	ACTC1	Actin, alpha cardiac muscle 1	GILTLKYPIEHGIITNWDDMEK	_GILTLKYPIEHGIITNWDDMEK_	0	0	0	1	3	862.781	2585.32	72.081	5.861e-94	2	22756	162.81	158.73	2271600	2271600	10000	227.16	P3056_11_01_1_01_3219	depleted	11
P6803	ACTC1	Actin, alpha cardiac muscle 1	GILTLKYPIEHGIITNWDDMEK	_GILTLKYPIEHGIITNWDDMEK_	0	0	0	1	2	1293.67	2585.32	72.052	3.1015e-17	1	19919	72.316	70.39	320600	308300	12297	15.255	P3056_11_02_1_01_3220	depleted	11
P6803	ACTC1	Actin, alpha cardiac muscle 1	GILTLKYPIEHGIITNWDDMEK	_GILTLKYPIEHGIITNWDDMEK_	0	0	0	1	3	862.781	2585.32	72.055	3.8694e-47	2	19863	118.51	118.51	2306200	2306200	10000	230.62	P3056_11_02_1_01_3220	depleted	11
P6803	ACTC1	Actin, alpha cardiac muscle 1	GILTLKYPIEHGIITNWDDMEK	_GILTLKYPIEHGIITNWDDM(ox)EK_	0	1	0	1	4	651.336	2601.31	70.462	0.00041593	1	19110	50.752	47.076	914590	914590	10000	91.459	P3056_11_02_1_01_3220	depleted	11
P6803	ACTC1	Actin, alpha cardiac muscle 1	YPIEHGIITNWDDMEK	_YPIEHGIITNWDDMEK_	0	0	0	0	3	654.308	1959.9	61.49	4.0132e-15	3	14582	97.235	97.235	2528600	2528600	10000	252.86	P3056_09_01_1_01_3215	depleted	9
P6803	ACTC1	Actin, alpha cardiac muscle 1	YPIEHGIITNWDDMEK	_YPIEHGIITNWDDMEK_	0	0	0	0	2	980.959	1959.9	61.48	0.016495	1	14627	38.261	30.437	321150	321150	10000	32.115	P3056_09_01_1_01_3215	depleted	9
P6803	ACTC1	Actin, alpha cardiac muscle 1	YPIEHGIITNWDDMEK	_YPIEHGIITNWDDMEK_	0	0	0	0	2	980.959	1959.9	61.488	0.0017138	1	14436	51.073	44.666	253080	253080	10000	25.308	P3056_09_02_1_01_3216	depleted	9
P6803	ACTC1	Actin, alpha cardiac muscle 1	YPIEHGIITNWDDMEK	_YPIEHGIITNWDDMEK_	0	0	0	0	3	654.308	1959.9	63.136	0.00039389	1	17965	56.514	47.853	1445600	1445600	10000	144.56	P3056_11_01_1_01_3219	depleted	11
P6070	ACTB	Actin, cytoplasmic 1	DLTDYLMK	_DLTDYLMK_	0	0	0	0	2	499.747	997.479	51.744	0.0011614	1	12421	68.224	33.971	18933000	16339000	2594400	1.9009	P3000_Rep1_3_1_1	enriched	3
P6070	ACTB	Actin, cytoplasmic 1	DLTDYLMK	_DLTDYLMK_	0	0	0	0	2	499.747	997.479	52.07	2.0474e-57	1	12654	102.51	57.432	99377000	83149000	16228000	2.9941	P3000_Rep2_3_1_1	enriched	3
P6070	ACTB	Actin, cytoplasmic 1	DSYVGDEAQSK	_DSYVGDEAQSK_	0	0	0	0	2	599.765	1197.51	22.618	1.0575e-75	1	5143	110.08	75.385	6539900	1307900	5232000	0.11379	P3000_Rep1_5_1_1	enriched	5
P6070	ACTB	Actin, cytoplasmic 1	DSYVGDEAQSK	_DSYVGDEAQSK_	0	0	0	0	2	599.765	1197.51	22.437	1.0575e-75	1	4973	110.08	75.385	10168000	2327900	7839700	0.27945	P3000_Rep2_5_1_1	enriched	5
P6070	ACTB	Actin, cytoplasmic 1	DSYVGDEAQSKR	_DSYVGDEAQSKR_	0	0	0	1	3	452.213	1353.62	20.931	5.186e-37	1	4775	94.122	82.203	43863000	30468000	13394000	1.463	P3000_Rep1_10_1_1	enriched	9
P6070	ACTB	Actin, cytoplasmic 1	DSYVGDEAQSKR	_DSYVGDEAQSKR_	0	0	0	1	2	677.815	1353.62	20.916	0.0035577	1	4785	57.175	50.739	6361900	4589900	1772100	1.4325	P3000_Rep1_10_1_1	enriched	9
P6070	ACTB	Actin, cytoplasmic 1	EITALAPSTMK	_EITALAPSTM(ox)K_	0	1	0	0	2	589.31	1176.61	33.279	0.0095479	1	7836	42.083	14.602	7133600	6007300	1126300	1.8062	P3000_Rep2_1_1_1	enriched	1
P6070	ACTB	Actin, cytoplasmic 1	VAPEEHPVLLTEAPLNPK	_VAPEEHPVLLTEAPLNPK_	0	0	0	0	3	652.026	1953.06	45.117	2.4154e-171	1	10831	124.29	31.06	292400000	240940000	51457000	4.1137	P3000_Rep2_5_1_1	enriched	5
P6070	ACTB	Actin, cytoplasmic 1	AGFAGDDAPR	_AGFAGDDAPR_	0	0	0	0	2	488.728	975.441	25.061	1.1129e-106	1	5619	151.22	89.537	49680000	40803000	8876800	1.8502	P3000_Rep2_2_1_1	enriched	2
P6070	ACTB	Actin, cytoplasmic 1	AGFAGDDAPR	_AGFAGDDAPR_	0	0	0	0	2	488.728	975.441	25.348	1.5386e-17	1	5767	102.52	69.146	5174800	4371500	803280	3.2112	P3000_Rep1_2_1_1	enriched	2
P6070	ACTB	Actin, cytoplasmic 1	AVFPSIVGR	_AVFPSIVGR_	0	0	0	0	2	473.279	944.544	45.769	0.0026637	1	10935	78.113	53.891	3325100	3325100	10000	332.51	P3000_Rep2_10_1_1	enriched	10
P6070	ACTB	Actin, cytoplasmic 1	AVFPSIVGR	_AVFPSIVGR_	0	0	0	0	2	473.279	944.544	45.786	3.6384e-25	1	10897	109.71	69.611	7419800	5058800	2361000	1.5698	P3000_Rep2_11_1_1	enriched	11
P6070	ACTB	Actin, cytoplasmic 1	AVFPSIVGRPR	_AVFPSIVGRPR_	0	0	0	1	3	400.24	1197.7	41.105	4.3119e-15	1	9774	123.79	99.762	144030000	144030000	10000	14403	P3000_Rep2_5_1_1	enriched	5
P6070	ACTB	Actin, cytoplasmic 1	AVFPSIVGRPR	_AVFPSIVGRPR_	0	0	0	1	3	400.24	1197.7	41.12	1.1252e-89	1	9760	145.25	117.94	58703000	34743000	23960000	0.32577	P3000_Rep2_6_1_1	enriched	6
P6070	ACTB	Actin, cytoplasmic 1	AVFPSIVGRPR	_AVFPSIVGRPR_	0	0	0	1	3	400.24	1197.7	41.276	0.00043205	1	9693	76.843	65.624	6879000	6451000	427960	5.9495	P3000_Rep1_5_1_1	enriched	5
P6070	ACTB	Actin, cytoplasmic 1	AVFPSIVGRPR	_AVFPSIVGRPR_	0	0	0	1	3	400.24	1197.7	41.288	1.8264e-05	1	9717	81.017	65.387	4195600	2294500	1901000	0.56431	P3000_Rep1_6_1_1	enriched	6
P6070	ACTB	Actin, cytoplasmic 1	DDDIAALVVDNGSGMCK	_(ac)DDDIAALVVDNGSGM(ox)CK_	1	1	0	0	2	919.401	1836.79	54.066	4.9442e-08	1	12841	66.022	63.053	2608100	2608100	10000	260.81	P3000_Rep1_6_1_1	enriched	6
P6070	ACTB	Actin, cytoplasmic 1	DLTDYLMK	_DLTDYLM(ox)K_	0	1	0	0	2	507.744	1013.47	45.22	1.4171e-17	1	10896	102.51	58.706	49851000	41307000	8544200	1.8407	P3000_Rep2_3_1_1	enriched	3
P6070	ACTB	Actin, cytoplasmic 1	DLTDYLMK	_DLTDYLM(ox)K_	0	1	0	0	2	507.744	1013.47	45.296	0.006715	1	10825	88.819	43.139	9144700	9144700	10000	914.47	P3000_Rep2_9_1_1	enriched	9
P6070	ACTB	Actin, cytoplasmic 1	DLTDYLMK	_DLTDYLM(ox)K_	0	1	0	0	2	507.744	1013.47	45.042	0.01208	1	10732	60.019	34.882	6989800	6134200	855640	2.1274	P3000_Rep1_3_1_1	enriched	3
P6070	ACTB	Actin, cytoplasmic 1	DLTDYLMK	_DLTDYLMK_	0	0	0	0	2	499.747	997.479	52.015	4.3684e-34	2	12645	113.26	68.174	99377000	83149000	16228000	2.4128	P3000_Rep2_3_1_1	enriched	3
P6070	ACTB	Actin, cytoplasmic 1	DLTDYLMK	_DLTDYLMK_	0	0	0	0	2	499.747	997.479	51.71	5.6017e-34	2	12410	111.95	66.866	18933000	16339000	2594400	1.4338	P3000_Rep1_3_1_1	enriched	3
P6070	ACTB	Actin, cytoplasmic 1	DLYANTVLSGGTTMYPGIADR	_DLYANTVLSGGTTMYPGIADR_	0	0	0	0	3	739.028	2214.06	54.583	1.3387e-36	1	13110	103.9	91.977	3702500	2986900	715540	2.7075	P3000_Rep1_7_1_1	enriched	7
P6070	ACTB	Actin, cytoplasmic 1	DLYANTVLSGGTTMYPGIADR	_DLYANTVLSGGTTMYPGIADR_	0	0	0	0	2	1108.04	2214.06	54.57	0.0010466	1	13114	42.123	34.992	1753200	1753200	10000	175.32	P3000_Rep1_7_1_1	enriched	7
P6070	ACTB	Actin, cytoplasmic 1	DLYANTVLSGGTTMYPGIADR	_DLYANTVLSGGTTM(ox)YPGIADR_	0	1	0	0	3	744.36	2230.06	50.504	3.2485e-08	1	12081	54.225	47.275	3526000	3526000	10000	352.6	P3000_Rep1_7_1_1	enriched	7
P6070	ACTB	Actin, cytoplasmic 1	DSYVGDEAQSK	_DSYVGDEAQSK_	0	0	0	0	2	599.765	1197.51	22.794	9.5153e-15	1	5016	121.02	77.713	29902000	29902000	10000	2990.2	P3000_Rep2_4_1_1	enriched	4
P6070	ACTB	Actin, cytoplasmic 1	DSYVGDEAQSK	_DSYVGDEAQSK_	0	0	0	0	2	599.765	1197.51	22.804	7.233e-26	2	4973	110.08	75.385	10168000	2327900	7839700	0.17373	P3000_Rep2_5_1_1	enriched	5
P6070	ACTB	Actin, cytoplasmic 1	DSYVGDEAQSK	_DSYVGDEAQSK_	0	0	0	0	2	599.765	1197.51	23.063	5.9599e-17	1	5178	98.105	63.413	6813600	1392700	5420900	0.074761	P3000_Rep1_5_1_1	enriched	5
P6070	ACTB	Actin, cytoplasmic 1	DSYVGDEAQSK	_DSYVGDEAQSK_	0	0	0	0	2	599.765	1197.51	22.833	0.0035629	1	5194	71.176	44.389	2753300	10000	2753300	0.00363201	P3000_Rep1_6_1_1	enriched	6
P6070	ACTB	Actin, cytoplasmic 1	DSYVGDEAQSKR	_DSYVGDEAQSKR_	0	0	0	1	3	452.213	1353.62	21.048	0.00033937	1	4786	65.295	58.859	5575500	5575500	10000	557.55	P3000_Rep1_9_1_1	enriched	9
P6070	ACTB	Actin, cytoplasmic 1	DSYVGDEAQSKR	_DSYVGDEAQSKR_	0	0	0	1	3	452.213	1353.62	21.258	4.3699e-12	2	4775	94.122	83.768	43863000	30468000	13394000	1.3487	P3000_Rep1_10_1_1	enriched	10
P6070	ACTB	Actin, cytoplasmic 1	DSYVGDEAQSKR	_DSYVGDEAQSKR_	0	0	0	1	2	677.815	1353.62	21.243	3.032e-46	2	4780	120.57	107.57	6361900	4589900	1772100	1.4363	P3000_Rep1_10_1_1	enriched	10
P6070	ACTB	Actin, cytoplasmic 1	EITALAPSTMK	_EITALAPSTM(ox)K_	0	1	0	0	2	589.31	1176.61	33.342	0.015483	1	7822	71.176	30.679	7133600	6007300	1126300	2.0392	P3000_Rep2_1_1_1	enriched	1
P6070	ACTB	Actin, cytoplasmic 1	EITALAPSTMK	_EITALAPSTM(ox)K_	0	1	0	0	2	589.31	1176.61	33.384	0.0017112	1	7718	77.062	41.521	1818200	1818200	10000	181.82	P3000_Rep1_1_1_1	enriched	1
P6070	ACTB	Actin, cytoplasmic 1	EITALAPSTMK	_EITALAPSTMK_	0	0	0	0	2	581.313	1160.61	38.947	3.0401e-25	1	9215	108.56	80.359	26068000	20348000	5719600	1.5614	P3000_Rep2_1_1_1	enriched	1
P6070	ACTB	Actin, cytoplasmic 1	EITALAPSTMK	_EITALAPSTMK_	0	0	0	0	2	581.313	1160.61	39.029	3.0401e-25	1	9132	108.56	68.212	18998000	15541000	3457000	1.4182	P3000_Rep1_1_1_1	enriched	1
P6070	ACTB	Actin, cytoplasmic 1	GYSFTTTAER	_GYSFTTTAER_	0	0	0	0	2	566.767	1131.52	32.54	0.0083119	1	7624	62.466	29.088	3730300	3730300	10000	373.03	P3000_Rep2_1_1_1	enriched	1
P6070	ACTB	Actin, cytoplasmic 1	GYSFTTTAER	_GYSFTTTAER_	0	0	0	0	2	566.767	1131.52	32.639	1.6865e-06	1	7566	83.862	72.697	40503000	33628000	6874400	1.6571	P3000_Rep1_2_1_1	enriched	2
P6070	ACTB	Actin, cytoplasmic 1	HQGVMVGMGQK	_HQGVMVGMGQK_	0	0	0	0	3	391.195	1170.56	26.604	0.0027879	1	6066	62.466	51.709	1754800	1754800	10000	175.48	P3000_Rep2_9_1_1	enriched	9
P6070	ACTB	Actin, cytoplasmic 1	HQGVMVGMGQK	_HQGVMVGMGQK_	0	0	0	0	3	391.195	1170.56	26.517	0.0023968	1	6109	62.633	51.875	2666800	2312500	354290	4.7484	P3000_Rep1_9_1_1	enriched	9
P6070	ACTB	Actin, cytoplasmic 1	LCYVALDFEQEMATAASSSSLEK	_LCYVALDFEQEMATAASSSSLEK_	0	0	0	0	3	850.729	2549.17	63.918	9.5261e-34	1	15426	107.39	102.87	8393800	8393800	10000	839.38	P3000_Rep1_3_1_1	enriched	3
P6070	ACTB	Actin, cytoplasmic 1	QEYDESGPSIVHR	_QEYDESGPSIVHR_	0	0	0	0	3	506.239	1515.7	28.863	8.459e-27	1	6651	107.46	98.457	76003000	58058000	17946000	1.1067	P3000_Rep2_1_1_1	enriched	1
P6070	ACTB	Actin, cytoplasmic 1	QEYDESGPSIVHR	_QEYDESGPSIVHR_	0	0	0	0	3	506.239	1515.7	28.833	8.8508e-175	1	6556	169.46	153.62	20433000	16108000	4325100	0.91326	P3000_Rep1_1_1_1	enriched	1
P6070	ACTB	Actin, cytoplasmic 1	QEYDESGPSIVHRK	_QEYDESGPSIVHRK_	0	0	0	1	3	548.937	1643.79	25.477	0.00017771	1	5728	55.755	40.964	12561000	10957000	1603400	3.6416	P3000_Rep2_4_1_1	enriched	4
P6070	ACTB	Actin, cytoplasmic 1	QEYDESGPSIVHRK	_QEYDESGPSIVHRK_	0	0	0	1	3	548.937	1643.79	25.416	0.022613	1	5792	20.236	11.921	1668000	1668000	10000	166.8	P3000_Rep1_4_1_1	enriched	4
P6070	ACTB	Actin, cytoplasmic 1	SYELPDGQVITIGNER	_SYELPDGQVITIGNER_	0	0	0	0	3	597.635	1789.88	51.579	8.4201e-12	1	12523	82.59	71.214	17235000	13622000	3613500	1.5036	P3000_Rep2_3_1_1	enriched	3
P6070	ACTB	Actin, cytoplasmic 1	SYELPDGQVITIGNER	_SYELPDGQVITIGNER_	0	0	0	0	2	895.95	1789.88	51.581	4.8225e-16	1	12541	92.264	77.295	70122000	56080000	14043000	1.7293	P3000_Rep2_3_1_1	enriched	3
P6070	ACTB	Actin, cytoplasmic 1	SYELPDGQVITIGNER	_SYELPDGQVITIGNER_	0	0	0	0	2	895.95	1789.88	51.546	4.9632e-23	1	12377	102.08	86.697	10265000	7801600	2462900	1.0668	P3000_Rep1_3_1_1	enriched	3
P6070	ACTB	Actin, cytoplasmic 1	VAPEEHPVLLTEAPLNPK	_VAPEEHPVLLTEAPLNPK_	0	0	0	0	3	652.026	1953.06	45.057	2.7662e-12	1	10803	95.409	31.134	23222000	23222000	10000	2322.2	P3000_Rep2_4_1_1	enriched	4
P6070	ACTB	Actin, cytoplasmic 1	VAPEEHPVLLTEAPLNPK	_VAPEEHPVLLTEAPLNPK_	0	0	0	0	3	652.026	1953.06	45.084	3.3959e-54	2	10831	124.29	34.902	292400000	240940000	51457000	1.2407	P3000_Rep2_5_1_1	enriched	5
P6070	ACTB	Actin, cytoplasmic 1	VAPEEHPVLLTEAPLNPK	_VAPEEHPVLLTEAPLNPK_	0	0	0	0	4	489.272	1953.06	45.092	2.5598e-17	1	10832	91.355	14.535	21743000	17536000	4206900	1.7111	P3000_Rep2_5_1_1	enriched	5
P6070	ACTB	Actin, cytoplasmic 1	VAPEEHPVLLTEAPLNPK	_VAPEEHPVLLTEAPLNPK_	0	0	0	0	3	652.026	1953.06	45.146	1.3777e-17	1	10782	93.495	19.998	12054000	9445300	2608600	0.95326	P3000_Rep2_6_1_1	enriched	6
P6070	ACTB	Actin, cytoplasmic 1	VAPEEHPVLLTEAPLNPK	_VAPEEHPVLLTEAPLNPK_	0	0	0	0	3	652.026	1953.06	45.224	7.767e-07	1	10675	56.121	12.327	7406000	5859600	1546400	1.4992	P3000_Rep1_5_1_1	enriched	5
P6070	ACTB	Actin, cytoplasmic 1	AGFAGDDAPR	_AGFAGDDAPR_	0	0	0	0	2	488.728	975.441	25.641	0.0032629	11	4831	48.981	41.704	349040	287770	61276	5.6002	P3056_02_02_1_01_3202	depleted	2
P6070	ACTB	Actin, cytoplasmic 1	AGFAGDDAPR	_AGFAGDDAPR_	0	0	0	0	2	488.728	975.441	26.106	0.0036712	6	4977	48.284	41.399	296970	248860	48103	5.6058	P3056_02_02_1_01_3202	depleted	2
P6070	ACTB	Actin, cytoplasmic 1	AVFPSIVGR	_AVFPSIVGR_	0	0	0	0	2	473.279	944.544	57.063	0.00079849	1	15177	65.224	47.994	2743400	1939500	803890	2.8423	P3056_11_01_1_01_3219	depleted	11
P6070	ACTB	Actin, cytoplasmic 1	AVFPSIVGR	_AVFPSIVGR_	0	0	0	0	2	473.279	944.544	56.962	0.0060026	1	12318	43.083	25.174	1261100	913490	347630	2.8922	P3056_11_02_1_01_3220	depleted	11
P6070	ACTB	Actin, cytoplasmic 1	AVFPSIVGRPR	_AVFPSIVGRPR_	0	0	0	1	2	599.856	1197.7	58.736	1.6793e-07	3	7831	97.813	83.695	1895700	1895700	10000	189.57	P3056_05_01_1_01_3207	depleted	5
P6070	ACTB	Actin, cytoplasmic 1	AVFPSIVGRPR	_AVFPSIVGRPR_	0	0	0	1	2	599.856	1197.7	58.749	2.5808e-11	6	7381	104.43	104.43	1677900	1594200	83761	9.9688	P3056_05_02_1_01_3208	depleted	5
P6070	ACTB	Actin, cytoplasmic 1	CPEALFQPSFLGMESCGIHETTFNSIMK	_CPEALFQPSFLGMESCGIHETTFNSIMK_	0	0	0	0	3	1077.83	3230.45	91.506	8.5324e-41	4	27251	94.275	89.681	1682000	1418300	263690	7.0476	P3056_12_02_1_01_3222	depleted	12
P6070	ACTB	Actin, cytoplasmic 1	CPEALFQPSFLGMESCGIHETTFNSIMK	_CPEALFQPSFLGMESCGIHETTFNSIMK_	0	0	0	0	3	1077.83	3230.45	71.971	1.7648e-38	9	31669	90.166	84.598	565020	439330	125700	3.4144	P3056_01_01_1_01_3199	depleted	1
P6070	ACTB	Actin, cytoplasmic 1	CPEALFQPSFLGMESCGIHETTFNSIMK	_CPEALFQPSFLGMESCGIHETTFNSIMK_	0	0	0	0	3	1077.83	3230.45	71.944	2.5808e-135	9	30925	168.17	160.55	5993300	4568600	1424700	5.2859	P3056_01_02_1_01_3200	depleted	1
P6070	ACTB	Actin, cytoplasmic 1	CPEALFQPSFLGMESCGIHETTFNSIMK	_CPEALFQPSFLGMESCGIHETTFNSIMK_	0	0	0	0	3	1077.83	3230.45	96.591	4.9695e-09	2	29138	51.783	51.783	771270	628290	142980	4.7493	P3056_02_01_1_01_3201	depleted	2
P6070	ACTB	Actin, cytoplasmic 1	CPEALFQPSFLGMESCGIHETTFNSIMK	_CPEALFQPSFLGMESCGIHETTFNSIMK_	0	0	0	0	3	1077.83	3230.45	97.054	0.00013944	1	29686	40.208	38.336	301600	226070	75530	3.4033	P3056_03_01_1_01_3203	depleted	3
P6070	ACTB	Actin, cytoplasmic 1	CPEALFQPSFLGMESCGIHETTFNSIMK	_CPEALFQPSFLGMESCGIHETTFNSIMK_	0	0	0	0	3	1077.83	3230.45	92.685	0.0030401	1	30769	28.686	24.739	186140	150330	35806	4.8641	P3056_11_01_1_01_3219	depleted	11
P6070	ACTB	Actin, cytoplasmic 1	CPEALFQPSFLGMESCGIHETTFNSIMK	_CPEALFQPSFLGMESCGIHETTFNSIMK_	0	0	0	0	3	1077.83	3230.45	91.542	1.3714e-27	4	27494	77.51	73.388	1055200	911100	144120	7.8831	P3056_12_01_1_01_3221	depleted	12
P6070	ACTB	Actin, cytoplasmic 1	CPEALFQPSFLGMESCGIHETTFNSIMK	_CPEALFQPSFLGMESCGIHETTFNSIMK_	0	0	0	0	4	808.621	3230.45	91.557	0.025492	1	27488	18.608	14.661	156710	122290	34412	3.2693	P3056_12_01_1_01_3221	depleted	12
P6070	ACTB	Actin, cytoplasmic 1	CPEALFQPSFLGMESCGIHETTFNSIMK	_CPEALFQPSFLGMESCGIHETTFNSIM(ox)K_	0	1	0	0	3	1083.16	3246.45	74.343	5.2133e-19	2	28205	65.248	65.248	754710	635210	119500	5.858	P3056_01_02_1_01_3200	depleted	1
P6070	ACTB	Actin, cytoplasmic 1	DDDIAALVVDNGSGMCK	_(ac)DDDIAALVVDNGSGMCK_	1	0	0	0	2	911.403	1820.79	73.356	0.00051869	1	24349	65.231	56.187	72156	72156	10000	7.2156	P3056_06_02_1_01_3210	depleted	6
P6070	ACTB	Actin, cytoplasmic 1	DDDIAALVVDNGSGMCK	_(ac)DDDIAALVVDNGSGMCK_	1	0	0	0	2	911.403	1820.79	74.552	0.00095475	1	24867	57.525	52.47	233870	233870	10000	23.387	P3056_06_02_1_01_3210	depleted	6
P6070	ACTB	Actin, cytoplasmic 1	DDDIAALVVDNGSGMCK	_(ac)DDDIAALVVDNGSGMCK_	1	0	0	0	2	911.403	1820.79	72.101	0.0044783	1	23943	43.261	35.347	166400	10000	166400	0.0600962	P3056_07_01_1_01_3211	depleted	7
P6070	ACTB	Actin, cytoplasmic 1	DIKEKLCYVALDFEQEMATAASSSSLEK	_DIKEKLCYVALDFEQEMATAASSSSLEK_	0	0	0	2	3	1055.18	3162.51	99.942	6.6703e-17	1	30609	78.913	69.601	345340	345340	10000	34.534	P3056_12_02_1_01_3222	depleted	12
P6070	ACTB	Actin, cytoplasmic 1	DIKEKLCYVALDFEQEMATAASSSSLEK	_DIKEKLCYVALDFEQEMATAASSSSLEK_	0	0	0	2	4	791.635	3162.51	99.951	3.1836e-08	1	30614	60.419	53.071	469260	469260	10000	46.926	P3056_12_02_1_01_3222	depleted	12
P6070	ACTB	Actin, cytoplasmic 1	DIKEKLCYVALDFEQEMATAASSSSLEK	_DIKEKLCYVALDFEQEMATAASSSSLEK_	0	0	0	2	3	1055.18	3162.51	99.902	8.6689e-10	1	30551	67.911	59.147	139600	139600	10000	13.96	P3056_12_01_1_01_3221	depleted	12
P6070	ACTB	Actin, cytoplasmic 1	DLTDYLMK	_DLTDYLM(ox)K_	0	1	0	0	2	507.744	1013.47	62.143	0.019893	1	14482	61.679	42.585	4357400	3533300	824080	4.0564	P3056_03_01_1_01_3203	depleted	3
P6070	ACTB	Actin, cytoplasmic 1	DLTDYLMK	_DLTDYLM(ox)K_	0	1	0	0	2	507.744	1013.47	62.137	0.004684	1	14550	63.419	40.348	5000000	4099300	900710	4.2636	P3056_03_02_1_01_3204	depleted	3
P6070	ACTB	Actin, cytoplasmic 1	DLTDYLMK	_DLTDYLMK_	0	0	0	0	2	499.747	997.479	69.609	7.2149e-35	11	17786	167.24	102.98	5834800	4908900	925920	3.832	P3056_03_01_1_01_3203	depleted	3
P6070	ACTB	Actin, cytoplasmic 1	DLTDYLMK	_DLTDYLMK_	0	0	0	0	2	499.747	997.479	69.607	9.1853e-07	10	18009	136.27	77.886	6158500	5182600	975880	4.1763	P3056_03_02_1_01_3204	depleted	3
P6070	ACTB	Actin, cytoplasmic 1	DLTDYLMK	_DLTDYLMK_	0	0	0	0	2	499.747	997.479	68.494	0.0011618	2	18201	67.494	39.611	770970	548650	222320	2.6832	P3056_11_02_1_01_3220	depleted	11
P6070	ACTB	Actin, cytoplasmic 1	DLYANTVLSGGTTMYPGIADR	_DLYANTVLSGGTTM(ox)YPGIADR_	0	1	0	0	2	1116.04	2230.06	69.4	2.7052e-25	2	21083	100.85	88.954	647190	484950	162250	3.6472	P3056_02_01_1_01_3201	depleted	2
P6070	ACTB	Actin, cytoplasmic 1	DLYANTVLSGGTTMYPGIADR	_DLYANTVLSGGTTM(ox)YPGIADR_	0	1	0	0	2	1116.04	2230.06	69.406	1.6812e-21	3	20524	97.69	88.427	863540	640700	222840	3.4742	P3056_02_02_1_01_3202	depleted	2
P6070	ACTB	Actin, cytoplasmic 1	DLYANTVLSGGTTMYPGIADR	_DLYANTVLSGGTTM(ox)YPGIADR_	0	1	0	0	2	1116.04	2230.06	69.809	5.1272e-16	3	19584	71.148	65.494	489810	391450	98360	3.798	P3056_07_01_1_01_3211	depleted	7
P6070	ACTB	Actin, cytoplasmic 1	DLYANTVLSGGTTMYPGIADR	_DLYANTVLSGGTTMYPGIADR_	0	0	0	0	2	1108.04	2214.06	73.364	3.9683e-06	1	21816	52.451	48.473	139330	110330	29003	3.685	P3056_07_02_1_01_3212	depleted	7
P6070	ACTB	Actin, cytoplasmic 1	DLYANTVLSGGTTMYPGIADR	_DLYANTVLSGGTTMYPGIADR_	0	0	0	0	2	1108.04	2214.06	71.965	1.9729e-50	5	20494	123.19	116.26	1346000	1062500	283570	4.531	P3056_08_01_1_01_3213	depleted	8
P6070	ACTB	Actin, cytoplasmic 1	DLYANTVLSGGTTMYPGIADR	_DLYANTVLSGGTTMYPGIADR_	0	0	0	0	2	1108.04	2214.06	72.047	1.741e-10	2	20391	63.225	57.834	438090	339130	98954	4.2692	P3056_08_02_1_01_3214	depleted	8
P6070	ACTB	Actin, cytoplasmic 1	DLYANTVLSGGTTMYPGIADR	_DLYANTVLSGGTTMYPGIADR_	0	0	0	0	2	1108.04	2214.06	72.379	0.0013864	1	20056	40.097	32.224	449080	359380	89699	4.3843	P3056_09_01_1_01_3215	depleted	9
P6070	ACTB	Actin, cytoplasmic 1	DSYVGDEAQSK	_DSYVGDEAQSK_	0	0	0	0	2	599.765	1197.51	21.63	2.4326e-06	2	4213	92.781	61.147	3037700	3037700	10000	303.77	P3056_01_01_1_01_3199	depleted	1
P6070	ACTB	Actin, cytoplasmic 1	DSYVGDEAQSK	_DSYVGDEAQSK_	0	0	0	0	2	599.765	1197.51	21.755	1.0926e-13	2	3906	119.39	91.182	2025600	2025600	10000	202.56	P3056_01_02_1_01_3200	depleted	1
P6070	ACTB	Actin, cytoplasmic 1	DSYVGDEAQSK	_DSYVGDEAQSK_	0	0	0	0	2	599.765	1197.51	36.537	1.9307e-46	12	3371	163.46	163.46	330140	51725	278420	0.18892	P3056_06_02_1_01_3210	depleted	6
P6070	ACTB	Actin, cytoplasmic 1	DSYVGDEAQSK	_DSYVGDEAQSK_	0	0	0	0	2	599.765	1197.51	24.501	0.010294	1	4324	37.995	28.673	758700	636610	122090	6.0855	P3056_11_01_1_01_3219	depleted	11
P6070	ACTB	Actin, cytoplasmic 1	DSYVGDEAQSKR	_DSYVGDEAQSKR_	0	0	0	1	2	677.815	1353.62	21.804	0.017068	1	4291	65.043	49.899	1355300	1038400	316970	1.8635	P3056_01_01_1_01_3199	depleted	1
P6070	ACTB	Actin, cytoplasmic 1	DSYVGDEAQSKR	_DSYVGDEAQSKR_	0	0	0	1	2	677.815	1353.62	21.969	0.015072	1	3967	67.997	60.387	725530	552060	173470	1.6798	P3056_01_02_1_01_3200	depleted	1
P6070	ACTB	Actin, cytoplasmic 1	DSYVGDEAQSKR	_DSYVGDEAQSKR_	0	0	0	1	2	677.815	1353.62	16.409	1.3546e-16	3	3207	132.86	119.94	203440	203440	10000	20.344	P3056_09_01_1_01_3215	depleted	9
P6070	ACTB	Actin, cytoplasmic 1	DSYVGDEAQSKR	_DSYVGDEAQSKR_	0	0	0	1	2	677.815	1353.62	16.379	1.2402e-63	2	3149	177.64	177.64	108130	108130	10000	10.813	P3056_09_02_1_01_3216	depleted	9
P6070	ACTB	Actin, cytoplasmic 1	DSYVGDEAQSKR	_DSYVGDEAQSKR_	0	0	0	1	2	677.815	1353.62	20.134	1.3754e-162	5	3072	213.99	213.99	1157400	879040	278370	2.9699	P3056_10_01_1_01_3217	depleted	10
P6070	ACTB	Actin, cytoplasmic 1	DSYVGDEAQSKR	_DSYVGDEAQSKR_	0	0	0	1	2	677.815	1353.62	20.136	5.3037e-186	17	2899	218.02	218.02	611220	434870	176350	2.0868	P3056_10_02_1_01_3218	depleted	10
P6070	ACTB	Actin, cytoplasmic 1	EITALAPSTMK	_EITALAPSTM(ox)K_	0	1	0	0	1	1177.61	1176.61	33.17	0.023026	1	9801	66.664	51.404	2878500	2366500	512000	2.4488	P3056_01_01_1_01_3199	depleted	1
P6070	ACTB	Actin, cytoplasmic 1	EITALAPSTMK	_EITALAPSTM(ox)K_	0	1	0	0	2	589.31	1176.61	37.746	0.0036408	4	11701	77.597	47.83	961260	961260	10000	96.126	P3056_01_01_1_01_3199	depleted	1
P6070	ACTB	Actin, cytoplasmic 1	EITALAPSTMK	_EITALAPSTM(ox)K_	0	1	0	0	2	589.31	1176.61	33.181	1.1075e-05	1	8045	91.961	36.98	1675300	1341500	333830	4.9009	P3056_01_02_1_01_3200	depleted	1
P6070	ACTB	Actin, cytoplasmic 1	EITALAPSTMK	_EITALAPSTM(ox)K_	0	1	0	0	2	589.31	1176.61	38.576	1.1075e-05	2	6496	91.961	40.44	318350	262640	55703	5.3231	P3056_07_01_1_01_3211	depleted	7
P6070	ACTB	Actin, cytoplasmic 1	EITALAPSTMK	_EITALAPSTMK_	0	0	0	0	2	581.313	1160.61	42.348	1.4519e-11	4	14001	101.39	76.54	200250000	159640000	40611000	3.367	P3056_01_01_1_01_3199	depleted	1
P6070	ACTB	Actin, cytoplasmic 1	EITALAPSTMK	_EITALAPSTMK_	0	0	0	0	2	581.313	1160.61	42.342	2.0614e-46	6	10935	163.12	124.34	103310000	84895000	18419000	4.6064	P3056_01_02_1_01_3200	depleted	1
P6070	ACTB	Actin, cytoplasmic 1	EITALAPSTMK	_EITALAPSTMK_	0	0	0	0	2	581.313	1160.61	43.281	0.0022232	5	10433	60.255	40.902	1223200	618780	604450	1.3807	P3056_02_01_1_01_3201	depleted	2
P6070	ACTB	Actin, cytoplasmic 1	EITALAPSTMK	_EITALAPSTMK_	0	0	0	0	2	581.313	1160.61	43.324	0.00082877	4	9792	67.879	45.081	1191700	571790	619920	1.1606	P3056_02_02_1_01_3202	depleted	2
P6070	ACTB	Actin, cytoplasmic 1	EKLCYVALDFEQEMATAASSSSLEK	_EKLCYVALDFEQEMATAASSSSLEK_	0	0	0	1	3	936.442	2806.3	71.716	1.4335e-34	1	24524	99.423	99.423	1114500	1006600	107830	11.411	P3056_10_01_1_01_3217	depleted	10
P6070	ACTB	Actin, cytoplasmic 1	EKLCYVALDFEQEMATAASSSSLEK	_EKLCYVALDFEQEMATAASSSSLEK_	0	0	0	1	3	936.442	2806.3	70.199	2.5556e-49	1	29810	118.63	111.63	523910	161700	362210	0.6398	P3056_11_01_1_01_3219	depleted	11
P6070	ACTB	Actin, cytoplasmic 1	FRCPEALFQPSFLGMESCGIHETTFNSIMK	_FRCPEALFQPSFLGMESCGIHETTFNSIMK_	0	0	0	1	4	884.413	3533.62	75.059	3.5457e-06	1	28514	48.655	37.192	214230	214230	10000	21.423	P3056_01_02_1_01_3200	depleted	1
P6070	ACTB	Actin, cytoplasmic 1	FRCPEALFQPSFLGMESCGIHETTFNSIMK	_FRCPEALFQPSFLGMESCGIHETTFNSIMK_	0	0	0	1	4	884.413	3533.62	69.58	0.035563	1	26838	29.021	22.272	259570	215340	44226	6.1421	P3056_02_02_1_01_3202	depleted	2
P6070	ACTB	Actin, cytoplasmic 1	FRCPEALFQPSFLGMESCGIHETTFNSIMK	_FRCPEALFQPSFLGMESCGIHETTFNSIMK_	0	0	0	1	4	884.413	3533.62	69.951	0.0060228	1	27497	31.252	21.626	257130	257130	10000	25.713	P3056_03_01_1_01_3203	depleted	3
P6070	ACTB	Actin, cytoplasmic 1	FRCPEALFQPSFLGMESCGIHETTFNSIMK	_FRCPEALFQPSFLGMESCGIHETTFNSIMK_	0	0	0	1	4	884.413	3533.62	69.955	0.0136	1	27825	27.535	17.947	352330	352330	10000	35.233	P3056_03_02_1_01_3204	depleted	3
P6070	ACTB	Actin, cytoplasmic 1	FRCPEALFQPSFLGMESCGIHETTFNSIMK	_FRCPEALFQPSFLGMESCGIHETTFNSIMK_	0	0	0	1	4	884.413	3533.62	70.586	0.0011318	1	26701	37.461	31.455	603510	603510	10000	60.351	P3056_04_01_1_01_3205	depleted	4
P6070	ACTB	Actin, cytoplasmic 1	FRCPEALFQPSFLGMESCGIHETTFNSIMK	_FRCPEALFQPSFLGMESCGIHETTFNSIMK_	0	0	0	1	4	884.413	3533.62	70.622	3.488e-14	1	26512	63.095	53.159	645730	645730	10000	64.573	P3056_04_02_1_01_3206	depleted	4
P6070	ACTB	Actin, cytoplasmic 1	FRCPEALFQPSFLGMESCGIHETTFNSIMK	_FRCPEALFQPSFLGMESCGIHETTFNSIMK_	0	0	0	1	4	884.413	3533.62	70.99	0.00073554	1	27520	33.526	28.479	13506000	10965000	2541000	5.1287	P3056_06_02_1_01_3210	depleted	6
P6070	ACTB	Actin, cytoplasmic 1	FRCPEALFQPSFLGMESCGIHETTFNSIMK	_FRCPEALFQPSFLGMESCGIHETTFNSIMK_	0	0	0	1	4	884.413	3533.62	71.245	0.029329	1	26504	30.595	22.838	1940700	1673200	267500	4.8816	P3056_07_01_1_01_3211	depleted	7
P6070	ACTB	Actin, cytoplasmic 1	FRCPEALFQPSFLGMESCGIHETTFNSIMK	_FRCPEALFQPSFLGMESCGIHETTFNSIM(ox)K_	0	1	0	1	4	888.412	3549.62	75.408	9.0488e-06	1	23148	47.12	39.8	113690	113690	10000	11.369	P3056_02_02_1_01_3202	depleted	2
P6070	ACTB	Actin, cytoplasmic 1	FRCPEALFQPSFLGMESCGIHETTFNSIMK	_FRCPEALFQPSFLGMESCGIHETTFNSIM(ox)K_	0	1	0	1	4	888.412	3549.62	75.673	1.9047e-138	1	22734	156.92	141.32	718170	718170	10000	71.817	P3056_05_01_1_01_3207	depleted	5
P6070	ACTB	Actin, cytoplasmic 1	GYSFTTTAER	_GYSFTTTAER_	0	0	0	0	2	566.767	1131.52	33.114	4.658e-119	24	9592	208.63	191.12	5435000	5435000	10000	543.5	P3056_01_01_1_01_3199	depleted	1
P6070	ACTB	Actin, cytoplasmic 1	GYSFTTTAER	_GYSFTTTAER_	0	0	0	0	2	566.767	1131.52	33.111	4.2748e-11	4	7991	102.52	102.52	188380	188380	10000	18.838	P3056_01_02_1_01_3200	depleted	1
P6070	ACTB	Actin, cytoplasmic 1	GYSFTTTAER	_GYSFTTTAER_	0	0	0	0	2	566.767	1131.52	32.793	6.2152e-157	19	7336	185.61	164.74	109810000	91391000	18422000	6.0195	P3056_02_01_1_01_3201	depleted	2
P6070	ACTB	Actin, cytoplasmic 1	GYSFTTTAER	_GYSFTTTAER_	0	0	0	0	2	566.767	1131.52	38.905	2.5146e-10	2	6455	110.38	100.59	205220	205220	10000	20.522	P3056_03_01_1_01_3203	depleted	3
P6070	ACTB	Actin, cytoplasmic 1	GYSFTTTAER	_GYSFTTTAER_	0	0	0	0	2	566.767	1131.52	38.943	0.0017315	1	6396	70.942	61.547	201890	201890	10000	20.189	P3056_03_02_1_01_3204	depleted	3
P6070	ACTB	Actin, cytoplasmic 1	HQGVMVGMGQK	_HQGVM(ox)VGMGQK_	0	1	0	0	2	594.287	1186.56	17.474	1.0021e-12	5	3373	117.52	106.26	403240	349280	53966	8.5686	P3056_09_02_1_01_3216	depleted	9
P6070	ACTB	Actin, cytoplasmic 1	HQGVMVGMGQK	_HQGVMVGM(ox)GQK_	0	1	0	0	2	594.287	1186.56	17.148	0.00092798	4	2302	90.05	90.05	373860	316330	57536	7.2164	P3056_10_02_1_01_3218	depleted	10
P6070	ACTB	Actin, cytoplasmic 1	HQGVMVGMGQK	_HQGVM(ox)VGMGQK_	0	1	0	0	2	594.287	1186.56	23.317	4.4409e-14	1	3937	127.51	112.85	3876900	3876900	10000	387.69	P3056_11_01_1_01_3219	depleted	11
P6070	ACTB	Actin, cytoplasmic 1	HQGVMVGMGQK	_HQGVMVGMGQK_	0	0	0	0	1	1171.57	1170.56	24.669	6.3149e-46	1	4873	191.85	166.95	61303	56126	5177.4	11.69	P3056_09_02_1_01_3216	depleted	9
P6070	ACTB	Actin, cytoplasmic 1	HQGVMVGMGQK	_HQGVMVGMGQK_	0	0	0	0	2	586.289	1170.56	24.96	3.0772e-37	37	4928	159.83	159.83	1307900	1012100	295790	4.1073	P3056_09_02_1_01_3216	depleted	9
P6070	ACTB	Actin, cytoplasmic 1	HQGVMVGMGQK	_HQGVMVGMGQK_	0	0	0	0	2	586.289	1170.56	24.592	1.4739e-40	15	4861	164.64	164.64	1081800	1081800	10000	108.18	P3056_09_02_1_01_3216	depleted	9
P6070	ACTB	Actin, cytoplasmic 1	IIAPPER	_IIAPPER_	0	0	0	0	1	795.472	794.465	43.729	0.046033	1	4795	62.714	21.212	318120	262640	55480	4.6112	P3056_06_02_1_01_3210	depleted	6
P6070	ACTB	Actin, cytoplasmic 1	IWHHTFYNELR	_IWHHTFYNELR_	0	0	0	0	3	505.921	1514.74	40.827	0.0048344	1	13227	55.776	39.003	1090900	1090900	10000	109.09	P3056_01_01_1_01_3199	depleted	1
P6070	ACTB	Actin, cytoplasmic 1	IWHHTFYNELR	_IWHHTFYNELR_	0	0	0	0	3	505.921	1514.74	39.977	0.0012499	4	7499	53.237	37.297	252350	185520	66834	3.7985	P3056_08_01_1_01_3213	depleted	8
P6070	ACTB	Actin, cytoplasmic 1	IWHHTFYNELR	_IWHHTFYNELR_	0	0	0	0	2	758.378	1514.74	39.978	0.00068472	3	7555	76.927	63.919	133230	98313	34921	3.1185	P3056_08_02_1_01_3214	depleted	8
P6070	ACTB	Actin, cytoplasmic 1	IWHHTFYNELR	_IWHHTFYNELR_	0	0	0	0	2	758.378	1514.74	39.668	8.4537e-14	2	7398	117.14	103.33	105580	105580	10000	10.558	P3056_08_02_1_01_3214	depleted	8
P6070	ACTB	Actin, cytoplasmic 1	KDLYANTVLSGGTTMYPGIADR	_KDLYANTVLSGGTTM(ox)YPGIADR_	0	1	0	1	3	787.058	2358.15	70.239	3.0997e-06	1	12908	53.304	43.308	999550	776020	223530	3.6245	P3056_06_01_1_01_3209	depleted	6
P6070	ACTB	Actin, cytoplasmic 1	KDLYANTVLSGGTTMYPGIADR	_KDLYANTVLSGGTTM(ox)YPGIADR_	0	1	0	1	3	787.058	2358.15	70.258	3.4576e-82	1	12553	148.29	129.03	260980	197420	63563	3.2013	P3056_06_02_1_01_3210	depleted	6
P6070	ACTB	Actin, cytoplasmic 1	KDLYANTVLSGGTTMYPGIADR	_KDLYANTVLSGGTTMYPGIADR_	0	0	0	1	3	781.726	2342.16	62.519	6.9118e-23	1	14411	96.708	92.904	348600	348600	10000	34.86	P3056_10_01_1_01_3217	depleted	10
P6070	ACTB	Actin, cytoplasmic 1	KDLYANTVLSGGTTMYPGIADR	_KDLYANTVLSGGTTMYPGIADR_	0	0	0	1	3	781.726	2342.16	64.344	1.4562e-10	2	15766	61.963	61.963	3693400	1522900	2170500	0.99061	P3056_11_02_1_01_3220	depleted	11
P6070	ACTB	Actin, cytoplasmic 1	LCYVALDFEQEMATAASSSSLEK	_LCYVALDFEQEMATAASSSSLEK_	0	0	0	0	2	1275.59	2549.17	99.923	2.4188e-13	1	30614	78.976	78.976	240750	240750	10000	24.075	P3056_03_01_1_01_3203	depleted	3
P6070	ACTB	Actin, cytoplasmic 1	LCYVALDFEQEMATAASSSSLEK	_LCYVALDFEQEMATAASSSSLEK_	0	0	0	0	3	850.729	2549.17	125.13	8.0977e-05	1	42271	53.998	43.65	178640	178640	10000	17.864	P3056_03_01_1_01_3203	depleted	3
P6070	ACTB	Actin, cytoplasmic 1	LCYVALDFEQEMATAASSSSLEK	_LCYVALDFEQEMATAASSSSLEK_	0	0	0	0	2	1275.59	2549.17	97.69	7.5783e-10	1	30239	76.492	69.877	132680	132680	10000	13.268	P3056_03_02_1_01_3204	depleted	3
P6070	ACTB	Actin, cytoplasmic 1	LCYVALDFEQEMATAASSSSLEK	_LCYVALDFEQEMATAASSSSLEK_	0	0	0	0	3	850.729	2549.17	98.623	7.1696e-44	2	30448	107.21	96.864	1421800	1421800	10000	142.18	P3056_03_02_1_01_3204	depleted	3
P6070	ACTB	Actin, cytoplasmic 1	LCYVALDFEQEMATAASSSSLEK	_LCYVALDFEQEMATAASSSSLEK_	0	0	0	0	2	1275.59	2549.17	99.924	1.7826e-06	3	33516	67.76	60.474	123120	123120	10000	12.312	P3056_03_02_1_01_3204	depleted	3
P6070	ACTB	Actin, cytoplasmic 1	LCYVALDFEQEMATAASSSSLEK	_LCYVALDFEQEMATAASSSSLEK_	0	0	0	0	2	1275.59	2549.17	79.974	9.2609e-07	2	30115	52.898	48.141	175090	124710	50382	2.7821	P3056_04_01_1_01_3205	depleted	4
P6070	ACTB	Actin, cytoplasmic 1	LCYVALDFEQEMATAASSSSLEK	_LCYVALDFEQEMATAASSSSLEK_	0	0	0	0	2	1275.59	2549.17	78.478	1.5047e-27	1	29818	88.09	85.399	270300	184860	85442	2.3696	P3056_04_02_1_01_3206	depleted	4
P6070	ACTB	Actin, cytoplasmic 1	LCYVALDFEQEMATAASSSSLEK	_LCYVALDFEQEMATAASSSSLEK_	0	0	0	0	2	1275.59	2549.17	79.927	5.1458e-30	1	30142	92.913	92.913	218220	149500	68713	2.5456	P3056_04_02_1_01_3206	depleted	4
P6070	ACTB	Actin, cytoplasmic 1	LCYVALDFEQEMATAASSSSLEK	_LCYVALDFEQEMATAASSSSLEK_	0	0	0	0	2	1275.59	2549.17	78.69	1.7025e-06	1	28446	51.31	44.212	142120	119650	22474	2.5099	P3056_05_01_1_01_3207	depleted	5
P6070	ACTB	Actin, cytoplasmic 1	LCYVALDFEQEMATAASSSSLEK	_LCYVALDFEQEMATAASSSSLEK_	0	0	0	0	2	1275.59	2549.17	76.305	0.00019476	1	26906	44.341	41.748	845840	603780	242060	2.48	P3056_05_02_1_01_3208	depleted	5
P6070	ACTB	Actin, cytoplasmic 1	LCYVALDFEQEMATAASSSSLEK	_LCYVALDFEQEMATAASSSSLEK_	0	0	0	0	3	850.729	2549.17	75.843	0.008394	1	29522	26.318	21.518	332210	232650	99556	2.3079	P3056_06_01_1_01_3209	depleted	6
P6070	ACTB	Actin, cytoplasmic 1	LCYVALDFEQEMATAASSSSLEK	_LCYVALDFEQEMATAASSSSLEK_	0	0	0	0	2	1275.59	2549.17	75.818	2.1071e-26	2	29531	79.69	79.69	591010	416660	174350	2.5035	P3056_06_02_1_01_3210	depleted	6
P6070	ACTB	Actin, cytoplasmic 1	LCYVALDFEQEMATAASSSSLEK	_LCYVALDFEQEMATAASSSSLEK_	0	0	0	0	2	1275.59	2549.17	77.359	4.7161e-141	2	29160	175.85	170.29	588530	428460	160060	2.4209	P3056_07_01_1_01_3211	depleted	7
P6070	ACTB	Actin, cytoplasmic 1	MTQIMFETFNTPAMYVAIQAVLSLYASGR	_MTQIMFETFNTPAMYVAIQAVLSLYASGR_	0	0	0	0	2	1627.31	3252.6	122.45	0.025681	1	40903	21.601	20.122	235990	193540	42453	3.9183	P3056_07_02_1_01_3212	depleted	7
P6070	ACTB	Actin, cytoplasmic 1	QEYDESGPSIVHR	_QEYDESGPSIVHR_	0	0	0	0	3	506.239	1515.7	27.667	4.1784e-66	3	6989	168.67	146.58	162310000	122130000	40182000	2.952	P3056_01_01_1_01_3199	depleted	1
P6070	ACTB	Actin, cytoplasmic 1	QEYDESGPSIVHR	_QEYDESGPSIVHR_	0	0	0	0	2	758.855	1515.7	27.722	5.1625e-129	5	6231	196.74	167.84	10377000	7479000	2897700	2.9082	P3056_01_02_1_01_3200	depleted	1
P6070	ACTB	Actin, cytoplasmic 1	SYELPDGQVITIGNER	_SYELPDGQVITIGNER_	0	0	0	0	2	895.95	1789.88	64.875	4.0887e-45	3	19125	137.61	137.61	1853000	1522400	330610	5.7202	P3056_02_01_1_01_3201	depleted	2
P6070	ACTB	Actin, cytoplasmic 1	SYELPDGQVITIGNER	_SYELPDGQVITIGNER_	0	0	0	0	2	895.95	1789.88	64.866	1.2869e-85	3	18593	137.61	131.23	2458700	1971500	487150	5.2991	P3056_02_02_1_01_3202	depleted	2
P6070	ACTB	Actin, cytoplasmic 1	SYELPDGQVITIGNER	_SYELPDGQVITIGNER_	0	0	0	0	3	597.635	1789.88	70.148	0.00057459	4	18139	41.422	36.518	572230	437780	134440	3.0945	P3056_03_01_1_01_3203	depleted	3
P6070	ACTB	Actin, cytoplasmic 1	SYELPDGQVITIGNER	_SYELPDGQVITIGNER_	0	0	0	0	3	597.635	1789.88	70.137	3.5208e-08	4	18050	64.476	56.134	990760	774210	216550	3.0031	P3056_03_02_1_01_3204	depleted	3
P6070	ACTB	Actin, cytoplasmic 1	SYELPDGQVITIGNER	_SYELPDGQVITIGNER_	0	0	0	0	2	895.95	1789.88	70.482	7.5432e-45	3	17196	112.67	96.848	720230	474400	245840	2.052	P3056_04_01_1_01_3205	depleted	4
P6070	ACTB	Actin, cytoplasmic 1	SYELPDGQVITIGNER	_SYELPDGQVITIGNER_	0	0	0	0	2	895.95	1789.88	70.493	2.7693e-22	2	16670	109.36	109.36	841970	562330	279630	2.0648	P3056_04_02_1_01_3206	depleted	4
P6070	ACTB	Actin, cytoplasmic 1	SYELPDGQVITIGNER	_SYELPDGQVITIGNER_	0	0	0	0	2	895.95	1789.88	66.917	4.4532e-30	4	18122	94.203	83.174	2024800	1440000	584760	3.3805	P3056_09_01_1_01_3215	depleted	9
P6070	ACTB	Actin, cytoplasmic 1	SYELPDGQVITIGNER	_SYELPDGQVITIGNER_	0	0	0	0	3	597.635	1789.88	66.937	0.028376	1	18161	12.666	5.3478	223320	146870	76448	2.5673	P3056_09_01_1_01_3215	depleted	9
P6070	ACTB	Actin, cytoplasmic 1	SYELPDGQVITIGNER	_SYELPDGQVITIGNER_	0	0	0	0	2	895.95	1789.88	66.823	2.561e-07	4	18191	65.949	59.333	575350	407310	168050	3.689	P3056_09_02_1_01_3216	depleted	9
P6070	ACTB	Actin, cytoplasmic 1	TTGIVMDSGDGVTHTVPIYEGYALPHAILR	_TTGIVM(ox)DSGDGVTHTVPIYEGYALPHAILR_	0	1	0	0	4	800.658	3198.6	70.649	4.6839e-145	5	18078	161.5	155.93	4810800	3847700	963110	4.1865	P3056_12_02_1_01_3222	depleted	12
P6070	ACTB	Actin, cytoplasmic 1	TTGIVMDSGDGVTHTVPIYEGYALPHAILR	_TTGIVM(ox)DSGDGVTHTVPIYEGYALPHAILR_	0	1	0	0	4	800.658	3198.6	70.837	3.139e-47	1	19259	100.66	100.66	1908500	1908500	10000	190.85	P3056_11_02_1_01_3220	depleted	11
P6070	ACTB	Actin, cytoplasmic 1	TTGIVMDSGDGVTHTVPIYEGYALPHAILR	_TTGIVM(ox)DSGDGVTHTVPIYEGYALPHAILR_	0	1	0	0	3	1067.21	3198.6	70.671	5.2738e-06	1	17978	42.468	40.261	448890	358780	90112	5.4269	P3056_12_01_1_01_3221	depleted	12
P6070	ACTB	Actin, cytoplasmic 1	TTGIVMDSGDGVTHTVPIYEGYALPHAILR	_TTGIVMDSGDGVTHTVPIYEGYALPHAILR_	0	0	0	0	4	796.659	3182.61	71.756	2.1792e-185	2	18562	183.12	172.8	22190000	22190000	10000	2219	P3056_12_02_1_01_3222	depleted	12
P6070	ACTB	Actin, cytoplasmic 1	TTGIVMDSGDGVTHTVPIYEGYALPHAILR	_TTGIVMDSGDGVTHTVPIYEGYALPHAILR_	0	0	0	0	2	1592.31	3182.61	71.76	1.1806e-12	2	18622	62.049	59.526	1697600	1697600	10000	169.76	P3056_12_02_1_01_3222	depleted	12
P6070	ACTB	Actin, cytoplasmic 1	TTGIVMDSGDGVTHTVPIYEGYALPHAILR	_TTGIVMDSGDGVTHTVPIYEGYALPHAILR_	0	0	0	0	4	796.659	3182.61	71.802	3.8783e-58	2	18406	106.6	90.13	8387600	10000	8387600	0.00119224	P3056_12_01_1_01_3221	depleted	12
P6070	ACTB	Actin, cytoplasmic 1	TTGIVMDSGDGVTHTVPIYEGYALPHAILR	_TTGIVMDSGDGVTHTVPIYEGYALPHAILR_	0	0	0	0	2	1592.31	3182.61	71.773	6.1502e-13	1	18450	62.57	60.67	400410	400410	10000	40.041	P3056_12_01_1_01_3221	depleted	12
P6070	ACTB	Actin, cytoplasmic 1	VAPEEHPVLLTEAPLNPK	_VAPEEHPVLLTEAPLNPK_	0	0	0	0	3	652.026	1953.06	51.454	0.00018704	1	14100	43.261	8.9984	185570	139990	45573	2.5711	P3056_01_02_1_01_3200	depleted	1
P6070	ACTB	Actin, cytoplasmic 1	VAPEEHPVLLTEAPLNPK	_VAPEEHPVLLTEAPLNPK_	0	0	0	0	3	652.026	1953.06	61.646	8.9019e-08	1	14303	57.936	19.709	1634000	1041200	592830	1.7629	P3056_03_01_1_01_3203	depleted	3
P6070	ACTB	Actin, cytoplasmic 1	VAPEEHPVLLTEAPLNPK	_VAPEEHPVLLTEAPLNPK_	0	0	0	0	3	652.026	1953.06	61.601	0.01012	1	14349	37.157	5.2742	1784200	1214200	570000	1.7874	P3056_03_02_1_01_3204	depleted	3
P6070	ACTB	Actin, cytoplasmic 1	VAPEEHPVLLTEAPLNPK	_VAPEEHPVLLTEAPLNPK_	0	0	0	0	3	652.026	1953.06	69.707	6.735e-87	2	14164	165.9	54.674	33977000	32918000	1058900	28.759	P3056_04_01_1_01_3205	depleted	4
P6070	ACTB	Actin, cytoplasmic 1	VAPEEHPVLLTEAPLNPK	_VAPEEHPVLLTEAPLNPK_	0	0	0	0	2	977.536	1953.06	69.705	8.6745e-05	1	14170	49.036	20.425	1971200	1901800	69403	25.149	P3056_04_01_1_01_3205	depleted	4
P6070	ACTB	Actin, cytoplasmic 1	VAPEEHPVLLTEAPLNPK	_VAPEEHPVLLTEAPLNPK_	0	0	0	0	3	652.026	1953.06	69.757	2.6053e-98	2	13722	170.23	49.642	21782000	21076000	705870	29.7	P3056_04_02_1_01_3206	depleted	4
P6070	ACTB	Actin, cytoplasmic 1	VAPEEHPVLLTEAPLNPK	_VAPEEHPVLLTEAPLNPK_	0	0	0	0	2	977.536	1953.06	69.756	7.3039e-44	2	13751	123.14	66.322	1120700	1075800	44894	22.248	P3056_04_02_1_01_3206	depleted	4
P6070	ACTB	Actin, cytoplasmic 1	VAPEEHPVLLTEAPLNPK	_VAPEEHPVLLTEAPLNPK_	0	0	0	0	2	977.536	1953.06	69.913	5.751e-57	4	11715	136.43	47.051	7724600	6080400	1644200	4.0436	P3056_05_01_1_01_3207	depleted	5
P6070	ACTB	Actin, cytoplasmic 1	VAPEEHPVLLTEAPLNPK	_VAPEEHPVLLTEAPLNPK_	0	0	0	0	4	489.272	1953.06	69.903	9.5587e-13	2	11796	74.141	12.619	156640	104720	51916	1.4191	P3056_05_01_1_01_3207	depleted	5
P6070	ACTB	Actin, cytoplasmic 1	VAPEEHPVLLTEAPLNPK	_VAPEEHPVLLTEAPLNPK_	0	0	0	0	3	652.026	1953.06	69.903	6.764e-112	6	11107	178.51	49.453	94494000	76049000	18444000	4.3684	P3056_05_02_1_01_3208	depleted	5
P6070	ACTB	Actin, cytoplasmic 1	VAPEEHPVLLTEAPLNPK	_VAPEEHPVLLTEAPLNPK_	0	0	0	0	2	977.536	1953.06	69.861	6.8905e-54	4	11048	129.11	66.169	5746900	4541200	1205700	4.0861	P3056_05_02_1_01_3208	depleted	5
P6070	ACTB	Actin, cytoplasmic 1	VAPEEHPVLLTEAPLNPK	_VAPEEHPVLLTEAPLNPK_	0	0	0	0	3	652.026	1953.06	69.971	9.6398e-13	1	12798	75.548	18.375	4579100	3727000	852100	4.3181	P3056_06_01_1_01_3209	depleted	6
P6070	ACTB	Actin, cytoplasmic 1	VAPEEHPVLLTEAPLNPK	_VAPEEHPVLLTEAPLNPK_	0	0	0	0	2	977.536	1953.06	69.975	0.046114	1	12756	29.603	8.2943	308300	308300	10000	30.83	P3056_06_01_1_01_3209	depleted	6
P6070	ACTB	Actin, cytoplasmic 1	VAPEEHPVLLTEAPLNPK	_VAPEEHPVLLTEAPLNPK_	0	0	0	0	3	652.026	1953.06	70.025	7.211e-12	1	12394	70.802	23.579	1902000	1576400	325580	4.3887	P3056_06_02_1_01_3210	depleted	6
P6070	ACTB	Actin, cytoplasmic 1	YSVWIGGSILASLSTFQQMWISK	_YSVWIGGSILASLSTFQQMWISK_	0	0	0	0	2	1301.67	2601.33	122.44	0.012581	1	41151	36.079	26.302	208610	208610	10000	20.861	P3056_07_01_1_01_3211	depleted	7
P6070	ACTB	Actin, cytoplasmic 1	YSVWIGGSILASLSTFQQMWISK	_YSVWIGGSILASLSTFQQMWISK_	0	0	0	0	3	868.117	2601.33	122.4	2.8106e-11	1	40863	62.589	55.795	746730	597510	149230	4.468	P3056_07_02_1_01_3212	depleted	7
P6070	ACTB	Actin, cytoplasmic 1	YSVWIGGSILASLSTFQQMWISK	_YSVWIGGSILASLSTFQQMWISK_	0	0	0	0	2	1301.67	2601.33	122.4	0.0035746	1	40862	42.185	38.381	573190	573190	10000	57.319	P3056_07_02_1_01_3212	depleted	7
P6070	ACTB	Actin, cytoplasmic 1	YSVWIGGSILASLSTFQQMWISK	_YSVWIGGSILASLSTFQQMWISK_	0	0	0	0	2	1301.67	2601.33	122.95	0.00056819	1	38901	42.185	37.984	606540	445360	161180	3.2299	P3056_08_01_1_01_3213	depleted	8
P6070	ACTB	Actin, cytoplasmic 1	YSVWIGGSILASLSTFQQMWISK	_YSVWIGGSILASLSTFQQMWISK_	0	0	0	0	2	1301.67	2601.33	103.6	0.0037052	1	37546	35.246	31.967	259740	189830	69909	3.2406	P3056_09_02_1_01_3216	depleted	9
P6070	ACTB	Actin, cytoplasmic 1	YSVWIGGSILASLSTFQQMWISK	_YSVWIGGSILASLSTFQQMWISK_	0	0	0	0	2	1301.67	2601.33	130.15	0.0058867	1	41507	32.956	26.162	146360	108750	37611	3.04	P3056_10_01_1_01_3217	depleted	10
O9492	ABLIM3	Actin-binding LIM protein 3	DLAALPK	_DLAALPK_	0	0	0	0	2	364.221	726.428	35.649	3.1225e-05	1	8317	72.138	37.314	14300000	9091300	5208900	0.71068	P3000_Rep2_4_1_1	enriched	4
P1379	APEH	Acylamino-acid-releasing enzyme	ALDVSASDDEIAR	_ALDVS(ph)ASDDEIAR_	0	0	1	0	2	721.314	1440.61	38.24	0.0081109	1	9031	42.947	32.302	2548800	2548800	10000	254.88	P3000_Rep2_9_1_1	enriched	9
P1379	APEH	Acylamino-acid-releasing enzyme	ALDVSASDDEIAR	_ALDVSAS(ph)DDEIAR_	0	0	1	0	2	721.314	1440.61	38.454	0.00042434	1	9076	75.018	65.736	3228900	3228900	10000	322.89	P3000_Rep2_10_1_1	enriched	10
P1379	APEH	Acylamino-acid-releasing enzyme	ALDVSASDDEIAR	_ALDVSASDDEIAR_	0	0	0	0	2	681.331	1360.65	42.089	0.00094296	2	9980	54.09	33.883	1057200	878560	178620	7.3011	P3056_02_01_1_01_3201	depleted	2
P1379	APEH	Acylamino-acid-releasing enzyme	ALDVSASDDEIAR	_ALDVSASDDEIAR_	0	0	0	0	2	681.331	1360.65	42.116	1.0281e-25	3	9356	134.68	117.47	496050	429630	66421	4.8707	P3056_02_02_1_01_3202	depleted	2
P1379	APEH	Acylamino-acid-releasing enzyme	ALDVSASDDEIAR	_ALDVSASDDEIAR_	0	0	0	0	2	681.331	1360.65	48.703	0.00040034	1	9593	74.133	74.133	72483	51822	20661	2.2801	P3056_03_01_1_01_3203	depleted	3
P1379	APEH	Acylamino-acid-releasing enzyme	EQSVLWVSLEEAEPIPDIHWGIR	_EQSVLWVSLEEAEPIPDIHWGIR_	0	0	0	0	3	901.797	2702.37	94.653	0.016813	2	38891	28.434	24.535	258910	258910	10000	25.891	P3056_06_01_1_01_3209	depleted	6
P1379	APEH	Acylamino-acid-releasing enzyme	EQSVLWVSLEEAEPIPDIHWGIR	_EQSVLWVSLEEAEPIPDIHWGIR_	0	0	0	0	3	901.797	2702.37	94.984	0.034318	2	38940	16.225	9.578	284480	205900	78580	2.1832	P3056_06_02_1_01_3210	depleted	6
P1379	APEH	Acylamino-acid-releasing enzyme	GSTGFGQDSILSLPGNVGHQDVK	_GSTGFGQDSILSLPGNVGHQDVK_	0	0	0	0	3	771.721	2312.14	67.242	0.023921	1	13741	19.398	13.282	752020	669180	82839	8.331	P3056_06_01_1_01_3209	depleted	6
P1379	APEH	Acylamino-acid-releasing enzyme	IVYLQYPSLIPHHQCSQLCLYDWYTK	_IVYLQYPSLIPHHQCSQLCLYDWYTK_	0	0	0	0	4	832.16	3324.61	72.35	1.329e-197	1	26621	202.33	187.26	1465600	1465600	10000	146.56	P3056_06_01_1_01_3209	depleted	6
P1379	APEH	Acylamino-acid-releasing enzyme	QLGENFSGIYCSLLPLGCWSADSQR	_QLGENFSGIYCSLLPLGCWSADSQR_	0	0	0	0	2	1429.67	2857.32	101.34	1.9814e-16	1	32881	66.925	58.58	102410	90575	11832	6.686	P3056_07_01_1_01_3211	depleted	7
P1379	APEH	Acylamino-acid-releasing enzyme	QLGENFSGIYCSLLPLGCWSADSQR	_QLGENFSGIYCSLLPLGCWSADSQR_	0	0	0	0	3	953.446	2857.32	101.35	0.00029533	1	32848	45.941	38.068	616880	616880	10000	61.688	P3056_07_01_1_01_3211	depleted	7
P1379	APEH	Acylamino-acid-releasing enzyme	QLGENFSGIYCSLLPLGCWSADSQR	_QLGENFSGIYCSLLPLGCWSADSQR_	0	0	0	0	2	1429.67	2857.32	101.37	0.040042	1	32568	24.629	21.267	112930	100980	11947	7.4391	P3056_07_02_1_01_3212	depleted	7
P1379	APEH	Acylamino-acid-releasing enzyme	QPALSAACLGPEVTTQYGGQYR	_QPALSAACLGPEVTTQYGGQYR_	0	0	0	0	3	789.718	2366.13	60.574	1.9666e-18	1	13614	69.088	62.048	260060	93688	166380	0.2856	P3056_12_02_1_01_3222	depleted	12
P1379	APEH	Acylamino-acid-releasing enzyme	QPALSAACLGPEVTTQYGGQYR	_QPALSAACLGPEVTTQYGGQYR_	0	0	0	0	3	789.718	2366.13	63.204	0.00046388	1	18030	48.597	40.672	285590	285590	10000	28.559	P3056_11_01_1_01_3219	depleted	11
P1379	APEH	Acylamino-acid-releasing enzyme	QVLLSEPEEAAALYR	_QVLLSEPEEAAALYR_	0	0	0	0	2	844.946	1687.88	62.227	1.3953e-31	1	18715	128.73	84.218	143760	134110	9655.8	10.871	P3056_01_02_1_01_3200	depleted	1
P1379	APEH	Acylamino-acid-releasing enzyme	QVLLSEPEEAAALYR	_QVLLSEPEEAAALYR_	0	0	0	0	2	844.946	1687.88	66.127	2.6586e-121	4	19681	196.18	151.75	3178700	2481200	697500	4.1208	P3056_02_01_1_01_3201	depleted	2
P1379	APEH	Acylamino-acid-releasing enzyme	QVLLSEPEEAAALYR	_QVLLSEPEEAAALYR_	0	0	0	0	2	844.946	1687.88	66.115	7.541e-14	3	19106	105.19	90.627	2881400	2228400	653000	4.4156	P3056_02_02_1_01_3202	depleted	2
P1379	APEH	Acylamino-acid-releasing enzyme	SALYYVDLIGGK	_SALYYVDLIGGK_	0	0	0	0	2	649.853	1297.69	71.566	0.0023408	1	17802	46.069	33.061	1937100	1598500	338530	4.6645	P3056_04_01_1_01_3205	depleted	4
P1379	APEH	Acylamino-acid-releasing enzyme	SALYYVDLIGGK	_SALYYVDLIGGK_	0	0	0	0	2	649.853	1297.69	71.61	0.0012284	2	17284	51.726	41.721	2401200	1969100	432130	4.7251	P3056_04_02_1_01_3206	depleted	4
P1379	APEH	Acylamino-acid-releasing enzyme	SFNLSALEK	_SFNLSALEK_	0	0	0	0	2	504.772	1007.53	70.995	0.03193	1	12302	26.707	15.113	788080	659550	128530	2.0205	P3056_05_01_1_01_3207	depleted	5
P1379	APEH	Acylamino-acid-releasing enzyme	SFNLSALEK	_SFNLSALEK_	0	0	0	0	2	504.772	1007.53	70.935	0.016346	1	11556	33.039	21.446	703950	596680	107270	2.3515	P3056_05_02_1_01_3208	depleted	5
P1379	APEH	Acylamino-acid-releasing enzyme	TPLLLMLGQEDR	_TPLLLMLGQEDR_	0	0	0	0	2	693.376	1384.74	72.448	0.00091632	1	21131	67.997	61.721	1990000	1764300	225730	9.1216	P3056_10_01_1_01_3217	depleted	10
P1379	APEH	Acylamino-acid-releasing enzyme	TPLLLMLGQEDR	_TPLLLMLGQEDR_	0	0	0	0	2	693.376	1384.74	72.393	0.0022151	2	20547	66.989	56.617	1880000	1880000	10000	188	P3056_10_02_1_01_3218	depleted	10
P1379	APEH	Acylamino-acid-releasing enzyme	TPLLLMLGQEDR	_TPLLLMLGQEDR_	0	0	0	0	2	693.376	1384.74	74.063	0.011064	2	23678	51.726	41.373	931940	931940	10000	93.194	P3056_11_01_1_01_3219	depleted	11
P4610	CRK	Adapter molecule crk	DSSTSPGDYVLSVSENSR	_DSS(ph)TSPGDYVLSVSENSR_	0	0	1	0	2	990.415	1978.82	47.401	6.0936e-08	1	11438	67.76	62.045	8728100	2368700	6359400	0.28665	P3000_Rep2_3_1_1	enriched	3
P4610	CRK	Adapter molecule crk	DSSTSPGDYVLSVSENSR	_DSS(ph)TSPGDYVLSVSENSR_	0	0	1	0	2	990.415	1978.82	47.345	6.5747e-08	1	11438	67.76	62.045	8728100	2368700	6359400	0.25543	P3000_Rep2_3_1_1	enriched	3
Q9NVZ	NECAP2	Adaptin ear-binding coat-associated protein 2	VRPASTGGLSLLPPPPGGK	_VRPAS(ph)TGGLSLLPPPPGGK_	0	0	1	1	3	627.671	1879.99	48.122	1.4152e-07	1	11354	49.125	43.751	87572000	51319000	36253000	0.38915	P3000_Rep1_7_1_1	enriched	6
Q9NVZ	NECAP2	Adaptin ear-binding coat-associated protein 2	VRPASTGGLSLLPPPPGGK	_VRPAS(ph)TGGLSLLPPPPGGK_	0	0	1	1	3	627.671	1879.99	48.065	1.7037e-06	1	11267	46.249	43.683	97491000	57482000	40009000	0.41529	P3000_Rep2_7_1_1	enriched	7
Q9NVZ	NECAP2	Adaptin ear-binding coat-associated protein 2	VRPASTGGLSLLPPPPGGK	_VRPAS(ph)TGGLSLLPPPPGGK_	0	0	1	1	3	627.671	1879.99	48.108	9.6136e-17	1	11527	85.805	81.456	23227000	15908000	7319200	0.54794	P3000_Rep2_6_1_1	enriched	6
Q9NVZ	NECAP2	Adaptin ear-binding coat-associated protein 2	VRPASTGGLSLLPPPPGGK	_VRPAS(ph)TGGLSLLPPPPGGK_	0	0	1	1	3	627.671	1879.99	48.019	3.7887e-21	2	11301	88.627	86.011	97491000	57482000	40009000	0.32285	P3000_Rep2_7_1_1	enriched	7
Q9NVZ	NECAP2	Adaptin ear-binding coat-associated protein 2	VRPASTGGLSLLPPPPGGK	_VRPAS(ph)TGGLSLLPPPPGGK_	0	0	1	1	3	627.671	1879.99	47.999	4.9612e-05	2	11354	49.125	47.735	87572000	51319000	36253000	0.33597	P3000_Rep1_7_1_1	enriched	7
Q9NVZ	NECAP2	Adaptin ear-binding coat-associated protein 2	AAEWQLDQPSWSGR	_AAEWQLDQPSWSGR_	0	0	0	0	2	815.884	1629.75	59.333	0.032251	1	12539	38.376	17.316	81443	81443	10000	8.1443	P3056_10_02_1_01_3218	depleted	10
Q9NVZ	NECAP2	Adaptin ear-binding coat-associated protein 2	TSGELFAQAPVDQFPGTAVESVTDSSR	_TSGELFAQAPVDQFPGTAVESVTDSSR_	0	0	0	0	3	932.782	2795.32	71.329	0.017606	1	21387	27.119	22.593	326190	326190	10000	32.619	P3056_08_01_1_01_3213	depleted	8
Q9NVZ	NECAP2	Adaptin ear-binding coat-associated protein 2	TSGELFAQAPVDQFPGTAVESVTDSSR	_TSGELFAQAPVDQFPGTAVESVTDSSR_	0	0	0	0	3	932.782	2795.32	71.334	6.1056e-05	1	21415	47.286	38.439	208230	10000	208230	0.0480238	P3056_08_01_1_01_3213	depleted	8
Q9NVZ	NECAP2	Adaptin ear-binding coat-associated protein 2	TSGELFAQAPVDQFPGTAVESVTDSSR	_TSGELFAQAPVDQFPGTAVESVTDSSR_	0	0	0	0	3	932.782	2795.32	71.402	0.0022148	1	21262	32.266	26.559	422060	250950	171110	1.5995	P3056_08_02_1_01_3214	depleted	8
P0774	APRT	Adenine phosphoribosyltransferase	IDYIAGLDSR	_IDYIAGLDS(ph)R_	0	0	1	0	2	601.776	1201.54	45.263	0.0021484	1	10821	69.92	52.803	19706000	12832000	6874500	0.40788	P3000_Rep2_6_1_1	enriched	6
P0774	APRT	Adenine phosphoribosyltransferase	IDYIAGLDSR	_IDYIAGLDS(ph)R_	0	0	1	0	2	601.776	1201.54	45.266	0.016351	1	10695	47.037	31.097	7219100	4411900	2807300	0.75091	P3000_Rep1_6_1_1	enriched	6
P2352	AHCY	Adenosylhomocysteinase	ALDIAENEMPGLMR	_ALDIAENEMPGLMR_	0	0	0	0	2	780.381	1558.75	68.277	3.7643e-16	1	20941	104.95	87.743	491930	491930	10000	49.193	P3056_11_01_1_01_3219	depleted	11
P0056	AK1	Adenylate kinase isoenzyme 1	EVQQGEEFER	_EVQQGEEFER_	0	0	0	0	2	625.786	1249.56	25.764	0.015382	1	5820	53.237	38.558	4049100	1432200	2616900	0.35516	P3000_Rep2_6_1_1	enriched	6
P0056	AK1	Adenylate kinase isoenzyme 1	VNAEGSVDSVFSQVCTHLDALK	_VNAEGS(ph)VDSVFSQVCTHLDALK_	0	0	1	0	3	819.377	2455.11	62.265	3.0777e-08	1	14972	45.363	39.531	9793000	2794900	6998200	0.16405	P3000_Rep1_3_1_1	enriched	3
P0056	AK1	Adenylate kinase isoenzyme 1	YGYTHLSTGDLLR	_YGYTHLSTGDLLR_	0	0	0	0	3	499.256	1494.75	42.753	0.016116	1	10216	30.308	15.876	5172600	1862500	3310100	0.48612	P3000_Rep2_5_1_1	enriched	5
P0056	AK1	Adenylate kinase isoenzyme 1	EVQQGEEFER	_EVQQGEEFER_	0	0	0	0	2	625.786	1249.56	26.041	0.017247	1	5820	53.237	38.558	4049100	1432200	2616900	0.24249	P3000_Rep2_6_1_1	enriched	6
P0056	AK1	Adenylate kinase isoenzyme 1	VNAEGSVDSVFSQVCTHLDALK	_VNAEGS(ph)VDSVFSQVCTHLDALK_	0	0	1	0	3	819.377	2455.11	62.125	2.9473e-06	1	14972	45.363	39.531	9793000	2794900	6998200	0.11088	P3000_Rep1_3_1_1	enriched	3
P0056	AK1	Adenylate kinase isoenzyme 1	YGYTHLSTGDLLR	_YGYTHLSTGDLLR_	0	0	0	0	3	499.256	1494.75	42.72	0.010951	1	10216	30.308	15.876	5172600	1862500	3310100	0.42951	P3000_Rep2_5_1_1	enriched	5
P0056	AK1	Adenylate kinase isoenzyme 1	ATEPVIAFYEK	_ATEPVIAFYEK_	0	0	0	0	2	634.332	1266.65	71.101	0.0097305	1	13350	29.805	19.256	10845000	2130300	8714200	0.46687	P3056_06_01_1_01_3209	depleted	6
P0056	AK1	Adenylate kinase isoenzyme 1	EVQQGEEFER	_EVQQGEEFER_	0	0	0	0	2	625.786	1249.56	29.018	1.4671e-31	3	4374	157.68	157.68	131630	19059	112570	0.12827	P3056_07_02_1_01_3212	depleted	7
P0056	AK1	Adenylate kinase isoenzyme 1	GFLIDGYPR	_GFLIDGYPR_	0	0	0	0	2	519.274	1036.53	54.283	0.0053427	2	10851	47.603	36.009	584020	174050	409970	0.42906	P3056_12_02_1_01_3222	depleted	12
P0056	AK1	Adenylate kinase isoenzyme 1	GFLIDGYPR	_GFLIDGYPR_	0	0	0	0	2	519.274	1036.53	54.279	0.0012043	5	10757	53.756	38.161	802080	213980	588100	0.44783	P3056_12_01_1_01_3221	depleted	12
P0056	AK1	Adenylate kinase isoenzyme 1	IGQPTLLLYVDAGPETMTQR	_IGQPTLLLYVDAGPETMTQR_	0	0	0	0	2	1102.08	2202.14	72.492	5.6701e-19	3	26301	98.543	85.748	887940	399840	488100	0.71186	P3056_03_01_1_01_3203	depleted	3
P0056	AK1	Adenylate kinase isoenzyme 1	IGQPTLLLYVDAGPETMTQR	_IGQPTLLLYVDAGPETMTQR_	0	0	0	0	2	1102.08	2202.14	72.378	1.5949e-45	3	26585	122.64	115.7	834110	371580	462530	0.72774	P3056_03_02_1_01_3204	depleted	3
P0056	AK1	Adenylate kinase isoenzyme 1	IGQPTLLLYVDAGPETMTQR	_IGQPTLLLYVDAGPETMTQR_	0	0	0	0	2	1102.08	2202.14	72.258	1.7093e-37	1	25646	106.42	100.88	370810	10000	370810	0.026968	P3056_04_02_1_01_3206	depleted	4
P0056	AK1	Adenylate kinase isoenzyme 1	IGQPTLLLYVDAGPETMTQR	_IGQPTLLLYVDAGPETMTQR_	0	0	0	0	3	735.052	2202.14	72.248	1.9794e-08	1	25687	76.492	66.802	497230	10000	497230	0.0201114	P3056_04_02_1_01_3206	depleted	4
P0056	AK1	Adenylate kinase isoenzyme 1	IIFVVGGPGSGK	_IIFVVGGPGSGK_	0	0	0	0	2	565.832	1129.65	49.371	0.0011278	17	12400	63.473	63.473	1036400	561280	475090	1.3116	P3056_02_02_1_01_3202	depleted	2
P0056	AK1	Adenylate kinase isoenzyme 1	KVNAEGSVDSVFSQVCTHLDALK	_KVNAEGSVDSVFSQVCTHLDALK_	0	0	0	1	3	835.42	2503.24	71.577	6.697e-16	3	18649	65.207	60.08	1460800	471940	988890	0.47549	P3056_03_01_1_01_3203	depleted	3
P0056	AK1	Adenylate kinase isoenzyme 1	KVNAEGSVDSVFSQVCTHLDALK	_KVNAEGSVDSVFSQVCTHLDALK_	0	0	0	1	4	626.817	2503.24	71.518	2.5154e-49	1	18753	117.35	99.029	3655700	1174800	2480900	0.45019	P3056_03_02_1_01_3204	depleted	3
P0056	AK1	Adenylate kinase isoenzyme 1	KVNAEGSVDSVFSQVCTHLDALK	_KVNAEGSVDSVFSQVCTHLDALK_	0	0	0	1	3	835.42	2503.24	71.518	3.1655e-07	2	18760	54.559	49.626	2114900	701020	1413900	0.45858	P3056_03_02_1_01_3204	depleted	3
P0056	AK1	Adenylate kinase isoenzyme 1	VNAEGSVDSVFSQVCTHLDALK	_VNAEGSVDSVFSQVCTHLDALK_	0	0	0	0	3	792.722	2375.14	75.006	5.67e-142	4	28462	186.92	167.01	5495500	1159300	4336200	0.30104	P3056_01_02_1_01_3200	depleted	1
P0056	AK1	Adenylate kinase isoenzyme 1	YGYTHLSTGDLLR	_YGYTHLSTGDLLR_	0	0	0	0	3	499.256	1494.75	68.018	0.0010632	1	10324	43.03	43.03	1126400	401340	725060	0.57895	P3056_05_02_1_01_3208	depleted	5
P3056	ADSL	Adenylosuccinate lyase	HLMTLVMDPLQTASVQWFER	_HLMTLVMDPLQTASVQWFER_	0	0	0	0	3	801.405	2401.19	97.799	0.0010823	1	34583	35.875	32.541	711170	573200	137970	3.034	P3056_01_01_1_01_3199	depleted	1
P3056	ADSL	Adenylosuccinate lyase	HLMTLVMDPLQTASVQWFER	_HLMTLVMDPLQTASVQWFER_	0	0	0	0	3	801.405	2401.19	97.813	7.3364e-37	2	33680	118.37	109.76	1426700	1149000	277670	4.7683	P3056_01_02_1_01_3200	depleted	1
P3056	ADSL	Adenylosuccinate lyase	VDIEVLSVLASLGASVHK	_VDIEVLSVLASLGASVHK_	0	0	0	0	3	613.019	1836.04	107.43	0.0028314	1	35659	41.422	29.78	280790	280790	10000	28.079	P3056_03_01_1_01_3203	depleted	3
P3056	ADSL	Adenylosuccinate lyase	VDIEVLSVLASLGASVHK	_VDIEVLSVLASLGASVHK_	0	0	0	0	3	613.019	1836.04	107.5	0.014545	1	35685	30.945	25.23	302160	302160	10000	30.216	P3056_03_02_1_01_3204	depleted	3
Q0151	CAP1	Adenylyl cyclase-associated protein 1	AGAAPYVQAFDSLLAGPVAEYLK	_AGAAPYVQAFDSLLAGPVAEYLK_	0	0	0	0	3	784.414	2350.22	120.53	3.4736e-23	1	40388	73.672	66.574	138270	87968	50301	1.4395	P3056_03_01_1_01_3203	depleted	3
Q0151	CAP1	Adenylyl cyclase-associated protein 1	AGAAPYVQAFDSLLAGPVAEYLK	_AGAAPYVQAFDSLLAGPVAEYLK_	0	0	0	0	3	784.414	2350.22	120.56	0.012256	1	40507	23.869	19.112	145640	91043	54600	1.4244	P3056_03_02_1_01_3204	depleted	3
Q0151	CAP1	Adenylyl cyclase-associated protein 1	EIGGDVQK	_EIGGDVQK_	0	0	0	0	1	845.436	844.429	21.358	0.043364	1	4159	52.716	26.822	287070	175830	111240	1.6319	P3056_01_01_1_01_3199	depleted	1
Q0151	CAP1	Adenylyl cyclase-associated protein 1	EIGGDVQK	_EIGGDVQK_	0	0	0	0	2	423.222	844.429	21.438	0.013101	2	3721	49.097	19.43	168950	112040	56903	1.8216	P3056_01_02_1_01_3200	depleted	1
Q0151	CAP1	Adenylyl cyclase-associated protein 1	LFNHLSAVSESIQALGWVAMAPK	_LFNHLSAVSESIQALGWVAMAPK_	0	0	0	0	3	823.77	2468.29	96.029	2.3338e-23	1	33878	75.064	70.064	131200	86650	44553	2.0783	P3056_01_01_1_01_3199	depleted	1
Q0151	CAP1	Adenylyl cyclase-associated protein 1	LFNHLSAVSESIQALGWVAMAPK	_LFNHLSAVSESIQALGWVAMAPK_	0	0	0	0	3	823.77	2468.29	96.004	1.473e-87	1	32866	142.85	126.14	204060	204060	10000	20.406	P3056_01_02_1_01_3200	depleted	1
Q0151	CAP1	Adenylyl cyclase-associated protein 1	LFNHLSAVSESIQALGWVAMAPK	_LFNHLSAVSESIQALGWVAMAPK_	0	0	0	0	3	823.77	2468.29	95.745	2.2423e-05	1	30274	56.684	47.485	158330	158330	10000	15.833	P3056_02_02_1_01_3202	depleted	2
Q0151	CAP1	Adenylyl cyclase-associated protein 1	LSDLLAPISEQIK	_LSDLLAPISEQIK_	0	0	0	0	2	713.911	1425.81	69.309	0.037594	1	21058	23.956	13.107	189650	64835	124810	0.5092	P3056_06_02_1_01_3210	depleted	6
Q0151	CAP1	Adenylyl cyclase-associated protein 1	NSLDCEIVSAK	_NSLDCEIVSAK_	0	0	0	0	2	618.3	1234.59	55.95	0.0028865	1	6954	51.135	34.464	100070	68465	31602	1.9806	P3056_05_01_1_01_3207	depleted	5
Q0151	CAP1	Adenylyl cyclase-associated protein 1	NSLDCEIVSAK	_NSLDCEIVSAK_	0	0	0	0	2	618.3	1234.59	55.982	0.0029106	2	6465	51.726	31.876	189580	130530	59052	2.3333	P3056_05_02_1_01_3208	depleted	5
Q0151	CAP1	Adenylyl cyclase-associated protein 1	SSEMNVLIPTEGGDFNEFPVPEQFK	_SSEMNVLIPTEGGDFNEFPVPEQFK_	0	0	0	0	3	937.778	2810.31	93.778	8.8983e-08	2	28134	53.481	41.883	668730	471220	197510	2.5789	P3056_12_02_1_01_3222	depleted	12
Q0151	CAP1	Adenylyl cyclase-associated protein 1	SSEMNVLIPTEGGDFNEFPVPEQFK	_SSEMNVLIPTEGGDFNEFPVPEQFK_	0	0	0	0	3	937.778	2810.31	93.779	0.0048926	2	28321	29.135	26.71	354780	253820	100950	3.3657	P3056_12_01_1_01_3221	depleted	12
Q0151	CAP1	Adenylyl cyclase-associated protein 1	VENQENVSNLVIEDTELK	_VENQENVSNLVIEDTELK_	0	0	0	0	2	1037.02	2072.03	68.011	2.6247e-12	1	17139	70.986	65.134	241500	161490	80012	1.9456	P3056_03_01_1_01_3203	depleted	3
Q0151	CAP1	Adenylyl cyclase-associated protein 1	VENQENVSNLVIEDTELK	_VENQENVSNLVIEDTELK_	0	0	0	0	2	1037.02	2072.03	67.948	0.00035008	1	17244	44.788	36.298	291160	193960	97204	1.7156	P3056_03_02_1_01_3204	depleted	3
P8407	ARF1	ADP-ribosylation factor 1	HRNWYIQATCATSGDGLYEGLDWLSNQLR	_HRNWYIQATCATSGDGLYEGLDWLSNQLR_	0	0	0	1	4	856.909	3423.61	75.082	0.03341	1	28406	25.361	19.023	164100	164100	10000	16.41	P3056_04_02_1_01_3206	depleted	4
P8407	ARF1	ADP-ribosylation factor 1	LGEIVTTIPTIGFNVETVEYK	_LGEIVTTIPTIGFNVETVEYK_	0	0	0	0	2	1162.13	2322.24	77.934	0.00061402	1	26778	42.618	39.734	127670	104050	23618	5.1222	P3056_09_02_1_01_3216	depleted	9
P8407	ARF1	ADP-ribosylation factor 1	QDLPNAMNAAEITDK	_QDLPNAMNAAEITDK_	0	0	0	0	2	815.891	1629.77	55.136	1.8334e-05	1	11646	78.69	62.027	490040	393790	96247	2.4114	P3056_07_01_1_01_3211	depleted	7
Q9NZ5	GGA3	ADP-ribosylation factor-binding protein GGA3	TLIPSPPPRPK	_TLIPS(ph)PPPRPK_	0	0	1	1	3	428.235	1281.68	36.607	0.0013641	1	8590	70.889	52.752	14879000	10461000	4418300	0.7708	P3000_Rep2_2_1_1	enriched	2
Q9NZ5	GGA3	ADP-ribosylation factor-binding protein GGA3	TLIPSPPPRPK	_TLIPS(ph)PPPRPK_	0	0	1	1	2	641.85	1281.68	36.601	0.027649	1	8591	42.785	29.777	2925600	2925600	10000	292.56	P3000_Rep2_2_1_1	enriched	2
Q8IZ8	ALDH16A1	Aldehyde dehydrogenase family 16 member A1	AWDQEAEGAGPELGLR	_AWDQEAEGAGPELGLR_	0	0	0	0	2	849.908	1697.8	44.74	9.7546e-07	1	10707	66.022	59.544	2827500	2827500	10000	282.75	P3000_Rep2_9_1_1	enriched	9
Q8IZ8	ALDH16A1	Aldehyde dehydrogenase family 16 member A1	DSSGNLHGYVAEGGAK	_DSSGNLHGYVAEGGAK_	0	0	0	0	3	521.246	1560.72	28.069	2.9539e-06	1	6352	55.437	41.005	5195900	3862000	1333900	3.5309	P3000_Rep2_5_1_1	enriched	5
Q8IZ8	ALDH16A1	Aldehyde dehydrogenase family 16 member A1	SSRPIRDSSGNLHGYVAEGGAK	_SSRPIRDS(ph)SGNLHGYVAEGGAK_	0	0	1	2	4	585.279	2337.09	27.857	9.0617e-28	1	6270	90.946	71.877	15013000	12293000	2720400	1.0227	P3000_Rep2_6_1_1	enriched	6
Q8IZ8	ALDH16A1	Aldehyde dehydrogenase family 16 member A1	SSRPIRDSSGNLHGYVAEGGAK	_SSRPIRDS(ph)SGNLHGYVAEGGAK_	0	0	1	2	4	585.279	2337.09	27.856	9.3722e-13	1	6433	62.032	51.411	10218000	9010800	1207200	2.0427	P3000_Rep1_6_1_1	enriched	6
Q8IZ8	ALDH16A1	Aldehyde dehydrogenase family 16 member A1	AALLWALAAALER	_AALLWALAAALER_	0	0	0	0	2	684.904	1367.79	95.053	0.044745	1	37187	36.292	17.161	70467	70467	10000	7.0467	P3056_04_02_1_01_3206	depleted	4
Q8IZ8	ALDH16A1	Aldehyde dehydrogenase family 16 member A1	AALLWALAAALER	_AALLWALAAALER_	0	0	0	0	2	684.904	1367.79	96.356	0.0028735	2	35456	42.317	37.101	494640	396940	97698	3.3752	P3056_05_02_1_01_3208	depleted	5
Q8IZ8	ALDH16A1	Aldehyde dehydrogenase family 16 member A1	ALWLPMGD	_ALWLPM(ox)GD_	0	1	0	0	1	918.439	917.432	69.557	0.028682	1	17239	44.611	36.671	269790	191200	78582	3.1723	P3056_08_02_1_01_3214	depleted	8
Q8IZ8	ALDH16A1	Aldehyde dehydrogenase family 16 member A1	DPSVPTGGCK	_DPSVPTGGCK_	0	0	0	0	2	509.237	1016.46	21.163	0.00401	5	3551	47.706	31.028	115170	79704	35466	2.3623	P3056_02_02_1_01_3202	depleted	2
Q8IZ8	ALDH16A1	Aldehyde dehydrogenase family 16 member A1	DSSGNLHGYVAEGGAK	_DSSGNLHGYVAEGGAK_	0	0	0	0	3	521.246	1560.72	45.333	1.2027e-07	1	4635	65.231	54.878	124180	94473	29702	3.9106	P3056_05_01_1_01_3207	depleted	5
Q8IZ8	ALDH16A1	Aldehyde dehydrogenase family 16 member A1	EALLVANGTPR	_EALLVANGTPR_	0	0	0	0	2	570.822	1139.63	40.891	0.0028547	1	6692	50.354	50.354	62034	43129	18906	1.8087	P3056_12_02_1_01_3222	depleted	12
Q8IZ8	ALDH16A1	Aldehyde dehydrogenase family 16 member A1	EIFTSLEYGPVPESHACALAWLDTQDR	_EIFTSLEYGPVPESHACALAWLDTQDR_	0	0	0	0	3	1035.83	3104.45	71.454	0.002782	1	24266	36.049	30.929	431300	431300	10000	43.13	P3056_08_01_1_01_3213	depleted	8
Q8IZ8	ALDH16A1	Aldehyde dehydrogenase family 16 member A1	GAAACDLVQR	_GAAACDLVQR_	0	0	0	0	2	530.764	1059.51	31.473	0.0072131	1	4877	62.466	47.787	70983	70983	10000	7.0983	P3056_07_02_1_01_3212	depleted	7
Q8IZ8	ALDH16A1	Aldehyde dehydrogenase family 16 member A1	GAVEAAHQAFPGWAGQSPGAR	_GAVEAAHQAFPGWAGQSPGAR_	0	0	0	0	3	689.005	2063.99	52.336	6.5538e-11	3	10160	63.302	58.685	306840	253680	53162	3.6648	P3056_07_02_1_01_3212	depleted	7
Q8IZ8	ALDH16A1	Aldehyde dehydrogenase family 16 member A1	GLDGAVDMGAR	_GLDGAVDMGAR_	0	0	0	0	2	531.256	1060.5	37.027	0.0025149	2	6783	59.198	46.162	98509	80799	17710	4.594	P3056_10_01_1_01_3217	depleted	10
Q8IZ8	ALDH16A1	Aldehyde dehydrogenase family 16 member A1	LLIQESVWDEAMR	_LLIQESVWDEAMR_	0	0	0	0	2	795.403	1588.79	70.716	0.044745	1	20500	36.292	24.373	219630	219630	10000	21.963	P3056_05_01_1_01_3207	depleted	5
Q8IZ8	ALDH16A1	Aldehyde dehydrogenase family 16 member A1	LLIQESVWDEAMR	_LLIQESVWDEAMR_	0	0	0	0	2	795.403	1588.79	66.457	0.021658	1	22290	44.511	32.592	521160	10000	521160	0.019188	P3056_06_01_1_01_3209	depleted	6
Q8IZ8	ALDH16A1	Aldehyde dehydrogenase family 16 member A1	LLIQESVWDEAMR	_LLIQESVWDEAMR_	0	0	0	0	2	795.403	1588.79	66.671	0.031118	1	22231	25.448	19.173	831180	282980	548200	0.55923	P3056_06_02_1_01_3210	depleted	6
Q8IZ8	ALDH16A1	Aldehyde dehydrogenase family 16 member A1	LLIQESVWDEAMRR	_LLIQESVWDEAMRR_	0	0	0	1	3	582.638	1744.89	67.616	0.028762	1	17868	22.55	7.5624	629740	600240	29498	16.649	P3056_11_02_1_01_3220	depleted	11
Q8IZ8	ALDH16A1	Aldehyde dehydrogenase family 16 member A1	LLWTLESLVTGR	_LLWTLESLVTGR_	0	0	0	0	2	694.401	1386.79	97.516	2.6093e-11	2	29608	101.89	101.89	2951700	2951700	10000	295.17	P3056_12_01_1_01_3221	depleted	12
Q5VST	ABHD17B	Alpha/beta hydrolase domain-containing protein 17B	LKQFVSQELVNL	_LKQFVS(ph)QELVNL_	0	0	1	1	2	749.389	1496.76	56.057	0.010223	1	13555	49.595	38.012	4028800	4028800	10000	402.88	P3000_Rep2_9_1_1	enriched	9
Q5VST	ABHD17B	Alpha/beta hydrolase domain-containing protein 17B	LKQFVSQELVNL	_LKQFVS(ph)QELVNL_	0	0	1	1	2	749.389	1496.76	56.077	0.003508	1	13528	59.709	51.367	2825600	2825600	10000	282.56	P3000_Rep1_9_1_1	enriched	9
P3561	ADD1	Alpha-adducin	AAVVTSPPPTTAPHK	_AAVVT(ph)SPPPTTAPHK_	0	0	1	0	3	518.596	1552.77	27.08	8.8808e-15	1	6121	81.656	57.175	241780000	122740000	119040000	0.24653	P3000_Rep1_7_1_1	enriched	6
P3561	ADD1	Alpha-adducin	AAVVTSPPPTTAPHK	_AAVVTS(ph)PPPTTAPHK_	0	0	1	0	3	518.596	1552.77	27.176	0.00027016	1	6030	66.289	51.631	5538600000	4686500000	852090000	3.3424	P3000_Rep2_6_1_1	enriched	6
P3561	ADD1	Alpha-adducin	AAVVTSPPPTTAPHK	_AAVVTS(ph)PPPTTAPHK_	0	0	1	0	2	777.39	1552.77	27.138	4.7681e-15	1	6048	80.738	64.556	1227400000	1030900000	196580000	3.2403	P3000_Rep2_6_1_1	enriched	6
P3561	ADD1	Alpha-adducin	AAVVTSPPPTTAPHK	_AAVVT(ph)SPPPTTAPHK_	0	0	1	0	2	777.39	1552.77	27.214	0.00037446	1	6077	51.495	40.851	122910000	68248000	54660000	0.35448	P3000_Rep2_7_1_1	enriched	7
P3561	ADD1	Alpha-adducin	AAVVTSPPPTTAPHK	_AAVVT(ph)SPPPTTAPHK_	0	0	1	0	3	518.596	1552.77	27.207	8.8808e-15	1	6087	81.656	51.081	617200000	351200000	266000000	0.31868	P3000_Rep2_7_1_1	enriched	7
P3561	ADD1	Alpha-adducin	AAVVTSPPPTTAPHK	_AAVVT(ph)SPPPTTAPHK_	0	0	1	0	4	389.199	1552.77	27.23	3.2505e-05	1	6183	55.98	48.614	25009000	13277000	11732000	0.46331	P3000_Rep2_7_1_1	enriched	7
P3561	ADD1	Alpha-adducin	AAVVTSPPPTTAPHK	_AAVVTSPPPTTAPHK_	0	0	0	0	3	491.94	1472.8	26.473	1.4093e-06	1	5987	71.879	64.749	9256700	7686700	1570000	4.7571	P3000_Rep2_6_1_1	enriched	6
P3561	ADD1	Alpha-adducin	AAVVTSPPPTTAPHKER	_AAVVTS(ph)PPPTTAPHKER_	0	0	1	1	3	613.644	1837.91	24.788	1.8784e-07	1	5782	56.708	37.876	3111800000	2775200000	336600000	5.0033	P3000_Rep2_6_1_1	enriched	6
P3561	ADD1	Alpha-adducin	AAVVTSPPPTTAPHKER	_AAVVT(ph)SPPPTTAPHKER_	0	0	1	1	3	613.644	1837.91	24.882	0.0039449	1	5525	40.968	32.626	141750000	121410000	20339000	1.6594	P3000_Rep2_7_1_1	enriched	7
P3561	ADD1	Alpha-adducin	EDGHRTSTSAVPNLFVPLNTNPK	_EDGHRTSTS(ph)AVPNLFVPLNTNPK_	0	0	1	1	4	644.314	2573.23	51.478	3.5881e-25	1	12355	79.407	69.059	419900000	341780000	78125000	1.28	P3000_Rep1_3_1_1	enriched	3
P3561	ADD1	Alpha-adducin	EDGHRTSTSAVPNLFVPLNTNPK	_EDGHRT(ph)STSAVPNLFVPLNTNPK_	0	0	1	1	3	858.75	2573.23	52.355	2.5905e-16	1	12702	61.345	50.579	310980000	250390000	60585000	2.4686	P3000_Rep2_3_1_1	enriched	3
P3561	ADD1	Alpha-adducin	GSDSIAYDK	_GSDSIAYDK_	0	0	0	0	2	478.222	954.429	23.275	0.0024831	1	5370	58.699	42.501	12210000	11199000	1011800	5.932	P3000_Rep1_2_1_1	enriched	2
P3561	ADD1	Alpha-adducin	INLQGDIVDR	_INLQGDIVDR_	0	0	0	0	2	571.812	1141.61	40.137	0.0052414	1	9560	69.721	28.321	21641000	10572000	11069000	0.9078	P3000_Rep2_2_1_1	enriched	2
P3561	ADD1	Alpha-adducin	KQKGSEENLDEAR	_KQKGS(ph)EENLDEAR_	0	0	1	2	3	528.574	1582.7	17.735	9.9218e-210	1	4037	132.51	94.736	57275000	157310	57117000	0.00275417	P3000_Rep1_2_1_1	enriched	2
P3561	ADD1	Alpha-adducin	KQKGSEENLDEAR	_KQKGS(ph)EENLDEAR_	0	0	1	2	3	528.574	1582.7	17.85	2.1178e-265	1	3993	140.89	109.81	94239000	133460	94105000	0.0010277	P3000_Rep2_2_1_1	enriched	2
P3561	ADD1	Alpha-adducin	KYSDVEVPASVTGYSFASDGDSGTCSPLR	_KYSDVEVPASVTGYSFASDGDSGT(ph)CSPLR_	0	0	1	1	3	1044.79	3131.34	48.488	1.205e-18	1	11619	53.197	51.794	24418000	19739000	4678400	1.6226	P3000_Rep1_2_1_1	enriched	2
P3561	ADD1	Alpha-adducin	KYSDVEVPASVTGYSFASDGDSGTCSPLR	_KYSDVEVPASVTGYSFASDGDSGTCS(ph)PLR_	0	0	1	1	3	1044.79	3131.34	48.627	6.1035e-10	1	11745	40.849	39.89	32786000	26667000	6118600	3.6691	P3000_Rep2_2_1_1	enriched	2
P3561	ADD1	Alpha-adducin	SPGSPVGEGTGSPPK	_SPGS(ph)PVGEGTGSPPK_	0	0	1	0	2	717.319	1432.62	23.77	6.6043e-05	1	5471	54.964	45.395	25839000	20714000	5124400	1.3847	P3000_Rep1_2_1_1	enriched	2
P3561	ADD1	Alpha-adducin	SPGSPVGEGTGSPPK	_SPGS(ph)PVGEGTGSPPK_	0	0	1	0	2	717.319	1432.62	23.92	0.00027931	1	5440	45.357	33.041	780540000	749010000	31530000	22.731	P3000_Rep1_10_1_1	enriched	9
P3561	ADD1	Alpha-adducin	SPGSPVGEGTGSPPK	_SPGS(ph)PVGEGTGSPPK_	0	0	1	0	2	717.319	1432.62	23.939	7.3161e-05	1	5360	52.185	35.835	3274900000	2666400000	608570000	4.5283	P3000_Rep1_11_1_1	enriched	10
P3561	ADD1	Alpha-adducin	SPGSPVGEGTGSPPK	_SPGS(ph)PVGEGTGSPPK_	0	0	1	0	2	717.319	1432.62	23.895	0.00024986	1	5472	45.916	28.287	64255000	59654000	4600600	5.3615	P3000_Rep2_1_1_1	enriched	1
P3561	ADD1	Alpha-adducin	SPGSPVGEGTGSPPK	_SPGS(ph)PVGEGTGSPPK_	0	0	1	0	2	717.319	1432.62	23.972	6.1299e-05	1	5367	65.423	48.17	218690000	170100000	48594000	1.6222	P3000_Rep2_2_1_1	enriched	2
P3561	ADD1	Alpha-adducin	SPGSPVGEGTGSPPK	_SPGS(ph)PVGEGTGSPPK_	0	0	1	0	2	717.319	1432.62	23.884	7.4644e-05	1	5374	52.866	34.904	2055000000	1973900000	81104000	7.598	P3000_Rep2_10_1_1	enriched	10
P3561	ADD1	Alpha-adducin	SPGSPVGEGTGSPPK	_SPGS(ph)PVGEGTGSPPK_	0	0	1	0	3	478.548	1432.62	23.869	0.00026646	1	5403	67.153	62.458	191710000	182590000	9119300	8.121	P3000_Rep2_10_1_1	enriched	10
P3561	ADD1	Alpha-adducin	SPGSPVGEGTGSPPK	_SPGS(ph)PVGEGTGSPPK_	0	0	1	0	2	717.319	1432.62	23.859	4.1031e-05	1	5399	62.556	37.682	210470000	169740000	40730000	1.2042	P3000_Rep2_12_1_1	enriched	12
P3561	ADD1	Alpha-adducin	SPGSPVGEGTGSPPKWQIGEQEFEALMR	_SPGS(ph)PVGEGTGS(ph)PPKWQIGEQEFEALMR_	0	0	2	1	4	783.595	3130.35	65.481	1.2933e-39	1	15767	80.116	72.88	84936000	70484000	14452000	1.6446	P3000_Rep1_2_1_1	enriched	2
P3561	ADD1	Alpha-adducin	SRSPGSPVGEGTGSPPK	_S(ph)RSPGSPVGEGTGSPPK_	0	0	1	1	3	559.593	1675.76	23.115	2.169e-09	1	5299	72.433	63.151	145270000	119070000	26209000	2.0338	P3000_Rep1_12_1_1	enriched	11
P3561	ADD1	Alpha-adducin	SRSPGSPVGEGTGSPPK	_S(ph)RSPGSPVGEGTGSPPK_	0	0	1	1	3	559.593	1675.76	21.954	1.8836e-05	1	4941	46.35	37.068	34467000	29292000	5174800	4.6101	P3000_Rep2_2_1_1	enriched	2
P3561	ADD1	Alpha-adducin	SRSPGSPVGEGTGSPPK	_SRSPGS(ph)PVGEGTGSPPK_	0	0	1	1	3	559.593	1675.76	21.989	7.5526e-08	1	4981	69.525	60.243	610970000	602110000	8866300	18.194	P3000_Rep2_11_1_1	enriched	11
P3561	ADD1	Alpha-adducin	SRSPGSPVGEGTGSPPK	_S(ph)RSPGSPVGEGTGSPPK_	0	0	1	1	3	559.593	1675.76	21.962	1.395e-08	1	4934	70.959	63.448	1450800000	1208200000	242570000	1.348	P3000_Rep2_12_1_1	enriched	12
P3561	ADD1	Alpha-adducin	SRSPGSPVGEGTGSPPK	_SRSPGS(ph)PVGEGTGSPPK_	0	0	1	1	3	559.593	1675.76	23.037	0	1	5293	158.45	141.68	312790000	258930000	53853000	1.4512	P3000_Rep2_12_1_1	enriched	12
P3561	ADD1	Alpha-adducin	SRSPGSPVGEGTGSPPK	_S(ph)RSPGS(ph)PVGEGTGSPPK_	0	0	2	1	3	586.248	1755.72	22.801	1.1335e-35	1	5127	92.565	83.283	381050000	327760000	53289000	2.4556	P3000_Rep2_8_1_1	enriched	8
P3561	ADD1	Alpha-adducin	TSTSAVPNLFVPLNTNPK	_T(ph)STSAVPNLFVPLNTNPK_	0	0	1	0	3	660.666	1978.98	58.695	1.1716e-25	1	14129	84.375	81.407	39775000	32297000	7477400	2.3333	P3000_Rep1_9_1_1	enriched	8
P3561	ADD1	Alpha-adducin	TSTSAVPNLFVPLNTNPK	_T(ph)STSAVPNLFVPLNTNPK_	0	0	1	0	2	990.496	1978.98	58.705	6.2427e-07	1	14134	51.469	47.248	34937000	26365000	8571200	2.2773	P3000_Rep1_9_1_1	enriched	8
P3561	ADD1	Alpha-adducin	TSTSAVPNLFVPLNTNPK	_TST(ph)SAVPNLFVPLNTNPK_	0	0	1	0	2	990.496	1978.98	58.568	3.8471e-09	1	14142	72.927	68.251	76908000	60884000	16024000	2.4332	P3000_Rep2_9_1_1	enriched	9
P3561	ADD1	Alpha-adducin	WTKEDGHRTSTSAVPNLFVPLNTNPK	_WT(ph)KEDGHRTSTSAVPNLFVPLNTNPK_	0	0	1	2	4	748.12	2988.45	49.731	0.0005143	1	11939	41.551	36.754	6926900	162250	6764600	0.0239852	P3000_Rep1_2_1_1	enriched	2
P3561	ADD1	Alpha-adducin	AAVVTSPPPTTAPHK	_AAVVTSPPPTTAPHK_	0	0	0	0	3	491.94	1472.8	26.806	0.017873	1	6020	33.265	23.193	3346800	3346800	10000	334.68	P3000_Rep2_4_1_1	enriched	4
P3561	ADD1	Alpha-adducin	AAVVTSPPPTTAPHK	_AAVVTSPPPTTAPHK_	0	0	0	0	3	491.94	1472.8	26.75	1.0379e-05	2	5987	71.879	64.749	9256700	7686700	1570000	1.4201	P3000_Rep2_6_1_1	enriched	6
P3561	ADD1	Alpha-adducin	AAVVTSPPPTTAPHK	_AAVVTSPPPTTAPHK_	0	0	0	0	3	491.94	1472.8	26.729	0.00084287	1	6096	51.092	44.816	1245800	1245800	10000	124.58	P3000_Rep1_4_1_1	enriched	4
P3561	ADD1	Alpha-adducin	AAVVTSPPPTTAPHK	_AAVVT(ph)SPPPTTAPHK_	0	0	1	0	3	518.596	1552.77	27.471	0.0015094	1	6186	54.004	40.904	3891400	3891400	10000	389.14	P3000_Rep2_5_1_1	enriched	5
P3561	ADD1	Alpha-adducin	AAVVTSPPPTTAPHK	_AAVVT(ph)SPPPTTAPHK_	0	0	1	0	3	518.596	1552.77	27.453	2.0254e-05	3	6337	77.191	68.877	5538600000	4686500000	852090000	1.2278	P3000_Rep2_6_1_1	enriched	6
P3561	ADD1	Alpha-adducin	AAVVTSPPPTTAPHK	_AAVVTS(ph)PPPTTAPHK_	0	0	1	0	2	777.39	1552.77	27.416	2.2663e-49	3	6356	121.72	105.73	1227400000	1030900000	196580000	1.1726	P3000_Rep2_6_1_1	enriched	6
P3561	ADD1	Alpha-adducin	AAVVTSPPPTTAPHK	_AAVVT(ph)SPPPTTAPHK_	0	0	1	0	4	389.199	1552.77	27.447	0.00059609	1	6040	47.774	40.606	222220000	187970000	34246000	1.1479	P3000_Rep2_6_1_1	enriched	6
P3561	ADD1	Alpha-adducin	AAVVTSPPPTTAPHK	_AAVVT(ph)SPPPTTAPHK_	0	0	1	0	2	777.39	1552.77	79.048	0.0033518	1	19085	45.618	39.14	1751600	1751600	10000	175.16	P3000_Rep2_6_1_1	enriched	6
P3561	ADD1	Alpha-adducin	AAVVTSPPPTTAPHK	_AAVVT(ph)SPPPTTAPHK_	0	0	1	0	3	518.596	1552.77	27.461	4.7451e-08	3	6087	81.656	69.882	617200000	351200000	266000000	0.26844	P3000_Rep2_7_1_1	enriched	7
P3561	ADD1	Alpha-adducin	AAVVTSPPPTTAPHK	_AAVVT(ph)SPPPTTAPHK_	0	0	1	0	2	777.39	1552.77	27.468	0.0017992	1	6077	51.495	44.259	122910000	68248000	54660000	0.27837	P3000_Rep2_7_1_1	enriched	7
P3561	ADD1	Alpha-adducin	AAVVTSPPPTTAPHK	_AAVVT(ph)SPPPTTAPHK_	0	0	1	0	4	389.199	1552.77	27.484	7.005e-05	1	6183	55.98	48.743	25009000	13277000	11732000	0.32778	P3000_Rep2_7_1_1	enriched	7
P3561	ADD1	Alpha-adducin	AAVVTSPPPTTAPHK	_AAVVT(ph)SPPPTTAPHK_	0	0	1	0	3	518.596	1552.77	4.4656	0.00014679	1	847	74.141	61.04	3943900	3943900	10000	394.39	P3000_Rep2_7_1_1	enriched	7
P3561	ADD1	Alpha-adducin	AAVVTSPPPTTAPHK	_AAVVT(ph)SPPPTTAPHK_	0	0	1	0	3	518.596	1552.77	27.436	0.00062749	1	6211	58.98	51.85	10551000	8545800	2005300	2.0468	P3000_Rep2_10_1_1	enriched	10
P3561	ADD1	Alpha-adducin	AAVVTSPPPTTAPHK	_AAVVT(ph)SPPPTTAPHK_	0	0	1	0	2	777.39	1552.77	27.458	0.0083997	1	6221	41.088	34.812	1781000	1781000	10000	178.1	P3000_Rep2_10_1_1	enriched	10
P3561	ADD1	Alpha-adducin	AAVVTSPPPTTAPHK	_AAVVT(ph)SPPPTTAPHK_	0	0	1	0	3	518.596	1552.77	27.512	0.001819	1	6229	51.092	44.816	9678600	5816500	3862000	0.60092	P3000_Rep2_11_1_1	enriched	11
P3561	ADD1	Alpha-adducin	AAVVTSPPPTTAPHK	_AAVVTS(ph)PPPTTAPHK_	0	0	1	0	2	777.39	1552.77	27.421	6.6532e-09	1	6183	82.349	73.556	268080000	228440000	39642000	1	P3000_Rep1_6_1_1	enriched	6
P3561	ADD1	Alpha-adducin	AAVVTSPPPTTAPHK	_AAVVT(ph)SPPPTTAPHK_	0	0	1	0	4	389.199	1552.77	27.418	0.0021393	1	6196	40.278	33.8	121180000	101390000	19792000	1.0082	P3000_Rep1_6_1_1	enriched	6
P3561	ADD1	Alpha-adducin	AAVVTSPPPTTAPHK	_AAVVT(ph)SPPPTTAPHK_	0	0	1	0	3	518.596	1552.77	27.448	8.0314e-13	2	6481	91.616	82.819	2183300000	1833600000	349640000	0.99193	P3000_Rep1_6_1_1	enriched	6
P3561	ADD1	Alpha-adducin	AAVVTSPPPTTAPHK	_AAVVTS(ph)PPPTTAPHK_	0	0	1	0	3	518.596	1552.77	29.015	4.232e-08	1	6793	83.758	63.32	4624000	3744200	879840	2.4078	P3000_Rep1_6_1_1	enriched	6
P3561	ADD1	Alpha-adducin	AAVVTSPPPTTAPHK	_AAVVT(ph)SPPPTTAPHK_	0	0	1	0	3	518.596	1552.77	27.44	4.7451e-08	3	6121	81.656	57.175	241780000	122740000	119040000	0.19636	P3000_Rep1_7_1_1	enriched	7
P3561	ADD1	Alpha-adducin	AAVVTSPPPTTAPHK	_AAVVTS(ph)PPPTTAPHK_	0	0	1	0	2	777.39	1552.77	27.45	8.0036e-05	1	6140	65.949	57.152	34354000	17312000	17042000	0.29446	P3000_Rep1_7_1_1	enriched	7
P3561	ADD1	Alpha-adducin	AAVVTSPPPTTAPHK	_AAVVT(ph)SPPPTTAPHK_	0	0	1	0	3	518.596	1552.77	27.314	0.00076142	1	6271	54.898	48.421	4986200	3725100	1261100	2.1488	P3000_Rep1_9_1_1	enriched	9
P3561	ADD1	Alpha-adducin	AAVVTSPPPTTAPHK	_AAVVT(ph)SPPPTTAPHK_	0	0	1	0	3	518.596	1552.77	27.28	0.0011763	1	6251	55.724	49.247	2818700	2818700	10000	281.87	P3000_Rep1_10_1_1	enriched	10
P3561	ADD1	Alpha-adducin	AAVVTSPPPTTAPHKER	_AAVVT(ph)SPPPTTAPHKER_	0	0	1	1	3	613.644	1837.91	25.109	0.00078863	1	5471	44.252	39.197	111370000	111370000	10000	11137	P3000_Rep2_5_1_1	enriched	5
P3561	ADD1	Alpha-adducin	AAVVTSPPPTTAPHKER	_AAVVT(ph)SPPPTTAPHKER_	0	0	1	1	4	460.484	1837.91	25.147	0.0017439	1	5516	40.493	31.696	30020000	30020000	10000	3002	P3000_Rep2_5_1_1	enriched	5
P3561	ADD1	Alpha-adducin	AAVVTSPPPTTAPHKER	_AAVVT(ph)SPPPTTAPHKER_	0	0	1	1	4	460.484	1837.91	25.072	2.882e-06	2	5430	58.123	49.498	811460000	718660000	92792000	1.8205	P3000_Rep2_6_1_1	enriched	6
P3561	ADD1	Alpha-adducin	AAVVTSPPPTTAPHKER	_AAVVTS(ph)PPPTTAPHKER_	0	0	1	1	3	613.644	1837.91	25.065	4.1188e-98	2	5740	140.35	114.35	3111800000	2775200000	336600000	1.8274	P3000_Rep2_6_1_1	enriched	6
P3561	ADD1	Alpha-adducin	AAVVTSPPPTTAPHKER	_AAVVT(ph)SPPPTTAPHKER_	0	0	1	1	3	613.644	1837.91	25.136	0.0013983	1	5525	40.968	32.626	141750000	121410000	20339000	1.3112	P3000_Rep2_7_1_1	enriched	7
P3561	ADD1	Alpha-adducin	AAVVTSPPPTTAPHKER	_AAVVTS(ph)PPPTTAPHKER_	0	0	1	1	3	613.644	1837.91	25.953	4.9238e-05	1	5841	50.957	42.16	6743200	4868900	1874300	2.1193	P3000_Rep2_7_1_1	enriched	7
P3561	ADD1	Alpha-adducin	AAVVTSPPPTTAPHKER	_AAVVTS(ph)PPPTTAPHKER_	0	0	1	1	3	613.644	1837.91	25.12	2.1008e-23	2	5927	100.28	81.659	1417700000	1255800000	161860000	1.5247	P3000_Rep1_6_1_1	enriched	6
P3561	ADD1	Alpha-adducin	AAVVTSPPPTTAPHKER	_AAVVT(ph)SPPPTTAPHKER_	0	0	1	1	4	460.484	1837.91	25.125	1.4651e-05	1	5971	52.866	44.241	473080000	419950000	53128000	1.5738	P3000_Rep1_6_1_1	enriched	6
P3561	ADD1	Alpha-adducin	CVVHIHTPAGAAVSAMK	_CVVHIHTPAGAAVSAMK_	0	0	0	0	3	583.636	1747.89	35.834	0.017239	1	8424	30.072	24.357	2046100	2046100	10000	204.61	P3000_Rep2_9_1_1	enriched	9
P3561	ADD1	Alpha-adducin	EDGHRTSTSAVPNLFVPLNTNPK	_EDGHRT(ph)STSAVPNLFVPLNTNPK_	0	0	1	1	5	515.653	2573.23	51.424	2.7077e-09	1	12458	57.806	47.729	43198000	34279000	8919500	1.1595	P3000_Rep2_3_1_1	enriched	3
P3561	ADD1	Alpha-adducin	EDGHRTSTSAVPNLFVPLNTNPK	_EDGHRT(ph)STSAVPNLFVPLNTNPK_	0	0	1	1	4	644.314	2573.23	51.403	3.8175e-08	1	12572	53.444	50.883	611570000	500030000	111540000	2.6757	P3000_Rep2_3_1_1	enriched	3
P3561	ADD1	Alpha-adducin	EDGHRTSTSAVPNLFVPLNTNPK	_EDGHRTSTS(ph)AVPNLFVPLNTNPK_	0	0	1	1	3	858.75	2573.23	52.299	5.5957e-28	2	12700	92.924	85.826	310980000	250390000	60585000	2.3647	P3000_Rep2_3_1_1	enriched	3
P3561	ADD1	Alpha-adducin	EDGHRTSTSAVPNLFVPLNTNPK	_EDGHRT(ph)STSAVPNLFVPLNTNPK_	0	0	1	1	6	429.879	2573.23	51.462	8.3736e-08	1	12504	52.144	46.741	4237000	4237000	10000	423.7	P3000_Rep2_3_1_1	enriched	3
P3561	ADD1	Alpha-adducin	EDGHRTSTSAVPNLFVPLNTNPK	_EDGHRT(ph)STSAVPNLFVPLNTNPK_	0	0	1	1	4	644.314	2573.23	51.33	1.8666e-08	1	12368	56.366	53.439	46688000	36995000	9692500	2.288	P3000_Rep2_4_1_1	enriched	4
P3561	ADD1	Alpha-adducin	EDGHRTSTSAVPNLFVPLNTNPK	_EDGHRT(ph)STSAVPNLFVPLNTNPK_	0	0	1	1	3	858.75	2573.23	51.34	6.569e-13	1	12372	64.726	61.681	81267000	60701000	20566000	2.4013	P3000_Rep2_4_1_1	enriched	4
P3561	ADD1	Alpha-adducin	EDGHRTSTSAVPNLFVPLNTNPK	_EDGHRTSTS(ph)AVPNLFVPLNTNPK_	0	0	1	1	5	515.653	2573.23	51.437	2.1006e-43	1	12342	108.44	95.203	15059000	11930000	3129800	1.1001	P3000_Rep1_3_1_1	enriched	3
P3561	ADD1	Alpha-adducin	EDGHRTSTSAVPNLFVPLNTNPK	_EDGHRTSTS(ph)AVPNLFVPLNTNPK_	0	0	1	1	4	644.314	2573.23	51.443	6.6927e-20	2	12355	79.407	69.059	419900000	341780000	78125000	1.0509	P3000_Rep1_3_1_1	enriched	3
P3561	ADD1	Alpha-adducin	EDGHRTSTSAVPNLFVPLNTNPK	_EDGHRT(ph)STSAVPNLFVPLNTNPK_	0	0	1	1	3	858.75	2573.23	52.272	1.4241e-08	1	12534	54.559	51.244	163200000	130870000	32327000	1.0445	P3000_Rep1_3_1_1	enriched	3
P3561	ADD1	Alpha-adducin	EDGHRTSTSAVPNLFVPLNTNPK	_EDGHRT(ph)STSAVPNLFVPLNTNPK_	0	0	1	1	3	858.75	2573.23	51.375	2.0977e-06	1	12168	46.558	43.112	16141000	16141000	10000	1614.1	P3000_Rep1_4_1_1	enriched	4
P3561	ADD1	Alpha-adducin	EDGHRTSTSAVPNLFVPLNTNPK	_EDGHRTS(ph)T(ph)SAVPNLFVPLNTNPK_	0	0	2	1	3	885.405	2653.19	52.611	1.5873e-06	1	12556	50.088	45.29	6763500	5561900	1201600	2.0186	P3000_Rep1_5_1_1	enriched	5
P3561	ADD1	Alpha-adducin	EKSPPDQPAVPHPPPSTPIK	_EKS(ph)PPDQPAVPHPPPSTPIK_	0	0	1	1	3	733.7	2198.08	34.344	3.8733e-07	1	7841	54.521	49.852	46234000	43477000	2756400	4.7674	P3000_Rep2_6_1_1	enriched	6
P3561	ADD1	Alpha-adducin	EKSPPDQPAVPHPPPSTPIK	_EKS(ph)PPDQPAVPHPPPSTPIK_	0	0	1	1	3	733.7	2198.08	34.445	6.0807e-07	1	7862	51.876	48.126	32626000	27665000	4960900	1.4023	P3000_Rep2_7_1_1	enriched	7
P35611-	ADD1	Alpha-adducin	EKSPPDQPAVPHPPPSTPIKLEEGDGCAR	_EKS(ph)PPDQPAVPHPPPSTPIKLEEGDGCAR_	0	0	1	2	4	797.379	3185.49	38.765	2.3866e-10	1	9205	46.76	44.826	36781000	26125000	10655000	0.59546	P3000_Rep2_6_1_1	enriched	6
P3561	ADD1	Alpha-adducin	FRTPSFLK	_FRT(ph)PSFLK_	0	0	1	1	3	359.183	1074.53	43.767	0.027557	1	10335	46.844	36.134	18382000	18382000	10000	1838.2	P3000_Rep2_4_1_1	enriched	4
P3561	ADD1	Alpha-adducin	FRTPSFLK	_FRT(ph)PSFLK_	0	0	1	1	2	538.27	1074.53	43.794	0.019084	1	10378	54.259	38.63	39092000	24982000	14111000	0.57198	P3000_Rep2_5_1_1	enriched	5
P3561	ADD1	Alpha-adducin	FRTPSFLK	_FRT(ph)PSFLK_	0	0	1	1	3	359.183	1074.53	43.768	5.1257e-06	1	10497	79.659	64.515	19143000	11815000	7327600	0.44741	P3000_Rep2_5_1_1	enriched	5
P3561	ADD1	Alpha-adducin	FRTPSFLK	_FRTPS(ph)FLK_	0	0	1	1	2	538.27	1074.53	46.635	9.3753e-05	1	11123	69.721	35.028	33814000	31752000	2062000	6.6998	P3000_Rep2_9_1_1	enriched	9
P3561	ADD1	Alpha-adducin	FRTPSFLK	_FRTPS(ph)FLK_	0	0	1	1	3	359.183	1074.53	46.638	0.013868	1	11103	41.399	26.256	19324000	16228000	3096400	2.0246	P3000_Rep2_10_1_1	enriched	10
P3561	ADD1	Alpha-adducin	FRTPSFLKK	_FRT(ph)PSFLKK_	0	0	1	2	3	401.881	1202.62	39.556	0.023612	1	9251	47.712	36.548	37871000	29287000	8584100	1.4761	P3000_Rep1_12_1_1	enriched	12
P3561	ADD1	Alpha-adducin	FRTPSFLKK	_FRT(ph)PSFLKK_	0	0	1	2	3	401.881	1202.62	39.608	0.0071443	1	9364	57.164	41.904	19849000	12727000	7121300	0.68404	P3000_Rep2_1_1_1	enriched	1
P3561	ADD1	Alpha-adducin	FRTPSFLKK	_FRTPS(ph)FLKK_	0	0	1	2	3	401.881	1202.62	41.278	0.0062946	1	9812	51.286	34.055	393280000	315340000	77934000	1.1583	P3000_Rep2_5_1_1	enriched	5
P3561	ADD1	Alpha-adducin	FRTPSFLKK	_FRT(ph)PSFLKK_	0	0	1	2	3	401.881	1202.62	39.526	0.017561	1	9316	50.95	41.593	63474000	48359000	15114000	1.0864	P3000_Rep2_12_1_1	enriched	12
P3561	ADD1	Alpha-adducin	FRTPSFLKK	_FRTPS(ph)FLKK_	0	0	1	2	3	401.881	1202.62	41.543	0.012858	1	9699	42.425	26.075	181220000	141150000	40076000	0.83693	P3000_Rep1_5_1_1	enriched	5
P3561	ADD1	Alpha-adducin	FRTPSFLKK	_FRT(ph)PS(ph)FLKK_	0	0	2	2	3	428.536	1282.59	45.211	0.0068682	1	10663	51.135	45.1	12313000	9342800	2970100	1.8469	P3000_Rep1_1_1_1	enriched	1
P3561	ADD1	Alpha-adducin	GSDSIAYDK	_GSDSIAYDK_	0	0	0	0	2	478.222	954.429	23.646	5.0125e-88	2	5337	140.16	108.74	12210000	11199000	1011800	4.8002	P3000_Rep1_2_1_1	enriched	2
P3561	ADD1	Alpha-adducin	GSDSIAYDKGEK	_GSDSIAYDKGEK_	0	0	0	1	3	423.87	1268.59	21.572	2.1665e-25	1	4783	105.65	89.302	47344000	37218000	10126000	0.89599	P3000_Rep1_3_1_1	enriched	3
P3561	ADD1	Alpha-adducin	INLQGDIVDR	_INLQGDIVDR_	0	0	0	0	2	571.812	1141.61	40.119	0.0025201	1	9564	81.017	37.709	40856000	40856000	10000	4085.6	P3000_Rep2_1_1_1	enriched	1
P3561	ADD1	Alpha-adducin	INLQGDIVDR	_INLQGDIVDR_	0	0	0	0	2	571.812	1141.61	40.134	0.0041617	1	9560	69.721	28.321	21641000	10572000	11069000	0.31114	P3000_Rep2_2_1_1	enriched	2
P3561	ADD1	Alpha-adducin	INLQGDIVDR	_INLQGDIVDR_	0	0	0	0	2	571.812	1141.61	40.262	0.0051391	1	9454	76.332	33.996	8866900	8866900	10000	886.69	P3000_Rep1_1_1_1	enriched	1
P3561	ADD1	Alpha-adducin	KQKGSEENLDEAR	_KQKGS(ph)EENLDEAR_	0	0	1	2	3	528.574	1582.7	18.15	1.8321e-35	1	3993	140.89	120.62	94105000	10000	94105000	0.000106264	P3000_Rep2_2_1_1	enriched	2
P3561	ADD1	Alpha-adducin	KQKGSEENLDEAR	_KQKGS(ph)EENLDEAR_	0	0	1	2	3	528.574	1582.7	18.207	4.4406e-27	1	4037	132.51	108.08	57117000	10000	57117000	0.000175079	P3000_Rep1_2_1_1	enriched	2
P3561	ADD1	Alpha-adducin	KYSDVEVPASVTGYSFASDGDSGTCSPLR	_KYSDVEVPASVTGYSFASDGDSGTCS(ph)PLR_	0	0	1	1	3	1044.79	3131.34	48.524	3.1481e-43	2	11716	96.123	94.798	32786000	26667000	6118600	1.496	P3000_Rep2_2_1_1	enriched	2
P3561	ADD1	Alpha-adducin	KYSDVEVPASVTGYSFASDGDSGTCSPLR	_KYS(ph)DVEVPASVTGYSFASDGDSGTCSPLR_	0	0	1	1	3	1044.79	3131.34	49.912	6.8462e-13	1	11861	52.858	49.326	18708000	14711000	3996800	1.2054	P3000_Rep1_1_1_1	enriched	1
P3561	ADD1	Alpha-adducin	KYSDVEVPASVTGYSFASDGDSGTCSPLR	_KYSDVEVPASVTGYSFASDGDSGTCS(ph)PLR_	0	0	1	1	3	1044.79	3131.34	48.461	1.3581e-43	2	11608	100.15	95.753	24418000	19739000	4678400	1.3618	P3000_Rep1_2_1_1	enriched	2
P3561	ADD1	Alpha-adducin	KYSDVEVPASVTGYSFASDGDSGTCSPLRHSFQK	_KYSDVEVPASVTGYSFASDGDS(ph)GTCSPLRHS(ph)FQK_	0	0	2	2	4	960.663	3838.62	46.585	8.1269e-73	1	11164	111.03	105.37	32641000	22174000	10467000	1.2583	P3000_Rep1_2_1_1	enriched	2
P3561	ADD1	Alpha-adducin	SKKYSDVEVPASVTGYSFASDGDSGTCSPLR	_S(ph)KKYSDVEVPASVTGYSFASDGDSGTCSPLR_	0	0	1	2	3	1116.5	3346.47	46.721	8.5759e-29	1	11283	72.657	67.86	23395000	17562000	5832600	1.173	P3000_Rep2_3_1_1	enriched	3
P3561	ADD1	Alpha-adducin	SKKYSDVEVPASVTGYSFASDGDSGTCSPLR	_S(ph)KKYSDVEVPASVTGYSFASDGDSGTCSPLR_	0	0	1	2	4	837.625	3346.47	46.773	3.0865e-28	1	11289	67.913	64.215	18780000	12343000	6437100	0.84976	P3000_Rep2_3_1_1	enriched	3
P3561	ADD1	Alpha-adducin	SLVQGELVTASK	_SLVQGELVTASK_	0	0	0	0	2	616.348	1230.68	37.726	1.7963e-90	1	8867	143.98	62.959	33476000	29370000	4105900	3.8648	P3000_Rep2_5_1_1	enriched	5
P3561	ADD1	Alpha-adducin	SLVQGELVTASK	_SLVQGELVTASK_	0	0	0	0	2	616.348	1230.68	37.807	8.2154e-05	1	8838	90.412	38.165	2865300	2865300	10000	286.53	P3000_Rep1_5_1_1	enriched	5
P3561	ADD1	Alpha-adducin	SLVQGELVTASK	_S(ph)LVQGELVTASK_	0	0	1	0	2	656.331	1310.65	39.617	2.0779e-05	1	9361	80.738	45.082	43674000	34318000	9356200	1.3619	P3000_Rep2_5_1_1	enriched	5
P3561	ADD1	Alpha-adducin	SLVQGELVTASK	_SLVQGELVTAS(ph)K_	0	0	1	0	2	656.331	1310.65	39.076	1.5858e-90	1	9201	141.86	67.386	108030000	91013000	17013000	1.2107	P3000_Rep2_6_1_1	enriched	6
P3561	ADD1	Alpha-adducin	SLVQGELVTASK	_SLVQGELVTAS(ph)K_	0	0	1	0	2	656.331	1310.65	39.02	2.0123e-46	1	9156	120.9	49.021	57357000	49194000	8162700	1.0433	P3000_Rep1_6_1_1	enriched	6
P3561	ADD1	Alpha-adducin	SLVQGELVTASK	_SLVQGELVTAS(ph)K_	0	0	1	0	3	437.89	1310.65	38.996	0.025851	1	9175	44.045	38.097	2885400	2885400	10000	288.54	P3000_Rep1_6_1_1	enriched	6
P3561	ADD1	Alpha-adducin	SPGSPVGEGTGSPPK	_SPGS(ph)PVGEGTGSPPK_	0	0	1	0	2	717.319	1432.62	24.133	9.3457e-155	2	5631	167.35	151.71	3274900000	2666400000	608570000	1.8996	P3000_Rep1_11_1_1	enriched	11
P3561	ADD1	Alpha-adducin	SPGSPVGEGTGSPPK	_SPGSPVGEGTGS(ph)PPK_	0	0	1	0	2	717.319	1432.62	26.046	9.0758e-20	1	6002	97.095	88.298	30107000	26081000	4026000	4.7971	P3000_Rep1_11_1_1	enriched	11
P3561	ADD1	Alpha-adducin	SPGSPVGEGTGSPPK	_SPGS(ph)PVGEGTGSPPK_	0	0	1	0	2	717.319	1432.62	24.059	0.0013438	1	5472	45.916	37.574	64255000	59654000	4600600	4.947	P3000_Rep2_1_1_1	enriched	1
P3561	ADD1	Alpha-adducin	SPGSPVGEGTGSPPK	_SPGS(ph)PVGEGTGSPPK_	0	0	1	0	2	717.319	1432.62	24.169	8.1347e-05	1	5367	65.423	48.17	218690000	170100000	48594000	1.2718	P3000_Rep2_2_1_1	enriched	2
P3561	ADD1	Alpha-adducin	SPGSPVGEGTGSPPK	_S(ph)PGSPVGEGTGSPPK_	0	0	1	0	3	478.548	1432.62	24.2	0.0075452	1	5404	42.321	33.911	1643000	1643000	10000	164.3	P3000_Rep2_3_1_1	enriched	3
P3561	ADD1	Alpha-adducin	SPGSPVGEGTGSPPK	_SPGS(ph)PVGEGTGSPPK_	0	0	1	0	2	717.319	1432.62	24.17	6.3802e-38	2	5596	114.99	105.33	2055000000	1973900000	81104000	5.4607	P3000_Rep2_10_1_1	enriched	10
P3561	ADD1	Alpha-adducin	SPGSPVGEGTGSPPK	_SPGS(ph)PVGEGTGSPPK_	0	0	1	0	3	478.548	1432.62	24.155	3.7913e-05	1	5403	67.153	62.458	191710000	182590000	9119300	5.9366	P3000_Rep2_10_1_1	enriched	10
P3561	ADD1	Alpha-adducin	SPGSPVGEGTGSPPK	_SPGS(ph)PVGEGTGSPPK_	0	0	1	0	2	717.319	1432.62	24.182	1.7172e-132	2	5660	154.74	141.34	8006000000	6558800000	1447200000	1.5355	P3000_Rep2_11_1_1	enriched	11
P3561	ADD1	Alpha-adducin	SPGSPVGEGTGSPPK	_S(ph)PGSPVGEGTGSPPK_	0	0	1	0	3	478.548	1432.62	24.197	4.5281e-05	2	5677	63.46	55.594	711030000	569430000	141610000	1.5649	P3000_Rep2_11_1_1	enriched	11
P3561	ADD1	Alpha-adducin	SPGSPVGEGTGSPPK	_SPGS(ph)PVGEGTGSPPK_	0	0	1	0	2	717.319	1432.62	26.155	2.1614e-64	1	6028	132.51	122.71	69599000	61235000	8363700	3.1143	P3000_Rep2_11_1_1	enriched	11
P3561	ADD1	Alpha-adducin	SPGSPVGEGTGSPPK	_SPGS(ph)PVGEGTGSPPK_	0	0	1	0	2	717.319	1432.62	4.1131	1.3448e-37	1	835	111.77	92.472	9314300	8059400	1254900	1.5969	P3000_Rep2_12_1_1	enriched	12
P3561	ADD1	Alpha-adducin	SPGSPVGEGTGSPPK	_SPGS(ph)PVGEGTGSPPK_	0	0	1	0	2	717.319	1432.62	24.118	8.8479e-05	1	5399	62.556	37.682	210470000	169740000	40730000	1.2808	P3000_Rep2_12_1_1	enriched	12
P3561	ADD1	Alpha-adducin	SPGSPVGEGTGSPPK	_SPGS(ph)PVGEGTGSPPK_	0	0	1	0	2	717.319	1432.62	24.141	0.0001184	1	5471	54.964	45.395	25839000	20714000	5124400	1.169	P3000_Rep1_2_1_1	enriched	2
P3561	ADD1	Alpha-adducin	SPGSPVGEGTGSPPK	_SPGS(ph)PVGEGTGSPPK_	0	0	1	0	2	717.319	1432.62	24.147	0.0014583	2	5440	45.357	37.015	780540000	749010000	31530000	16.001	P3000_Rep1_10_1_1	enriched	10
P3561	ADD1	Alpha-adducin	SPGSPVGEGTGSPPK	_S(ph)PGS(ph)PVGEGTGSPPK_	0	0	2	0	2	757.302	1512.59	25.814	2.3692e-20	1	5721	100.97	85.339	11703000	10369000	1333700	5.9509	P3000_Rep2_5_1_1	enriched	5
P3561	ADD1	Alpha-adducin	SPGSPVGEGTGSPPK	_S(ph)PGS(ph)PVGEGTGSPPK_	0	0	2	0	2	757.302	1512.59	25.858	1.4658e-112	1	5726	148.38	137.61	46250000	42513000	3737100	2.31	P3000_Rep2_6_1_1	enriched	6
P3561	ADD1	Alpha-adducin	SPGSPVGEGTGSPPK	_S(ph)PGS(ph)PVGEGTGSPPK_	0	0	2	0	2	757.302	1512.59	25.37	5.482e-22	1	5769	118.54	96.49	9612600	9612600	10000	961.26	P3000_Rep1_4_1_1	enriched	4
P3561	ADD1	Alpha-adducin	SPGSPVGEGTGSPPK	_S(ph)PGSPVGEGT(ph)GSPPK_	0	0	2	0	2	757.302	1512.59	25.812	1.1385e-77	2	5843	135.26	117.63	168520000	157360000	11164000	2.6037	P3000_Rep1_6_1_1	enriched	6
P3561	ADD1	Alpha-adducin	SPGSPVGEGTGSPPK	_SPGSPVGEGTGSPPK_	0	0	0	0	2	677.336	1352.66	24.276	0.029555	1	5462	37.77	27.221	2977300	2977300	10000	297.73	P3000_Rep2_10_1_1	enriched	10
P3561	ADD1	Alpha-adducin	SPGSPVGEGTGSPPK	_SPGSPVGEGTGSPPK_	0	0	0	0	2	677.336	1352.66	24.291	6.3899e-05	1	5486	67.326	48.194	12255000	12255000	10000	1225.5	P3000_Rep2_11_1_1	enriched	11
P3561	ADD1	Alpha-adducin	SPGSPVGEGTGSPPKWQIGEQEFEALMR	_SPGS(ph)PVGEGTGS(ph)PPKWQIGEQEFEALMR_	0	0	2	1	4	783.595	3130.35	65.264	1.8368e-28	1	15767	80.116	73.712	84936000	70484000	14452000	1.5035	P3000_Rep1_2_1_1	enriched	2
P3561	ADD1	Alpha-adducin	SRSPGSPVGEGTGSPPK	_SRSPGS(ph)PVGEGTGSPPK_	0	0	1	1	4	419.946	1675.76	22.193	3.4356e-06	1	5002	55.844	46.808	6122500	6122500	10000	612.25	P3000_Rep1_11_1_1	enriched	11
P3561	ADD1	Alpha-adducin	SRSPGSPVGEGTGSPPK	_S(ph)RSPGSPVGEGTGSPPK_	0	0	1	1	4	419.946	1675.76	22.327	2.8601e-06	1	4962	55.705	49.429	18268000	14761000	3506600	1.9962	P3000_Rep1_12_1_1	enriched	12
P3561	ADD1	Alpha-adducin	SRSPGSPVGEGTGSPPK	_SRSPGS(ph)PVGEGTGSPPK_	0	0	1	1	3	559.593	1675.76	22.308	1.2425e-41	1	5087	115.83	106.32	1400300000	1176100000	224200000	1.9195	P3000_Rep1_12_1_1	enriched	12
P3561	ADD1	Alpha-adducin	SRSPGSPVGEGTGSPPK	_S(ph)RSPGSPVGEGTGSPPK_	0	0	1	1	2	838.886	1675.76	23.423	2.8091e-06	1	5281	56.882	50.987	23908000	19731000	4177000	2.1792	P3000_Rep1_12_1_1	enriched	12
P3561	ADD1	Alpha-adducin	SRSPGSPVGEGTGSPPK	_S(ph)RSPGSPVGEGTGSPPK_	0	0	1	1	3	559.593	1675.76	23.423	2.8856e-08	1	5299	72.433	63.151	145270000	119070000	26209000	2.0449	P3000_Rep1_12_1_1	enriched	12
P3561	ADD1	Alpha-adducin	SRSPGSPVGEGTGSPPK	_S(ph)RSPGSPVGEGTGSPPK_	0	0	1	1	3	559.593	1675.76	22.351	0.00028759	1	4941	46.35	39.218	34467000	29292000	5174800	1.9795	P3000_Rep2_2_1_1	enriched	2
P3561	ADD1	Alpha-adducin	SRSPGSPVGEGTGSPPK	_SRSPGS(ph)PVGEGTGSPPK_	0	0	1	1	3	559.593	1675.76	22.35	7.374e-08	2	4981	69.525	60.243	610970000	602110000	8866300	25.711	P3000_Rep2_11_1_1	enriched	11
P3561	ADD1	Alpha-adducin	SRSPGSPVGEGTGSPPK	_S(ph)RSPGSPVGEGTGSPPK_	0	0	1	1	4	419.946	1675.76	22.334	2.1921e-06	1	4989	58.093	51.616	4456500	4456500	10000	445.65	P3000_Rep2_11_1_1	enriched	11
P3561	ADD1	Alpha-adducin	SRSPGSPVGEGTGSPPK	_S(ph)RSPGSPVGEGTGSPPK_	0	0	1	1	3	559.593	1675.76	22.318	5.1603e-08	2	4934	70.959	63.448	1450800000	1208200000	242570000	1.4494	P3000_Rep2_12_1_1	enriched	12
P3561	ADD1	Alpha-adducin	SRSPGSPVGEGTGSPPK	_S(ph)RSPGSPVGEGTGSPPK_	0	0	1	1	3	559.593	1675.76	23.297	2.6381e-159	2	5257	164.46	153.73	312790000	258930000	53853000	1.547	P3000_Rep2_12_1_1	enriched	12
P3561	ADD1	Alpha-adducin	SRSPGSPVGEGTGSPPK	_S(ph)RSPGSPVGEGTGSPPK_	0	0	1	1	2	838.886	1675.76	23.304	6.9967e-09	1	5265	77.221	65.302	80697000	66784000	13913000	1.5123	P3000_Rep2_12_1_1	enriched	12
P3561	ADD1	Alpha-adducin	SRSPGSPVGEGTGSPPK	_SRSPGS(ph)PVGEGTGSPPK_	0	0	1	1	4	419.946	1675.76	22.356	1.8299e-07	1	4963	63.869	53.224	11263000	11263000	10000	1126.3	P3000_Rep2_12_1_1	enriched	12
P3561	ADD1	Alpha-adducin	SRSPGSPVGEGTGSPPK	_SRSPGS(ph)PVGEGTGSPPK_	0	0	1	1	3	559.593	1675.76	22.346	0.0012719	1	5064	42.029	34.32	1893800	1893800	10000	189.38	P3000_Rep1_4_1_1	enriched	4
P3561	ADD1	Alpha-adducin	SRSPGSPVGEGTGSPPK	_S(ph)RSPGS(ph)PVGEGTGSPPK_	0	0	2	1	3	586.248	1755.72	23.105	1.4773e-16	1	5127	92.565	84.702	381050000	327760000	53289000	1.4566	P3000_Rep2_8_1_1	enriched	8
P3561	ADD1	Alpha-adducin	SRSPGSPVGEGTGSPPK	_SRS(ph)PGSPVGEGTGS(ph)PPK_	0	0	2	1	2	878.869	1755.72	23.135	1.3008e-11	1	5316	82.479	75.04	260090000	223370000	36720000	1.5009	P3000_Rep2_8_1_1	enriched	8
P3561	ADD1	Alpha-adducin	SRSPGSPVGEGTGSPPK	_SRS(ph)PGS(ph)PVGEGTGSPPK_	0	0	2	1	3	586.248	1755.72	23.915	8.1359e-06	1	5368	52.898	43.616	34490000	32427000	2063100	4.0984	P3000_Rep2_8_1_1	enriched	8
P3561	ADD1	Alpha-adducin	SRSPGSPVGEGTGSPPK	_SRSPGS(ph)PVGEGT(ph)GSPPK_	0	0	2	1	3	586.248	1755.72	23.591	2.065e-11	1	5384	81.38	74.694	117610000	109080000	8534500	2.9109	P3000_Rep1_8_1_1	enriched	8
P3561	ADD1	Alpha-adducin	SRSPGSPVGEGTGSPPK	_SRSPGS(ph)PVGEGTGS(ph)PPK_	0	0	2	1	2	878.869	1755.72	23.697	2.2205e-11	1	5455	92.41	88.189	48105000	48105000	10000	4810.5	P3000_Rep1_8_1_1	enriched	8
P3561	ADD1	Alpha-adducin	SRSPGSPVGEGTGSPPKWQIGEQEFEALMR	_SRS(ph)PGS(ph)PVGEGTGSPPKWQIGEQEFEALMR_	0	0	2	2	4	844.378	3373.48	60.978	5.8815e-24	1	14593	72.791	70.033	18384000	16406000	1977800	2.7948	P3000_Rep1_5_1_1	enriched	5
P3561	ADD1	Alpha-adducin	TAGPQSQVLCGVVMDR	_TAGPQSQVLCGVVM(ox)DR_	0	1	0	0	2	867.419	1732.82	40.255	7.5906e-16	1	9476	94.203	84.921	9853300	7136300	2717000	1.3451	P3000_Rep2_7_1_1	enriched	7
P3561	ADD1	Alpha-adducin	TAGPQSQVLCGVVMDR	_TAGPQSQVLCGVVMDR_	0	0	0	0	2	859.422	1716.83	44.272	1.1822e-05	1	10433	55.912	48.38	6998200	5280000	1718200	1.5294	P3000_Rep2_7_1_1	enriched	7
P3561	ADD1	Alpha-adducin	TAGPQSQVLCGVVMDR	_TAGPQSQVLCGVVMDR_	0	0	0	0	2	859.422	1716.83	44.273	0.00087115	1	10506	48.623	40.579	5618800	4491300	1127500	2.4648	P3000_Rep1_7_1_1	enriched	7
P3561	ADD1	Alpha-adducin	TAGPQSQVLCGVVMDR	_TAGPQSQVLCGVVMDR_	0	0	0	0	3	573.284	1716.83	44.266	0.026024	1	10514	28.627	18.556	1234000	1234000	10000	123.4	P3000_Rep1_7_1_1	enriched	7
P3561	ADD1	Alpha-adducin	TAGPQSQVLCGVVMDR	_TAGPQS(ph)QVLCGVVMDR_	0	0	1	0	2	899.405	1796.8	47.08	2.9388e-06	1	11282	57.806	49.336	10388000	8087100	2301000	1.2343	P3000_Rep2_9_1_1	enriched	9
P3561	ADD1	Alpha-adducin	TLASAGGPDNLVLLNPEK	_TLASAGGPDNLVLLNPEK_	0	0	0	0	3	603.663	1807.97	50.908	4.8363e-08	1	12337	72.932	67.794	5974900	5974900	10000	597.49	P3000_Rep2_2_1_1	enriched	2
P3561	ADD1	Alpha-adducin	TLASAGGPDNLVLLNPEK	_TLASAGGPDNLVLLNPEK_	0	0	0	0	2	904.991	1807.97	50.87	2.2712e-28	1	12338	113.54	92.483	9678900	9678900	10000	967.89	P3000_Rep2_2_1_1	enriched	2
P3561	ADD1	Alpha-adducin	TPSFLKK	_TPS(ph)FLKK_	0	0	1	1	2	450.733	899.452	32.889	0.025043	1	7584	49.715	7.839	77977000	64860000	13117000	1.3315	P3000_Rep1_7_1_1	enriched	7
P3561	ADD1	Alpha-adducin	TSTSAVPNLFVPLNTNPK	_TSTSAVPNLFVPLNTNPK_	0	0	0	0	2	950.512	1899.01	55.301	0.0064167	1	13153	39.91	35.932	1719400	1719400	10000	171.94	P3000_Rep2_8_1_1	enriched	8
P3561	ADD1	Alpha-adducin	TSTSAVPNLFVPLNTNPK	_TS(ph)TSAVPNLFVPLNTNPK_	0	0	1	0	2	990.496	1978.98	58.547	3.4455e-42	2	14135	117.01	113.26	76908000	60884000	16024000	1.4254	P3000_Rep2_9_1_1	enriched	9
P3561	ADD1	Alpha-adducin	TSTSAVPNLFVPLNTNPK	_TSTSAVPNLFVPLNT(ph)NPK_	0	0	1	0	2	990.496	1978.98	56.283	7.6777e-07	1	13416	63.869	58.574	5423000	4749200	673850	2.5557	P3000_Rep1_6_1_1	enriched	6
P3561	ADD1	Alpha-adducin	TSTSAVPNLFVPLNTNPK	_TST(ph)SAVPNLFVPLNTNPK_	0	0	1	0	2	990.496	1978.98	57.847	0.0090528	1	13817	41.115	33.405	3425600	2869700	555840	2.3605	P3000_Rep1_8_1_1	enriched	8
P3561	ADD1	Alpha-adducin	TSTSAVPNLFVPLNTNPK	_T(ph)STSAVPNLFVPLNTNPK_	0	0	1	0	2	990.496	1978.98	58.545	1.0993e-40	2	14123	114.76	108.44	34937000	26365000	8571200	0.46867	P3000_Rep1_9_1_1	enriched	9
P3561	ADD1	Alpha-adducin	TSTSAVPNLFVPLNTNPK	_T(ph)STSAVPNLFVPLNTNPK_	0	0	1	0	3	660.666	1978.98	58.535	1.8142e-11	1	14129	84.375	81.407	39775000	32297000	7477400	0.41722	P3000_Rep1_9_1_1	enriched	9
P3561	ADD1	Alpha-adducin	TSTSAVPNLFVPLNTNPKEVQEMR	_TSTSAVPNLFVPLNT(ph)NPKEVQEMR_	0	0	1	1	3	918.117	2751.33	54.807	1.5631e-07	1	13388	46.953	42.427	4834400	4834400	10000	483.44	P3000_Rep2_3_1_1	enriched	3
P3561	ADD1	Alpha-adducin	WTKEDGHRTSTSAVPNLFVPLNTNPK	_WT(ph)KEDGHRTSTSAVPNLFVPLNTNPK_	0	0	1	2	4	748.12	2988.45	49.619	2.336e-10	1	11990	50.891	47.974	52158000	39817000	12342000	1.1711	P3000_Rep2_2_1_1	enriched	2
P3561	ADD1	Alpha-adducin	WTKEDGHRTSTSAVPNLFVPLNTNPK	_WT(ph)KEDGHRTSTSAVPNLFVPLNTNPK_	0	0	1	2	4	748.12	2988.45	49.47	5.1491e-08	1	11984	40.8	38.301	19280000	19280000	10000	1928	P3000_Rep2_3_1_1	enriched	3
P3561	ADD1	Alpha-adducin	WTKEDGHRTSTSAVPNLFVPLNTNPK	_WTKEDGHRT(ph)STSAVPNLFVPLNTNPK_	0	0	1	2	4	748.12	2988.45	49.72	1.2741e-09	2	11924	46.656	44.934	22654000	15890000	6764600	0.91573	P3000_Rep1_2_1_1	enriched	2
P3561	ADD1	Alpha-adducin	YFDRVDENNPEYLR	_YFDRVDENNPEYLR_	0	0	0	1	3	610.62	1828.84	36.313	6.0543e-08	1	8532	93.424	81.974	9873400	9873400	10000	987.34	P3000_Rep2_10_1_1	enriched	10
P3561	ADD1	Alpha-adducin	YSDVEVPASVTGYSFASDGDSGTCSPLR	_YSDVEVPASVTGYSFASDGDS(ph)GTCSPLR_	0	0	1	0	3	1002.09	3003.25	53.355	1.7293e-12	1	12953	53.987	51.343	15151000	12157000	2993600	1.9557	P3000_Rep2_2_1_1	enriched	2
P3561	ADD1	Alpha-adducin	YSDVEVPASVTGYSFASDGDSGTCSPLR	_YSDVEVPASVTGYSFASDGDS(ph)GTCSPLR_	0	0	1	0	3	1002.09	3003.25	53.352	5.7805e-74	1	12852	122.19	117.88	21707000	17162000	4544400	1.5354	P3000_Rep1_2_1_1	enriched	2
P3561	ADD1	Alpha-adducin	YSDVEVPASVTGYSFASDGDSGTCSPLRHSFQK	_YSDVEVPASVTGYSFASDGDS(ph)GTCSPLRHS(ph)FQK_	0	0	2	1	4	928.639	3710.53	49.191	2.166e-218	1	11646	171.63	162.15	74489000	62349000	12140000	2.0717	P3000_Rep1_12_1_1	enriched	12
P3561	ADD1	Alpha-adducin	YSDVEVPASVTGYSFASDGDSGTCSPLRHSFQK	_YSDVEVPASVTGYSFASDGDS(ph)GTCSPLRHS(ph)FQK_	0	0	2	1	4	928.639	3710.53	49.904	1.9595e-100	1	11978	132.47	127.39	37660000	33018000	4641600	2.3071	P3000_Rep1_2_1_1	enriched	2
P3561	ADD1	Alpha-adducin	YSDVEVPASVTGYSFASDGDSGTCSPLRHSFQK	_YSDVEVPASVTGYSFASDGDSGTCSPLRHS(ph)FQK_	0	0	1	1	4	908.648	3630.56	48.177	0	1	11491	217.1	198.49	139810000	114290000	25516000	0.98386	P3000_Rep1_7_1_1	enriched	7
P3561	ADD1	Alpha-adducin	AAVVTSPPPTTAPHK	_AAVVTSPPPTTAPHK_	0	0	0	0	3	491.94	1472.8	40.689	0.0008574	2	4826	62.287	51.643	113530	113530	10000	11.353	P3056_04_01_1_01_3205	depleted	4
P3561	ADD1	Alpha-adducin	CGLLPISPEALSLGEVAYHDYHGILVDEEEK	_CGLLPISPEALSLGEVAYHDYHGILVDEEEK_	0	0	0	0	3	1151.9	3452.68	100.97	0.022077	1	30441	16.69	13.966	461240	385600	75642	7.1049	P3056_08_02_1_01_3214	depleted	8
P3561	ADD1	Alpha-adducin	CGLLPISPEALSLGEVAYHDYHGILVDEEEK	_CGLLPISPEALSLGEVAYHDYHGILVDEEEK_	0	0	0	0	3	1151.9	3452.68	98.739	0.0004254	1	33230	32.266	26.487	237680	194000	43675	4.405	P3056_11_01_1_01_3219	depleted	11
P3561	ADD1	Alpha-adducin	CGLLPISPEALSLGEVAYHDYHGILVDEEEK	_CGLLPISPEALSLGEVAYHDYHGILVDEEEK_	0	0	0	0	4	864.178	3452.68	98.752	2.5215e-16	1	30346	60.029	53.081	1253100	1002500	250670	4.2991	P3056_11_02_1_01_3220	depleted	11
P3561	ADD1	Alpha-adducin	CVVHIHTPAGAAVSAMK	_CVVHIHTPAGAAVSAMK_	0	0	0	0	3	583.636	1747.89	41.711	2.3111e-46	1	8771	141.55	141.55	114660	114660	10000	11.466	P3056_09_02_1_01_3216	depleted	9
P3561	ADD1	Alpha-adducin	EQNLQDIK	_EQNLQDIK_	0	0	0	0	2	494.259	986.503	26.557	0.040648	2	5055	56.258	36.472	228130	228130	10000	22.813	P3056_02_02_1_01_3202	depleted	2
P3561	ADD1	Alpha-adducin	EYQPHVIVSTTGPNPFTTLTDR	_EYQPHVIVSTTGPNPFTTLTDR_	0	0	0	0	3	825.083	2472.23	68.972	1.0614e-20	5	18179	88.976	88.976	1009100	734620	274450	3.4942	P3056_10_01_1_01_3217	depleted	10
P3561	ADD1	Alpha-adducin	EYQPHVIVSTTGPNPFTTLTDR	_EYQPHVIVSTTGPNPFTTLTDR_	0	0	0	0	2	1237.12	2472.23	68.969	0.018328	1	18215	26.5	22.696	109570	79881	29686	2.9539	P3056_10_01_1_01_3217	depleted	10
P3561	ADD1	Alpha-adducin	EYQPHVIVSTTGPNPFTTLTDR	_EYQPHVIVSTTGPNPFTTLTDR_	0	0	0	0	2	1237.12	2472.23	68.936	0.0022703	1	17577	37.683	37.683	177650	126630	51015	3.1126	P3056_10_02_1_01_3218	depleted	10
P3561	ADD1	Alpha-adducin	EYQPHVIVSTTGPNPFTTLTDRELEEYRR	_EYQPHVIVSTTGPNPFTTLTDRELEEYRR_	0	0	0	2	4	862.934	3447.71	68.824	2.0663e-117	1	19883	153.97	146.34	967510	766780	200730	3.9277	P3056_06_01_1_01_3209	depleted	6
P3561	ADD1	Alpha-adducin	GSDSIAYDK	_GSDSIAYDK_	0	0	0	0	2	478.222	954.429	24.055	0.048471	1	4744	41.399	29.353	663840	663840	10000	66.384	P3056_01_02_1_01_3200	depleted	1
P3561	ADD1	Alpha-adducin	GSDSIAYDK	_GSDSIAYDK_	0	0	0	0	2	478.222	954.429	22.812	9.2774e-06	7	4037	117.7	90.395	2008600	1856900	151730	15.519	P3056_02_02_1_01_3202	depleted	2
P3561	ADD1	Alpha-adducin	GSDSIAYDKGEK	_GSDSIAYDKGEK_	0	0	0	1	2	635.302	1268.59	24.892	7.2976e-58	3	2742	171.62	143.33	293720	239700	54021	3.5937	P3056_03_01_1_01_3203	depleted	3
P3561	ADD1	Alpha-adducin	GSDSIAYDKGEK	_GSDSIAYDKGEK_	0	0	0	1	2	635.302	1268.59	24.942	4.569e-37	4	2643	158.86	131.76	325300	268350	56943	3.4961	P3056_03_02_1_01_3204	depleted	3
P3561	ADD1	Alpha-adducin	GSDSIAYDKGEK	_GSDSIAYDKGEK_	0	0	0	1	3	423.87	1268.59	24.965	0.0047365	1	2648	60.157	49.211	105020	84398	20622	4.0488	P3056_03_02_1_01_3204	depleted	3
P3561	ADD1	Alpha-adducin	GSEENLDEAREQK	_GSEENLDEAREQK_	0	0	0	1	2	752.847	1503.68	21.115	0.013957	1	4023	54.094	34.994	141610	141610	10000	14.161	P3056_01_01_1_01_3199	depleted	1
P3561	ADD1	Alpha-adducin	GSTNLGVNQAGFTLHSAIYAARPDVK	_GSTNLGVNQAGFTLHSAIYAARPDVK_	0	0	0	1	4	672.603	2686.38	63.2	0.024988	1	18454	30.702	25.353	2000300	2000300	10000	200.03	P3056_02_01_1_01_3201	depleted	2
P3561	ADD1	Alpha-adducin	GSTNLGVNQAGFTLHSAIYAARPDVK	_GSTNLGVNQAGFTLHSAIYAARPDVK_	0	0	0	1	4	672.603	2686.38	63.207	3.1063e-31	1	17947	94.275	86.912	1544500	1544500	10000	154.45	P3056_02_02_1_01_3202	depleted	2
P3561	ADD1	Alpha-adducin	GSTNLGVNQAGFTLHSAIYAARPDVK	_GSTNLGVNQAGFTLHSAIYAARPDVK_	0	0	0	1	4	672.603	2686.38	59.34	0.0031177	1	13079	34.781	30.357	202830	165440	37386	5.4755	P3056_12_01_1_01_3221	depleted	12
P3561	ADD1	Alpha-adducin	INLQGDIVDR	_INLQGDIVDR_	0	0	0	0	2	571.812	1141.61	43.153	4.4025e-10	3	14410	126.66	75.131	21469000	21078000	391110	33.413	P3056_01_01_1_01_3199	depleted	1
P3561	ADD1	Alpha-adducin	INLQGDIVDR	_INLQGDIVDR_	0	0	0	0	2	571.812	1141.61	43.207	3.5252e-11	2	11282	102.95	58.358	6130100	6130100	10000	613.01	P3056_01_02_1_01_3200	depleted	1
P3561	ADD1	Alpha-adducin	INLQGDIVDR	_INLQGDIVDR_	0	0	0	0	2	571.812	1141.61	44.994	0.00074992	2	11243	67.08	23.772	5352300	4696100	656180	10.3	P3056_02_01_1_01_3201	depleted	2
P3561	ADD1	Alpha-adducin	INLQGDIVDR	_INLQGDIVDR_	0	0	0	0	2	571.812	1141.61	45.004	0.0058225	3	10553	44.612	20.147	6318400	5583600	734820	7.45	P3056_02_02_1_01_3202	depleted	2
P3561	ADD1	Alpha-adducin	KYSDVEVPASVTGYSFASDGDSGTCSPLR	_KYSDVEVPASVTGYSFASDGDSGTCSPLR_	0	0	0	1	3	1018.13	3051.38	65.43	0.038979	1	15743	16.966	16.966	279040	214780	64260	2.9651	P3056_09_01_1_01_3215	depleted	9
P3561	ADD1	Alpha-adducin	LAAFYRLADLFGWSQLIYNHITTR	_LAAFYRLADLFGWSQLIYNHITTR_	0	0	0	1	4	718.134	2868.51	102.1	4.6869e-19	1	38032	84.327	73.518	1078300	1078300	10000	107.83	P3056_05_01_1_01_3207	depleted	5
P3561	ADD1	Alpha-adducin	LADLFGWSQLIYNHITTR	_LADLFGWSQLIYNHITTR_	0	0	0	0	3	716.713	2147.12	102.85	0.036683	1	33040	23.435	13.745	186200	186200	10000	18.62	P3056_02_02_1_01_3202	depleted	2
P3561	ADD1	Alpha-adducin	LADLFGWSQLIYNHITTR	_LADLFGWSQLIYNHITTR_	0	0	0	0	2	1074.57	2147.12	103.91	9.896e-10	1	34409	66.777	58.115	374210	293840	80365	4.0414	P3056_03_02_1_01_3204	depleted	3
P3561	ADD1	Alpha-adducin	LADLFGWSQLIYNHITTR	_LADLFGWSQLIYNHITTR_	0	0	0	0	3	716.713	2147.12	106.13	0.00020965	1	35176	64.346	54.864	259510	259510	10000	25.951	P3056_03_02_1_01_3204	depleted	3
P3561	ADD1	Alpha-adducin	NHGLVSVGESVEEAFYYIHNLVVACEIQVR	_NHGLVSVGESVEEAFYYIHNLVVACEIQVR_	0	0	0	0	3	1144.57	3430.7	121.9	4.9599e-11	1	40963	52.249	50.962	593800	527150	66652	5.5056	P3056_07_01_1_01_3211	depleted	7
P3561	ADD1	Alpha-adducin	NHGLVSVGESVEEAFYYIHNLVVACEIQVR	_NHGLVSVGESVEEAFYYIHNLVVACEIQVR_	0	0	0	0	4	858.682	3430.7	121.9	6.4816e-115	1	40965	139.72	132.1	1961500	1961500	10000	196.15	P3056_07_01_1_01_3211	depleted	7
P3561	ADD1	Alpha-adducin	NHGLVSVGESVEEAFYYIHNLVVACEIQVR	_NHGLVSVGESVEEAFYYIHNLVVACEIQVR_	0	0	0	0	5	687.147	3430.7	121.9	7.2459e-05	1	40966	41.65	33.755	267400	267400	10000	26.74	P3056_07_01_1_01_3211	depleted	7
P3561	ADD1	Alpha-adducin	NHGLVSVGESVEEAFYYIHNLVVACEIQVR	_NHGLVSVGESVEEAFYYIHNLVVACEIQVR_	0	0	0	0	4	858.682	3430.7	121.91	1.2294e-230	2	40633	197.83	189.06	6096300	5121000	975300	5.5653	P3056_07_02_1_01_3212	depleted	7
P3561	ADD1	Alpha-adducin	NHGLVSVGESVEEAFYYIHNLVVACEIQVR	_NHGLVSVGESVEEAFYYIHNLVVACEIQVR_	0	0	0	0	3	1144.57	3430.7	121.91	4.8192e-16	1	40637	59.372	55.16	1145900	994870	150990	4.6778	P3056_07_02_1_01_3212	depleted	7
P3561	ADD1	Alpha-adducin	NHGLVSVGESVEEAFYYIHNLVVACEIQVR	_NHGLVSVGESVEEAFYYIHNLVVACEIQVR_	0	0	0	0	5	687.147	3430.7	121.91	1.6658e-83	2	40650	119.42	113.06	1268300	1268300	10000	126.83	P3056_07_02_1_01_3212	depleted	7
P3561	ADD1	Alpha-adducin	NHGLVSVGESVEEAFYYIHNLVVACEIQVR	_NHGLVSVGESVEEAFYYIHNLVVACEIQVR_	0	0	0	0	5	687.147	3430.7	122.43	1.6976e-49	1	38666	87.28	82.65	820590	621640	198950	3.2536	P3056_08_01_1_01_3213	depleted	8
P3561	ADD1	Alpha-adducin	NHGLVSVGESVEEAFYYIHNLVVACEIQVR	_NHGLVSVGESVEEAFYYIHNLVVACEIQVR_	0	0	0	0	4	858.682	3430.7	122.42	5.0947e-275	2	38669	217.07	206.48	2347300	2347300	10000	234.73	P3056_08_01_1_01_3213	depleted	8
P3561	ADD1	Alpha-adducin	NHGLVSVGESVEEAFYYIHNLVVACEIQVR	_NHGLVSVGESVEEAFYYIHNLVVACEIQVR_	0	0	0	0	3	1144.57	3430.7	122.41	0.0004596	1	38672	38.352	36.145	389980	389980	10000	38.998	P3056_08_01_1_01_3213	depleted	8
P3561	ADD1	Alpha-adducin	NHGLVSVGESVEEAFYYIHNLVVACEIQVR	_NHGLVSVGESVEEAFYYIHNLVVACEIQVR_	0	0	0	0	4	858.682	3430.7	122.44	6.3984e-154	2	37992	164.01	157.7	7225600	5689900	1535700	4.1926	P3056_08_02_1_01_3214	depleted	8
P3561	ADD1	Alpha-adducin	NHGLVSVGESVEEAFYYIHNLVVACEIQVR	_NHGLVSVGESVEEAFYYIHNLVVACEIQVR_	0	0	0	0	5	687.147	3430.7	122.44	3.8893e-82	2	38000	126.42	126.42	2277300	1800500	476730	4.4047	P3056_08_02_1_01_3214	depleted	8
P3561	ADD1	Alpha-adducin	NHGLVSVGESVEEAFYYIHNLVVACEIQVR	_NHGLVSVGESVEEAFYYIHNLVVACEIQVR_	0	0	0	0	3	1144.57	3430.7	122.44	0.0042059	1	38007	29.011	24.516	894470	894470	10000	89.447	P3056_08_02_1_01_3214	depleted	8
P3561	ADD1	Alpha-adducin	NHGLVSVGESVEEAFYYIHNLVVACEIQVR	_NHGLVSVGESVEEAFYYIHNLVVACEIQVR_	0	0	0	0	4	858.682	3430.7	129.46	5.3602e-57	1	41289	102.72	92.988	843230	656810	186420	4.15	P3056_10_01_1_01_3217	depleted	10
P3561	ADD1	Alpha-adducin	NMAPDLRQDFNMMEQK	_NMAPDLRQDFNMMEQK_	0	0	0	1	3	656.631	1966.87	65.246	1.567e-07	2	15545	71.781	63.867	570850	512230	58612	9.4669	P3056_09_02_1_01_3216	depleted	9
P3561	ADD1	Alpha-adducin	QDFNMMEQK	_QDFNM(ox)MEQK_	0	1	0	0	2	593.747	1185.48	27.757	0.018128	1	5660	52.391	38.99	140020	97350	42673	2.6108	P3056_02_01_1_01_3201	depleted	2
P3561	ADD1	Alpha-adducin	QDFNMMEQK	_QDFNMMEQK_	0	0	0	0	2	585.75	1169.48	53.06	1.7696e-92	3	6723	193.52	157.1	869270	717490	151770	5.4096	P3056_06_02_1_01_3210	depleted	6
P3561	ADD1	Alpha-adducin	RVSMILQSPAFCEELESMIQEQFK	_RVSMILQSPAFCEELESMIQEQFK_	0	0	0	1	4	725.855	2899.39	103.65	0.0047458	1	34023	41.475	35.891	236930	236930	10000	23.693	P3056_02_01_1_01_3201	depleted	2
P3561	ADD1	Alpha-adducin	RVSMILQSPAFCEELESMIQEQFK	_RVSMILQSPAFCEELESMIQEQFK_	0	0	0	1	3	967.471	2899.39	103.78	2.7354e-120	1	33335	168.55	157.55	1861900	1861900	10000	186.19	P3056_02_02_1_01_3202	depleted	2
P3561	ADD1	Alpha-adducin	RVSMILQSPAFCEELESMIQEQFK	_RVSM(ox)ILQSPAFCEELESMIQEQFK_	0	1	0	1	3	972.803	2915.39	99.245	1.2289e-09	1	32117	75.529	69.569	270820	270820	10000	27.082	P3056_07_01_1_01_3211	depleted	7
P3561	ADD1	Alpha-adducin	RVSMILQSPAFCEELESMIQEQFK	_RVSM(ox)ILQSPAFCEELESMIQEQFK_	0	1	0	1	3	972.803	2915.39	99.27	6.0531e-06	1	31750	62.582	56.998	232520	232520	10000	23.252	P3056_07_02_1_01_3212	depleted	7
P3561	ADD1	Alpha-adducin	SLVQGELVTASK	_SLVQGELVTASK_	0	0	0	0	2	616.348	1230.68	51.43	0.0013311	1	10449	74.987	36.113	111640	111640	10000	11.164	P3056_03_01_1_01_3203	depleted	3
P3561	ADD1	Alpha-adducin	SLVQGELVTASK	_SLVQGELVTASK_	0	0	0	0	2	616.348	1230.68	57.946	4.0197e-15	5	7497	111.12	57.878	4295600	3525500	770140	4.8063	P3056_05_01_1_01_3207	depleted	5
P3561	ADD1	Alpha-adducin	SLVQGELVTASK	_SLVQGELVTASK_	0	0	0	0	2	616.348	1230.68	63.98	0.010997	1	9609	32.933	12.348	104120	82170	21954	2.6111	P3056_05_01_1_01_3207	depleted	5
P3561	ADD1	Alpha-adducin	SLVQGELVTASK	_SLVQGELVTASK_	0	0	0	0	2	616.348	1230.68	57.973	1.1487e-19	6	7092	139.86	72.219	5369500	4341000	1028500	4.4419	P3056_05_02_1_01_3208	depleted	5
P3561	ADD1	Alpha-adducin	SLVQGELVTASK	_SLVQGELVTASK_	0	0	0	0	2	616.348	1230.68	53.377	0.0012184	1	7014	50.088	24.387	314890	174740	140150	1.052	P3056_06_01_1_01_3209	depleted	6
P3561	ADD1	Alpha-adducin	SPGSPVGEGTGSPPK	_SPGSPVGEGTGSPPK_	0	0	0	0	2	677.336	1352.66	29.086	2.7155e-06	10	3796	87.138	74.181	354390	351320	3072.1	57.895	P3056_03_01_1_01_3203	depleted	3
P3561	ADD1	Alpha-adducin	SPGSPVGEGTGSPPK	_SPGSPVGEGTGSPPK_	0	0	0	0	2	677.336	1352.66	29.435	3.6413e-120	13	3811	192.32	164.14	327880	322330	5557.2	57.527	P3056_03_02_1_01_3204	depleted	3
P3561	ADD1	Alpha-adducin	SPGSPVGEGTGSPPK	_SPGS(ph)PVGEGTGSPPK_	0	0	1	0	2	717.319	1432.62	26.598	4.413e-120	12	3561	196.01	196.01	65529	52436	13093	4.262	P3056_11_02_1_01_3220	depleted	11
P3561	ADD1	Alpha-adducin	SRSPGSPVGEGTGSPPK	_SRSPGS(ph)PVGEGTGSPPK_	0	0	1	1	3	559.593	1675.76	24.338	1.8933e-39	7	2813	122.34	122.34	131080	110910	20165	5.3089	P3056_12_02_1_01_3222	depleted	12
P3561	ADD1	Alpha-adducin	SRSPGSPVGEGTGSPPK	_SRSPGS(ph)PVGEGTGSPPK_	0	0	1	1	3	559.593	1675.76	24.317	1.8294e-40	7	2720	126.32	117.62	84017	70846	13171	6.1098	P3056_12_01_1_01_3221	depleted	12
P3561	ADD1	Alpha-adducin	TAGPQSQVLCGVVMDR	_TAGPQSQVLCGVVM(ox)DR_	0	1	0	0	2	867.419	1732.82	56.694	1.1852e-14	2	12528	103.39	103.39	740080	505320	234760	1.8698	P3056_03_02_1_01_3204	depleted	3
P3561	ADD1	Alpha-adducin	TAGPQSQVLCGVVMDR	_TAGPQSQVLCGVVM(ox)DR_	0	1	0	0	2	867.419	1732.82	52.853	0.044827	1	10732	41.088	34.24	438130	350610	87517	3.922	P3056_07_01_1_01_3211	depleted	7
P3561	ADD1	Alpha-adducin	TAGPQSQVLCGVVMDR	_TAGPQSQVLCGVVMDR_	0	0	0	0	2	859.422	1716.83	56.422	2.4039e-297	2	12085	242.9	202.43	11054000	9061600	1992200	3.4358	P3056_07_01_1_01_3211	depleted	7
P3561	ADD1	Alpha-adducin	TAGPQSQVLCGVVMDR	_TAGPQSQVLCGVVMDR_	0	0	0	0	2	859.422	1716.83	56.357	1.5797e-29	7	11671	113.28	101.84	8978700	6926600	2052200	3.7069	P3056_07_02_1_01_3212	depleted	7
P3561	ADD1	Alpha-adducin	TGYPYRYPALR	_TGYPYRYPALR_	0	0	0	1	3	452.907	1355.7	41.599	0.018788	1	13607	44.612	32.449	11775000	10684000	1090800	7.7552	P3056_01_01_1_01_3199	depleted	1
P3561	ADD1	Alpha-adducin	TLASAGGPDNLVLLNPEK	_TLASAGGPDNLVLLNPEK_	0	0	0	0	2	904.991	1807.97	66.681	4.3364e-38	1	19922	116.6	94.553	154970	154970	10000	15.497	P3056_02_01_1_01_3201	depleted	2
P3561	ADD1	Alpha-adducin	TLASAGGPDNLVLLNPEK	_TLASAGGPDNLVLLNPEK_	0	0	0	0	3	603.663	1807.97	67.502	0.001999	1	20229	44.577	14.405	991500	10000	991500	0.0100857	P3056_02_01_1_01_3201	depleted	2
P3561	ADD1	Alpha-adducin	TLASAGGPDNLVLLNPEK	_TLASAGGPDNLVLLNPEK_	0	0	0	0	2	904.991	1807.97	66.606	9.1829e-21	1	19355	103.9	85.667	194680	160460	34224	4.7216	P3056_02_02_1_01_3202	depleted	2
P3561	ADD1	Alpha-adducin	TLASAGGPDNLVLLNPEK	_TLASAGGPDNLVLLNPEK_	0	0	0	0	3	603.663	1807.97	67.517	4.2165e-06	1	19642	75.215	75.215	3087000	3087000	10000	308.7	P3056_02_02_1_01_3202	depleted	2
P3561	ADD1	Alpha-adducin	TLASAGGPDNLVLLNPEK	_TLASAGGPDNLVLLNPEK_	0	0	0	0	3	603.663	1807.97	67.514	0.028298	1	19667	25.876	6.9495	1027300	10000	1027300	0.00973425	P3056_02_02_1_01_3202	depleted	2
P3561	ADD1	Alpha-adducin	TSTSAVPNLFVPLNTNPK	_TSTSAVPNLFVPLNTNPK_	0	0	0	0	2	950.512	1899.01	71.716	1.5613e-61	7	19177	141.07	136.66	11253000	8776900	2475700	4.3553	P3056_08_01_1_01_3213	depleted	8
P3561	ADD1	Alpha-adducin	TSTSAVPNLFVPLNTNPK	_TSTSAVPNLFVPLNTNPK_	0	0	0	0	2	950.512	1899.01	70.869	3.5475e-68	4	19452	150.59	145.52	990970	796490	194480	4.5499	P3056_09_01_1_01_3215	depleted	9
P3561	ADD1	Alpha-adducin	VDENNPEYLR	_VDENNPEYLR_	0	0	0	0	2	624.796	1247.58	35.405	2.1685e-52	13	7158	171.92	97.322	587500	448470	139030	3.7485	P3056_11_01_1_01_3219	depleted	11
P3561	ADD1	Alpha-adducin	VDENNPEYLR	_VDENNPEYLR_	0	0	0	0	2	624.796	1247.58	35.51	5.323e-32	9	5281	160.18	90.975	304710	230950	73769	3.2169	P3056_11_02_1_01_3220	depleted	11
P3561	ADD1	Alpha-adducin	VNSEQEHFLIVPFGLLYSEVTASSLVK	_VNSEQEHFLIVPFGLLYSEVTASSLVK_	0	0	0	0	4	752.401	3005.57	119.78	0.00033977	5	37699	38.986	36.158	1228800	922820	305980	3.3343	P3056_08_01_1_01_3213	depleted	8
P3561	ADD1	Alpha-adducin	VNSEQEHFLIVPFGLLYSEVTASSLVK	_VNSEQEHFLIVPFGLLYSEVTASSLVK_	0	0	0	0	4	752.401	3005.57	119.76	0.030918	4	37165	18.356	17.565	387570	293370	94206	4.0289	P3056_08_02_1_01_3214	depleted	8
P3561	ADD1	Alpha-adducin	VNSEQEHFLIVPFGLLYSEVTASSLVK	_VNSEQEHFLIVPFGLLYSEVTASSLVK_	0	0	0	0	3	1002.87	3005.57	96.312	3.5581e-52	34	34989	112.39	112.39	1783100	1499300	283800	5.7024	P3056_09_01_1_01_3215	depleted	9
P3561	ADD1	Alpha-adducin	VNSEQEHFLIVPFGLLYSEVTASSLVK	_VNSEQEHFLIVPFGLLYSEVTASSLVK_	0	0	0	0	3	1002.87	3005.57	91.118	6.2197e-09	2	33133	53.679	48.882	702740	535070	167670	5.6747	P3056_09_02_1_01_3216	depleted	9
P3561	ADD1	Alpha-adducin	VNSEQEHFLIVPFGLLYSEVTASSLVK	_VNSEQEHFLIVPFGLLYSEVTASSLVK_	0	0	0	0	3	1002.87	3005.57	98.12	0.03327	1	35577	23.19	21.57	79380	79380	10000	7.938	P3056_09_02_1_01_3216	depleted	9
P3561	ADD1	Alpha-adducin	VSMILQSPAFCEELESMIQEQFK	_VSM(ox)ILQSPAFCEELESMIQEQFK_	0	1	0	0	3	920.769	2759.29	87.722	1.9644e-14	2	31940	83.064	79.507	262540	262540	10000	26.254	P3056_09_01_1_01_3215	depleted	9
P3561	ADD1	Alpha-adducin	VSMILQSPAFCEELESMIQEQFK	_VSM(ox)ILQSPAFCEELESMIQEQFK_	0	1	0	0	3	920.769	2759.29	87.599	0.00042863	1	31829	48.077	43.772	216330	216330	10000	21.633	P3056_09_02_1_01_3216	depleted	9
P3561	ADD1	Alpha-adducin	VSMILQSPAFCEELESMIQEQFKK	_VSMILQSPAFCEELESMIQEQFKK_	0	0	0	1	3	958.136	2871.39	105.72	1.4957e-05	1	36995	57.238	46.042	872610	872610	10000	87.261	P3056_01_02_1_01_3200	depleted	1
P3561	ADD1	Alpha-adducin	VSMILQSPAFCEELESMIQEQFKK	_VSMILQSPAFCEELESMIQEQFKK_	0	0	0	1	3	958.136	2871.39	108.5	0.0010409	1	36018	42.863	37.031	1030700	1030700	10000	103.07	P3056_03_01_1_01_3203	depleted	3
P3561	ADD1	Alpha-adducin	VSMILQSPAFCEELESMIQEQFKK	_VSMILQSPAFCEELESMIQEQFKK_	0	0	0	1	3	958.136	2871.39	94.69	0.034582	1	38943	20.351	15.231	213090	143460	69629	1.6592	P3056_06_01_1_01_3209	depleted	6
P3561	ADD1	Alpha-adducin	VSMILQSPAFCEELESMIQEQFKK	_VSM(ox)ILQSPAFCEELESMIQEQFKK_	0	1	0	1	3	963.467	2887.38	100.12	0.00033904	1	31916	49.266	43.023	182010	182010	10000	18.201	P3056_02_02_1_01_3202	depleted	2
P3561	ADD1	Alpha-adducin	VSMILQSPAFCEELESMIQEQFKK	_VSMILQSPAFCEELESM(ox)IQEQFKK_	0	1	0	1	4	722.852	2887.38	76.614	0.00048093	1	27451	47.058	41.473	238400	238400	10000	23.84	P3056_05_01_1_01_3207	depleted	5
P3561	ADD1	Alpha-adducin	VSMILQSPAFCEELESMIQEQFKK	_VSM(ox)ILQSPAFCEELESMIQEQFKK_	0	1	0	1	3	963.467	2887.38	101.33	0.00017344	1	32503	45.735	42.614	495690	407230	88460	4.8662	P3056_07_02_1_01_3212	depleted	7
P3561	ADD1	Alpha-adducin	WQIGEQEFEALMR	_WQIGEQEFEALMR_	0	0	0	0	2	818.893	1635.77	70.665	1.4779e-12	2	24951	104.24	90.498	2799100	2799100	10000	279.91	P3056_05_01_1_01_3207	depleted	5
P3561	ADD1	Alpha-adducin	WQIGEQEFEALMR	_WQIGEQEFEALMR_	0	0	0	0	2	818.893	1635.77	70.627	0.024671	1	24589	43.03	34.034	3565500	3565500	10000	356.55	P3056_05_02_1_01_3208	depleted	5
P3561	ADD1	Alpha-adducin	WQIGEQEFEALMR	_WQIGEQEFEALMR_	0	0	0	0	3	546.264	1635.77	70.508	0.00013169	1	27375	78.401	69.604	284790	233980	50810	4.4739	P3056_06_01_1_01_3209	depleted	6
P3561	ADD1	Alpha-adducin	WQIGEQEFEALMR	_WQIGEQEFEALM(ox)R_	0	1	0	0	2	826.89	1651.77	69.391	0.030523	1	20866	50.897	43.031	922930	737700	185240	4.3432	P3056_06_01_1_01_3209	depleted	6
P3561	ADD1	Alpha-adducin	WQIGEQEFEALMR	_WQIGEQEFEALM(ox)R_	0	1	0	0	2	826.89	1651.77	69.447	0.016692	1	20812	66.485	48.349	858380	695800	162590	4.3647	P3056_06_02_1_01_3210	depleted	6
P3561	ADD1	Alpha-adducin	YFDRVDENNPEYLR	_YFDRVDENNPEYLR_	0	0	0	1	3	610.62	1828.84	43.417	0.00018025	1	8009	73.758	64.186	52225	52225	10000	5.2225	P3056_10_02_1_01_3218	depleted	10
P3561	ADD1	Alpha-adducin	YSDVEVPASVTGYSFASDGDSGTCSPLR	_YSDVEVPASVTGYSFASDGDSGTCSPLR_	0	0	0	0	2	1462.65	2923.28	68.819	0.00012593	2	20192	42.057	39.638	564940	464080	100860	4.4502	P3056_07_01_1_01_3211	depleted	7
P3561	ADD1	Alpha-adducin	YSDVEVPASVTGYSFASDGDSGTCSPLR	_YSDVEVPASVTGYSFASDGDSGTCSPLR_	0	0	0	0	3	975.435	2923.28	68.826	2.2233e-38	3	20193	89.723	86.103	534200	437370	96826	4.0546	P3056_07_01_1_01_3211	depleted	7
P3561	ADD1	Alpha-adducin	YSDVEVPASVTGYSFASDGDSGTCSPLR	_YSDVEVPASVTGYSFASDGDSGTCSPLR_	0	0	0	0	3	975.435	2923.28	68.921	1.9781e-59	3	19718	115.79	115.79	693960	562600	131360	4.1627	P3056_07_02_1_01_3212	depleted	7
P3561	ADD1	Alpha-adducin	YSDVEVPASVTGYSFASDGDSGTCSPLR	_YSDVEVPASVTGYSFASDGDSGTCSPLR_	0	0	0	0	2	1462.65	2923.28	68.919	1.0894e-40	2	19752	96.387	91.794	708140	580610	127540	4.4591	P3056_07_02_1_01_3212	depleted	7
P6116	ACTR1A	Alpha-centractin	DQLQTFSEEHPVLLTEAPLNPR	_DQLQTFSEEHPVLLTEAPLNPR_	0	0	0	0	3	845.434	2533.28	69.234	0.047603	1	21008	11.804	8.7484	127900	91668	36228	3.2804	P3056_06_02_1_01_3210	depleted	6
P6116	ACTR1A	Alpha-centractin	TLFSNIVLSGGSTLFK	_TLFSNIVLSGGSTLFK_	0	0	0	0	2	842.469	1682.92	74.765	5.5959e-51	2	28466	147.09	127.34	700940	700940	10000	70.094	P3056_04_01_1_01_3205	depleted	4
P6116	ACTR1A	Alpha-centractin	TLFSNIVLSGGSTLFK	_TLFSNIVLSGGSTLFK_	0	0	0	0	2	842.469	1682.92	74.742	6.6239e-40	2	28257	127.83	108.16	864490	864490	10000	86.449	P3056_04_02_1_01_3206	depleted	4
P0673	ENO1	Alpha-enolase	AAVPSGASTGIYEALELR	_AAVPSGASTGIYEALELR_	0	0	0	0	2	902.976	1803.94	71.367	0.0019202	1	18564	55.453	37.021	298040	298040	10000	29.804	P3056_03_01_1_01_3203	depleted	3
P0673	ENO1	Alpha-enolase	AAVPSGASTGIYEALELR	_AAVPSGASTGIYEALELR_	0	0	0	0	2	902.976	1803.94	71.353	2.3675e-05	1	18687	73.138	48.723	382360	382360	10000	38.236	P3056_03_02_1_01_3204	depleted	3
P0673	ENO1	Alpha-enolase	DATNVGDEGGFAPNILENK	_DATNVGDEGGFAPNILENK_	0	0	0	0	2	980.966	1959.92	65.451	0.00018846	1	15745	47.729	43.867	209300	147510	61788	2.349	P3056_09_01_1_01_3215	depleted	9
P0673	ENO1	Alpha-enolase	GNPTVEVDLFTSK	_GNPTVEVDLFTSK_	0	0	0	0	2	703.862	1405.71	61.294	0.04745	1	14202	21.886	0.22002	1456400	1199000	257420	3.5117	P3056_07_01_1_01_3211	depleted	7
P0673	ENO1	Alpha-enolase	LAMQEFMILPVGAANFR	_LAMQEFMILPVGAANFR_	0	0	0	0	2	954.497	1906.98	100.88	1.349e-05	1	35871	56.817	56.817	259170	197320	61844	2.8152	P3056_01_01_1_01_3199	depleted	1
P0673	ENO1	Alpha-enolase	VNQIGSVTESLQACK	_VNQIGSVTESLQACK_	0	0	0	0	2	817.414	1632.81	51.902	3.4674e-05	2	13029	64.52	54.167	3132900	2276100	856750	2.8937	P3056_11_01_1_01_3219	depleted	11
P0673	ENO1	Alpha-enolase	YISPDQLADLYK	_YISPDQLADLYK_	0	0	0	0	2	713.367	1424.72	67.048	0.00087386	2	17097	69.03	57.163	1572800	1091500	481290	2.7577	P3056_10_01_1_01_3217	depleted	10
P0673	ENO1	Alpha-enolase	YISPDQLADLYK	_YISPDQLADLYK_	0	0	0	0	2	713.367	1424.72	67.088	0.0010714	5	16390	64.224	57.321	1615900	1142000	473890	2.7364	P3056_10_02_1_01_3218	depleted	10
Q9NZD	AHSP	Alpha-hemoglobin-stabilizing protein	SHELPSHPPPSS	_SHELPSHPPPSS_	0	0	0	0	3	424.539	1270.59	21.365	0.0012657	1	4797	60.255	54.941	10071000	2972800	7098200	0.19115	P3000_Rep1_3_1_1	enriched	3
Q9NZD	AHSP	Alpha-hemoglobin-stabilizing protein	SHELPSHPPPSS	_SHELPSHPPPSS_	0	0	0	0	3	424.539	1270.59	21.725	0.0015827	1	4797	60.255	54.941	10071000	2972800	7098200	0.12933	P3000_Rep1_3_1_1	enriched	3
Q9NZD	AHSP	Alpha-hemoglobin-stabilizing protein	ALQELRQELNTLANPFLAK	_ALQELRQELNTLANPFLAK_	0	0	0	1	3	723.739	2168.2	70.993	0.040818	1	26879	28.748	22.788	719170	413120	306050	1.5448	P3056_04_01_1_01_3205	depleted	4
Q9NZD	AHSP	Alpha-hemoglobin-stabilizing protein	DLISAGLK	_DLISAGLK_	0	0	0	0	1	816.483	815.475	49.952	0.0060287	2	10507	119.29	21.493	134410	50567	83839	0.81882	P3056_10_01_1_01_3217	depleted	10
Q9NZD	AHSP	Alpha-hemoglobin-stabilizing protein	DLISAGLK	_DLISAGLK_	0	0	0	0	1	816.483	815.475	50.227	3.8137e-05	5	10026	133.6	32.316	258970	67671	191300	0.5	P3056_10_02_1_01_3218	depleted	10
Q9NZD	AHSP	Alpha-hemoglobin-stabilizing protein	QELNTLANPFLAK	_QELNTLANPFLAK_	0	0	0	0	2	729.901	1457.79	69.706	5.3557e-79	6	17360	176.25	176.25	9351600	5739000	3612600	1.8222	P3056_09_01_1_01_3215	depleted	9
Q9NZD	AHSP	Alpha-hemoglobin-stabilizing protein	QELNTLANPFLAK	_QELNTLANPFLAK_	0	0	0	0	2	729.901	1457.79	67.337	8.4962e-55	3	17147	166.48	120.12	11219000	1334800	9884300	0.17538	P3056_10_01_1_01_3217	depleted	10
Q9NZD	AHSP	Alpha-hemoglobin-stabilizing protein	QELNTLANPFLAK	_QELNTLANPFLAK_	0	0	0	0	2	729.901	1457.79	67.356	8.7388e-130	3	16628	202.32	202.32	10353000	1218100	9134900	0.18169	P3056_10_02_1_01_3218	depleted	10
Q9NZD	AHSP	Alpha-hemoglobin-stabilizing protein	QQVTGEPQER	_QQVTGEPQER_	0	0	0	0	2	586.289	1170.56	30.51	9.4165e-10	29	2096	125.72	102.04	450290	216700	233590	1.0174	P3056_06_01_1_01_3209	depleted	6
Q9NZD	AHSP	Alpha-hemoglobin-stabilizing protein	SHELPSHPPPSS	_SHELPSHPPPSS_	0	0	0	0	2	636.304	1270.59	25.668	0.0027772	9	2928	44.543	44.543	83251	27246	56004	0.38992	P3056_03_01_1_01_3203	depleted	3
P5492	NAPA	Alpha-soluble NSF attachment protein	AIDIYEQVGTNAMDSPLLK	_AIDIYEQVGTNAMDSPLLK_	0	0	0	0	2	1039.53	2077.04	71.923	3.5732e-05	1	21501	49.768	40.505	177630	136710	40919	3.7755	P3056_08_02_1_01_3214	depleted	8
P5492	NAPA	Alpha-soluble NSF attachment protein	NSQSFFSGLFGGSSK	_NSQSFFSGLFGGSSK_	0	0	0	0	2	775.368	1548.72	71.567	0.00033218	3	23782	53.453	48.187	1235000	929860	305120	2.7572	P3056_07_01_1_01_3211	depleted	7
P5492	NAPA	Alpha-soluble NSF attachment protein	NSQSFFSGLFGGSSK	_NSQSFFSGLFGGSSK_	0	0	0	0	2	775.368	1548.72	71.622	0.0004981	4	23169	50.178	42.813	1177100	865260	311790	2.5416	P3056_07_02_1_01_3212	depleted	7
P3784	SNCA	Alpha-synuclein	EGVLYVGSK	_EGVLYVGS(ph)K_	0	0	1	0	2	516.244	1030.47	37.475	0.015713	1	8860	40.475	35.581	3885000	1670400	2214600	1.0579	P3000_Rep2_2_1_1	enriched	2
P3784	SNCA	Alpha-synuclein	EGVLYVGSK	_EGVLYVGSK_	0	0	0	0	2	476.261	950.507	34.732	0.013698	1	8153	54.259	42.304	5603600	1729000	3874700	0.42155	P3000_Rep2_11_1_1	enriched	11
P3784	SNCA	Alpha-synuclein	EGVVHGVATVAEK	_EGVVHGVATVAEK_	0	0	0	0	3	432.57	1294.69	28.567	4.3299e-08	1	6504	76.01	66.522	9991000	3949300	6041700	0.55263	P3000_Rep2_6_1_1	enriched	6
P3784	SNCA	Alpha-synuclein	EGVVHGVATVAEK	_EGVVHGVATVAEK_	0	0	0	0	2	648.351	1294.69	28.564	0.00012618	1	6513	71.879	52.747	3370900	1186500	2184400	0.50431	P3000_Rep2_6_1_1	enriched	6
P3784	SNCA	Alpha-synuclein	EQVTNVGGAVVTGVTAVAQK	_EQVTNVGGAVVTGVTAVAQK_	0	0	0	0	3	643.353	1927.04	48.38	0.00058463	1	11483	34.793	29.328	3888700	1428200	2460500	0.38767	P3000_Rep1_4_1_1	enriched	4
P3784	SNCA	Alpha-synuclein	TKEGVVHGVATVAEK	_TKEGVVHGVATVAEK_	0	0	0	1	4	381.965	1523.83	26.18	0.0075833	1	5976	40.493	33.128	1170200		1166700		P3000_Rep2_4_1_1	enriched	4
P3784	SNCA	Alpha-synuclein	TKEQVTNVGGAVVTGVTAVAQK	_TKEQVTNVGGAVVTGVTAVAQK_	0	0	0	1	3	719.734	2156.18	45.291	0.002903	1	10719	29.058	19.368	2067300	10000	2067300	0.00483723	P3000_Rep1_4_1_1	enriched	4
P3784	SNCA	Alpha-synuclein	TKEQVTNVGGAVVTGVTAVAQK	_TKEQVTNVGGAVVTGVTAVAQK_	0	0	0	1	3	719.734	2156.18	45.008	1.1304e-188	1	10758	122.18	82.519	15960000	10000	15960000	0.000626566	P3000_Rep2_4_1_1	enriched	4
P3784	SNCA	Alpha-synuclein	TVEGAGSIAAATGFVK	_TVEGAGS(ph)IAAATGFVK_	0	0	1	0	2	779.879	1557.74	48.601	7.7518e-107	1	11644	113.54	93.493	9823100	5215400	4607700	0.49052	P3000_Rep1_3_1_1	enriched	3
P3784	SNCA	Alpha-synuclein	TVEGAGSIAAATGFVK	_TVEGAGS(ph)IAAATGFVK_	0	0	1	0	2	779.879	1557.74	48.592	0	1	11769	155.49	124.41	35000000	18713000	16287000	0.65112	P3000_Rep2_3_1_1	enriched	3
P3784	SNCA	Alpha-synuclein	TVEGAGSIAAATGFVK	_TVEGAGS(ph)IAAATGFVK_	0	0	1	0	3	520.255	1557.74	48.599	2.3509e-06	1	11778	54.511	37.258	11845000	6016300	5828300	0.62867	P3000_Rep2_3_1_1	enriched	3
P3784	SNCA	Alpha-synuclein	TVEGAGSIAAATGFVK	_TVEGAGSIAAATGFVK_	0	0	0	0	2	739.896	1477.78	46.944	0	1	11262	188.47	141.59	19294000	7270900	12023000	0.42573	P3000_Rep2_6_1_1	enriched	6
P3784	SNCA	Alpha-synuclein	EGVLYVGSK	_EGVLYVGS(ph)K_	0	0	1	0	2	516.244	1030.47	37.571	0.01499	2	8859	49.448	36.411	3885000	1670400	2214600	0.73171	P3000_Rep2_2_1_1	enriched	2
P3784	SNCA	Alpha-synuclein	EGVLYVGSK	_EGVLYVGSK_	0	0	0	0	2	476.261	950.507	34.695	0.013881	2	8138	55.353	42.304	5603600	1729000	3874700	0.29804	P3000_Rep2_11_1_1	enriched	11
P3784	SNCA	Alpha-synuclein	EGVVHGVATVAEK	_EGVVHGVATVAEK_	0	0	0	0	3	432.57	1294.69	28.744	2.3924e-05	2	6504	76.01	66.522	9991000	3949300	6041700	0.15208	P3000_Rep2_6_1_1	enriched	6
P3784	SNCA	Alpha-synuclein	EGVVHGVATVAEK	_EGVVHGVATVAEK_	0	0	0	0	2	648.351	1294.69	28.741	0.00060542	1	6513	71.879	52.747	3370900	1186500	2184400	0.38237	P3000_Rep2_6_1_1	enriched	6
P3784	SNCA	Alpha-synuclein	EGVVHGVATVAEK	_EGVVHGVATVAEK_	0	0	0	0	3	432.57	1294.69	28.779	0.00019984	1	6654	70.563	57.555	2623300	993750	1629500	0.36419	P3000_Rep1_6_1_1	enriched	6
P3784	SNCA	Alpha-synuclein	EQVTNVGGAVVTGVTAVAQK	_EQVTNVGGAVVTGVTAVAQK_	0	0	0	0	3	643.353	1927.04	48.16	7.0284e-72	1	11592	128.01	115.22	38274000	11674000	26600000	0.26292	P3000_Rep2_4_1_1	enriched	4
P3784	SNCA	Alpha-synuclein	EQVTNVGGAVVTGVTAVAQK	_EQVTNVGGAVVTGVTAVAQK_	0	0	0	0	2	964.526	1927.04	48.153	0.0039927	1	11601	31.488	29.813	11349000	3630800	7718600	0.27399	P3000_Rep2_4_1_1	enriched	4
P3784	SNCA	Alpha-synuclein	EQVTNVGGAVVTGVTAVAQK	_EQVTNVGGAVVTGVTAVAQK_	0	0	0	0	3	643.353	1927.04	48.358	4.1581e-06	1	11458	56.017	49.61	3888700	1428200	2460500	0.26022	P3000_Rep1_4_1_1	enriched	4
P3784	SNCA	Alpha-synuclein	TKEGVVHGVATVAEK	_TKEGVVHGVATVAEK_	0	0	0	1	3	508.951	1523.83	26.395	0.011961	1	5970	33.872	30.551	5811000	3074900	2736100	0.99445	P3000_Rep2_4_1_1	enriched	4
P3784	SNCA	Alpha-synuclein	TKEGVVHGVATVAEK	_TKEGVVHGVATVAEK_	0	0	0	1	4	381.965	1523.83	26.388	0.0080112	1	5976	40.493	33.128	2940500	1773800	1166700	1.3903	P3000_Rep2_4_1_1	enriched	4
P3784	SNCA	Alpha-synuclein	TKEQVTNVGGAVVTGVTAVAQK	_TKEQVTNVGGAVVTGVTAVAQK_	0	0	0	1	3	719.734	2156.18	44.937	8.3626e-52	1	10758	122.18	82.519	15960000	10000	15960000	0.000626566	P3000_Rep2_4_1_1	enriched	4
P3784	SNCA	Alpha-synuclein	TKEQVTNVGGAVVTGVTAVAQK	_TKEQVTNVGGAVVTGVTAVAQK_	0	0	0	1	3	719.734	2156.18	45.269	0.0055059	1	10719	29.058	24.982	2067300	10000	2067300	0.00483723	P3000_Rep1_4_1_1	enriched	4
P3784	SNCA	Alpha-synuclein	TVEGAGSIAAATGFVK	_TVEGAGS(ph)IAAATGFVK_	0	0	1	0	2	779.879	1557.74	48.537	1.7135e-137	2	11754	161.08	132.79	35000000	18713000	16287000	0.29939	P3000_Rep2_3_1_1	enriched	3
P3784	SNCA	Alpha-synuclein	TVEGAGSIAAATGFVK	_TVEGAGS(ph)IAAATGFVK_	0	0	1	0	3	520.255	1557.74	48.544	4.776e-31	2	11756	104.76	80.349	11845000	6016300	5828300	0.45351	P3000_Rep2_3_1_1	enriched	3
P3784	SNCA	Alpha-synuclein	TVEGAGSIAAATGFVK	_TVEGAGS(ph)IAAATGFVK_	0	0	1	0	2	779.879	1557.74	48.566	8.6661e-41	2	11644	113.54	93.493	9823100	5215400	4607700	0.33156	P3000_Rep1_3_1_1	enriched	3
P3784	SNCA	Alpha-synuclein	TVEGAGSIAAATGFVK	_TVEGAGS(ph)IAAATGFVK_	0	0	1	0	3	520.255	1557.74	48.552	3.2148e-06	1	11642	56.036	41.472	3923900	1880400	2043500	0.52037	P3000_Rep1_3_1_1	enriched	3
P3784	SNCA	Alpha-synuclein	TVEGAGSIAAATGFVK	_TVEGAGSIAAATGFVK_	0	0	0	0	2	739.896	1477.78	46.909	2.3536e-235	2	11262	188.47	141.59	19294000	7270900	12023000	0.11752	P3000_Rep2_6_1_1	enriched	6
P3784	SNCA	Alpha-synuclein	TVEGAGSIAAATGFVK	_TVEGAGSIAAATGFVK_	0	0	0	0	2	739.896	1477.78	46.918	1.5443e-30	2	11111	105.28	77.111	5048300	1834900	3213400	0.23322	P3000_Rep1_6_1_1	enriched	6
P3784	SNCA	Alpha-synuclein	TVEGAGSIAAATGFVK	_TVEGAGSIAAATGFVK_	0	0	0	0	3	493.6	1477.78	46.912	0.0012525	1	11131	50.158	43.001	2191400	728990	1462400	0.47212	P3000_Rep1_6_1_1	enriched	6
P3784	SNCA	Alpha-synuclein	AKEGVVAAAEK	_AKEGVVAAAEK_	0	0	0	1	2	536.803	1071.59	14.112	6.9504e-07	7	2655	96.464	64.976	370250	27069	343190	0.089239	P3056_09_02_1_01_3216	depleted	9
P3784	SNCA	Alpha-synuclein	EGVLYVGSK	_EGVLYVGSK_	0	0	0	0	2	476.261	950.507	40.326	0.0031653	5	6289	52.579	45.988	598120	254810	343310	0.79142	P3056_11_02_1_01_3220	depleted	11
P3784	SNCA	Alpha-synuclein	EQVTNVGGAVVTGVTAVAQK	_EQVTNVGGAVVTGVTAVAQK_	0	0	0	0	3	643.353	1927.04	64.09	0.03345	1	18858	16.867	11.736	258910	55874	203030	0.35101	P3056_02_01_1_01_3201	depleted	2
P3784	SNCA	Alpha-synuclein	EQVTNVGGAVVTGVTAVAQK	_EQVTNVGGAVVTGVTAVAQK_	0	0	0	0	2	964.526	1927.04	68.224	2.4883e-206	4	15699	213.15	213.15	6416800	2107800	4309000	0.53018	P3056_04_01_1_01_3205	depleted	4
P3784	SNCA	Alpha-synuclein	EQVTNVGGAVVTGVTAVAQK	_EQVTNVGGAVVTGVTAVAQK_	0	0	0	0	2	964.526	1927.04	68.263	0	9	15161	247.35	231.34	6846400	1955800	4890600	0.491	P3056_04_02_1_01_3206	depleted	4
P3784	SNCA	Alpha-synuclein	EQVTNVGGAVVTGVTAVAQK	_EQVTNVGGAVVTGVTAVAQK_	0	0	0	0	2	964.526	1927.04	67.637	6.3427e-05	1	12981	67.76	53.484	278550	278550	10000	27.855	P3056_05_01_1_01_3207	depleted	5
P3784	SNCA	Alpha-synuclein	EQVTNVGGAVVTGVTAVAQK	_EQVTNVGGAVVTGVTAVAQK_	0	0	0	0	2	964.526	1927.04	67.573	4.0225e-07	2	12289	56.684	46.688	338040	107660	230380	0.48857	P3056_05_02_1_01_3208	depleted	5
P3784	SNCA	Alpha-synuclein	QGVAEAAGK	_QGVAEAAGK_	0	0	0	0	2	415.722	829.429	17.653	0.00035741	5	2448	74.841	47.704	2456300	935080	1521200	0.70823	P3056_01_02_1_01_3200	depleted	1
P3784	SNCA	Alpha-synuclein	TKEGVLYVGSK	_TKEGVLYVGSK_	0	0	0	1	2	590.832	1179.65	33.263	5.7276e-06	2	5536	91.62	79.701	93310	93310	10000	9.331	P3056_10_02_1_01_3218	depleted	10
P3784	SNCA	Alpha-synuclein	TKEQVTNVGGAVVTGVTAVAQK	_TKEQVTNVGGAVVTGVTAVAQK_	0	0	0	1	4	540.052	2156.18	70.023	2.1104e-46	2	13831	116.45	101.49	1918300	10000	1918300	0.00521295	P3056_04_02_1_01_3206	depleted	4
P3784	SNCA	Alpha-synuclein	TKEQVTNVGGAVVTGVTAVAQK	_TKEQVTNVGGAVVTGVTAVAQK_	0	0	0	1	3	719.734	2156.18	70.023	4.9404e-30	1	13839	99.93	77.674	4769500	10000	4769500	0.00209666	P3056_04_02_1_01_3206	depleted	4
P3784	SNCA	Alpha-synuclein	TKEQVTNVGGAVVTGVTAVAQK	_TKEQVTNVGGAVVTGVTAVAQK_	0	0	0	1	3	719.734	2156.18	70.273	5.1663e-22	2	11972	92.792	61.725	1908400	10000	1908400	0.00523999	P3056_05_01_1_01_3207	depleted	5
P3784	SNCA	Alpha-synuclein	TKEQVTNVGGAVVTGVTAVAQK	_TKEQVTNVGGAVVTGVTAVAQK_	0	0	0	1	4	540.052	2156.18	70.273	6.3717e-69	2	11968	138.66	106.74	424770	10000	424770	0.0235422	P3056_05_01_1_01_3207	depleted	5
P3784	SNCA	Alpha-synuclein	TKEQVTNVGGAVVTGVTAVAQK	_TKEQVTNVGGAVVTGVTAVAQK_	0	0	0	1	3	719.734	2156.18	70.226	0.0094824	2	11250	36.935	27.737	529020	10000	529020	0.0189029	P3056_05_02_1_01_3208	depleted	5
P3784	SNCA	Alpha-synuclein	TVEGAGSIAAATGFVK	_TVEGAGSIAAATGFVK_	0	0	0	0	2	739.896	1477.78	71.429	1.4555e-192	7	13368	216.07	182.79	48320000	17584000	30736000	0.60441	P3056_06_01_1_01_3209	depleted	6
P3784	SNCA	Alpha-synuclein	TVEGAGSIAAATGFVK	_TVEGAGSIAAATGFVK_	0	0	0	0	3	493.6	1477.78	70.848	0.0004367	1	13382	58.079	45.724	336160	10000	336160	0.0297477	P3056_06_01_1_01_3209	depleted	6
P3784	SNCA	Alpha-synuclein	TVEGAGSIAAATGFVK	_TVEGAGSIAAATGFVK_	0	0	0	0	3	493.6	1477.78	66.39	1.1261e-14	1	13002	95.854	78.831	200220	10000	200220	0.0499451	P3056_06_02_1_01_3210	depleted	6
P3784	SNCA	Alpha-synuclein	TVEGAGSIAAATGFVK	_TVEGAGSIAAATGFVK_	0	0	0	0	2	739.896	1477.78	58.065	4.7642e-08	2	12686	71.685	61.885	6395200	1786500	4608700	0.38294	P3056_07_01_1_01_3211	depleted	7
P3784	SNCA	Alpha-synuclein	TVEGAGSIAAATGFVK	_TVEGAGSIAAATGFVK_	0	0	0	0	2	739.896	1477.78	57.97	2.5651e-99	2	12242	178.85	159.18	3362200	685020	2677200	0.28571	P3056_07_02_1_01_3212	depleted	7
P3784	SNCA	Alpha-synuclein	TVEGAGSIAAATGFVK	_TVEGAGSIAAATGFVK_	0	0	0	0	2	739.896	1477.78	57.064	0.040905	1	12337	22.051	16.51	334930	102900	232030	0.5376	P3056_08_02_1_01_3214	depleted	8
P3784	SNCA	Alpha-synuclein	TVEGAGSIAAATGFVK	_TVEGAGSIAAATGFVK_	0	0	0	0	2	739.896	1477.78	61.121	0.0006387	1	14514	46.249	40.875	285610	86161	199450	0.46819	P3056_09_01_1_01_3215	depleted	9
P3784	SNCA	Alpha-synuclein	TVEGAGSIAAATGFVKK	_TVEGAGSIAAATGFVKK_	0	0	0	1	2	803.944	1605.87	54.396	0.01088	1	11312	43.208	37.835	279700	144310	135390	0.99075	P3056_11_02_1_01_3220	depleted	11
Q0209	RHAG	Ammonium transporter Rh type A	FLTPLFTTK	_FLTPLFTTK_	0	0	0	0	2	534.31	1066.61	55.295	0.0035152	1	13314	57.785	30.531	15297000	8104300	7192600	0.65411	P3000_Rep2_9_1_1	enriched	9
Q0209	RHAG	Ammonium transporter Rh type A	FLTPLFTTK	_FLTPLFTTK_	0	0	0	0	2	534.31	1066.61	55.13	0.0061341	1	13104	99.815	74.256	6970100	6970100	10000	697.01	P3000_Rep2_8_1_1	enriched	8
Q0209	RHAG	Ammonium transporter Rh type A	FLTPLFTTK	_FLTPLFTTK_	0	0	0	0	2	534.31	1066.61	55.174	7.2843e-17	2	13317	99.815	65.428	15297000	8104300	7192600	0.44526	P3000_Rep2_9_1_1	enriched	9
Q0209	RHAG	Ammonium transporter Rh type A	AIVNTYFSLAACVLTAFAFSSLVEHR	_AIVNTYFSLAACVLTAFAFSSLVEHR_	0	0	0	0	3	963.165	2886.47	110.07	2.4692e-38	2	44919	91.079	73.345	915850	742750	173100	4.2646	P3056_06_01_1_01_3209	depleted	6
Q0209	RHAG	Ammonium transporter Rh type A	AIVNTYFSLAACVLTAFAFSSLVEHR	_AIVNTYFSLAACVLTAFAFSSLVEHR_	0	0	0	0	3	963.165	2886.47	109.93	8.1308e-146	2	44889	172.32	161.51	1783900	1459300	324650	4.3156	P3056_06_02_1_01_3210	depleted	6
Q0209	RHAG	Ammonium transporter Rh type A	AIVNTYFSLAACVLTAFAFSSLVEHR	_AIVNTYFSLAACVLTAFAFSSLVEHR_	0	0	0	0	3	963.165	2886.47	122.44	2.8945e-59	1	41164	117.83	96.181	2130300	1710700	419610	3.8232	P3056_07_01_1_01_3211	depleted	7
Q0209	RHAG	Ammonium transporter Rh type A	AIVNTYFSLAACVLTAFAFSSLVEHR	_AIVNTYFSLAACVLTAFAFSSLVEHR_	0	0	0	0	3	963.165	2886.47	122.4	6.9206e-175	1	40857	186.71	165.66	4187700	3399300	788340	4.7686	P3056_07_02_1_01_3212	depleted	7
Q0209	RHAG	Ammonium transporter Rh type A	AIVNTYFSLAACVLTAFAFSSLVEHR	_AIVNTYFSLAACVLTAFAFSSLVEHR_	0	0	0	0	3	963.165	2886.47	122.95	3.3661e-108	1	38897	145.19	121.5	3086900	2494500	592320	4.8595	P3056_08_01_1_01_3213	depleted	8
Q0209	RHAG	Ammonium transporter Rh type A	AIVNTYFSLAACVLTAFAFSSLVEHR	_AIVNTYFSLAACVLTAFAFSSLVEHR_	0	0	0	0	3	963.165	2886.47	122.94	0.046592	1	38175	15.754	12.308	467080	382060	85024	5.3906	P3056_08_02_1_01_3214	depleted	8
Q0209	RHAG	Ammonium transporter Rh type A	AIVNTYFSLAACVLTAFAFSSLVEHR	_AIVNTYFSLAACVLTAFAFSSLVEHR_	0	0	0	0	3	963.165	2886.47	103.51	1.2878e-59	3	37546	118.9	114	1664400	1365600	298890	4.5227	P3056_09_01_1_01_3215	depleted	9
Q0209	RHAG	Ammonium transporter Rh type A	AIVNTYFSLAACVLTAFAFSSLVEHR	_AIVNTYFSLAACVLTAFAFSSLVEHR_	0	0	0	0	3	963.165	2886.47	103.6	0.0030572	1	37544	32.186	25.442	434350	220450	213910	1.3958	P3056_09_02_1_01_3216	depleted	9
Q0209	RHAG	Ammonium transporter Rh type A	AIVNTYFSLAACVLTAFAFSSLVEHRGK	_AIVNTYFSLAACVLTAFAFSSLVEHRGK_	0	0	0	1	4	768.905	3071.59	111.32	1.7568e-08	1	41762	56.854	50.239	508550	508550	10000	50.855	P3056_05_01_1_01_3207	depleted	5
Q0209	RHAG	Ammonium transporter Rh type A	AIVNTYFSLAACVLTAFAFSSLVEHRGK	_AIVNTYFSLAACVLTAFAFSSLVEHRGK_	0	0	0	1	4	768.905	3071.59	111.38	1.3096e-06	1	41999	51.851	43.224	831030	831030	10000	83.103	P3056_05_02_1_01_3208	depleted	5
Q0209	RHAG	Ammonium transporter Rh type A	FLTPLFTTK	_FLTPLFTTK_	0	0	0	0	2	534.31	1066.61	70.283	8.4315e-06	8	17593	86.898	86.898	14101000	13951000	150090	101.21	P3056_08_01_1_01_3213	depleted	8
Q0209	RHAG	Ammonium transporter Rh type A	FLTPLFTTK	_FLTPLFTTK_	0	0	0	0	2	534.31	1066.61	70.297	7.2492e-06	10	17647	111.61	111.61	12883000	12764000	118860	97.992	P3056_08_02_1_01_3214	depleted	8
Q0209	RHAG	Ammonium transporter Rh type A	FLTPLFTTK	_FLTPLFTTK_	0	0	0	0	2	534.31	1066.61	68.942	3.5395e-05	5	18800	79.148	79.148	6284800	3750300	2534500	1.5808	P3056_09_01_1_01_3215	depleted	9
Q0209	RHAG	Ammonium transporter Rh type A	FLTPLFTTK	_FLTPLFTTK_	0	0	0	0	2	534.31	1066.61	68.929	0.00016064	10	18860	71.614	59.908	4843000	2905400	1937600	1.3849	P3056_09_02_1_01_3216	depleted	9
Q0209	RHAG	Ammonium transporter Rh type A	NMINADFSAATVLISFGAVLGK	_NMINADFSAATVLISFGAVLGK_	0	0	0	0	2	1120.09	2238.17	122	1.612e-05	1	40632	67.76	63.9	82495	82495	10000	8.2495	P3056_11_02_1_01_3220	depleted	11
Q0209	RHAG	Ammonium transporter Rh type A	NMINADFSAATVLISFGAVLGK	_NMINADFSAATVLISFGAVLGK_	0	0	0	0	2	1120.09	2238.17	127.19	0.01318	1	43932	35.538	31.286	80858	80858	10000	8.0858	P3056_12_01_1_01_3221	depleted	12
Q01432-	AMPD3	AMP deaminase 3	FSLHEMLNEMSEFK	_FSLHEMLNEMSEFK_	0	0	0	0	3	581.269	1740.79	74.526	0.017508	1	29097	34.432	24.862	162910	162910	10000	16.291	P3056_06_02_1_01_3210	depleted	6
Q01432-	AMPD3	AMP deaminase 3	YETLCNELSFLSDAMK	_YETLCNELSFLSDAMK_	0	0	0	0	2	960.94	1919.86	78.246	0.0016562	1	29156	51.495	39.577	125340	125340	10000	12.534	P3056_07_02_1_01_3212	depleted	7
Q8NHZ	CDC26	Anaphase-promoting complex subunit CDC26	QKEDVEVVGGSDGEGAIGLSSDPK	_QKEDVEVVGGS(ph)DGEGAIGLSSDPK_	0	0	1	1	3	818.374	2452.1	40.297	3.3229e-66	1	9421	92.865	83.485	11853000	151520	11701000	0.0129493	P3000_Rep1_12_1_1	enriched	11
Q8NHZ	CDC26	Anaphase-promoting complex subunit CDC26	QKEDVEVVGGSDGEGAIGLSSDPK	_QKEDVEVVGGS(ph)DGEGAIGLSSDPK_	0	0	1	1	3	818.374	2452.1	40.102	1.5299e-29	1	9486	76.049	67.387	6265800	10000	6265800	0.00159597	P3000_Rep2_12_1_1	enriched	12
Q8NHZ	CDC26	Anaphase-promoting complex subunit CDC26	QKEDVEVVGGSDGEGAIGLSSDPK	_QKEDVEVVGGS(ph)DGEGAIGLSSDPK_	0	0	1	1	3	818.374	2452.1	40.146	1.6225e-27	1	9426	99.987	82.773	16669000	16669000	10000	1666.9	P3000_Rep1_11_1_1	enriched	11
Q8NHZ	CDC26	Anaphase-promoting complex subunit CDC26	QKEDVEVVGGSDGEGAIGLSSDPK	_QKEDVEVVGGS(ph)DGEGAIGLSSDPK_	0	0	1	1	3	818.374	2452.1	40.206	3.6604e-28	1	9421	92.865	83.485	13105000	1403200	11701000	0.057151	P3000_Rep1_12_1_1	enriched	12
Q8NHZ	CDC26	Anaphase-promoting complex subunit CDC26	QKEDVEVVGGSDGEGAIGLSSDPK	_QKEDVEVVGGS(ph)DGEGAIGLSSDPK_	0	0	1	1	3	818.374	2452.1	40.03	3.4749e-18	1	9512	74.364	59.741	10226000	10226000	10000	1022.6	P3000_Rep2_11_1_1	enriched	11
Q8NHZ	CDC26	Anaphase-promoting complex subunit CDC26	QKEDVEVVGGSDGEGAIGLSSDPK	_QKEDVEVVGGS(ph)DGEGAIGLSSDPK_	0	0	1	1	3	818.374	2452.1	40.065	4.0953e-18	1	9486	76.049	70.922	6265800	10000	6265800	0.00159597	P3000_Rep2_12_1_1	enriched	12
Q9262	ANKS1A	Ankyrin repeat and SAM domain-containing protein 1A	SESLSNCSIGK	_SES(ph)LSNCSIGK_	0	0	1	0	2	631.26	1260.51	29.007	0.0099339	1	6703	54.09	42.507	1819000	1819000	10000	181.9	P3000_Rep2_1_1_1	enriched	1
P1615	ANK1	Ankyrin-1	AEDSDATGHEWKLEGALSEEPR	_AEDS(ph)DATGHEWKLEGALSEEPR_	0	0	1	1	3	836.362	2506.06	43.33	4.2976e-216	1	10216	128.4	118.92	50081000	37338000	12743000	0.99259	P3000_Rep1_1_1_1	enriched	1
P1615	ANK1	Ankyrin-1	AEDSDATGHEWKLEGALSEEPR	_AEDS(ph)DATGHEWKLEGALSEEPR_	0	0	1	1	3	836.362	2506.06	43.479	8.0231e-17	1	10374	63.701	55.979	37184000	27444000	9740600	1.0638	P3000_Rep2_1_1_1	enriched	1
P1615	ANK1	Ankyrin-1	DSRDVDEEKELLDFVPK	_DS(ph)RDVDEEKELLDFVPK_	0	0	1	2	3	705.328	2112.96	56.186	0.0007688	1	13399	53.033	46.551	61297000	10146000	51150000	0.10234	P3000_Rep1_5_1_1	enriched	5
P1615	ANK1	Ankyrin-1	DSRDVDEEKELLDFVPK	_DS(ph)RDVDEEKELLDFVPK_	0	0	1	2	3	705.328	2112.96	56.199	0.00059707	1	13748	54.306	42.405	70816000	2342400	68474000	0.040284	P3000_Rep2_5_1_1	enriched	5
P1615	ANK1	Ankyrin-1	EADAATSFLR	_EADAATS(ph)FLR_	0	0	1	0	2	580.753	1159.49	41.048	2.0765e-74	1	9755	106.29	85.559	114580000	97311000	17267000	1.9695	P3000_Rep1_2_1_1	enriched	2
P1615	ANK1	Ankyrin-1	EGHVETVLALLEK	_EGHVETVLALLEK_	0	0	0	0	3	479.936	1436.79	56.526	1.9985e-49	1	13857	98.942	83.001	76947000	69336000	7610900	6.1798	P3000_Rep2_5_1_1	enriched	5
P1615	ANK1	Ankyrin-1	EGHVETVLALLEK	_EGHVETVLALLEK_	0	0	0	0	2	719.401	1436.79	56.505	0.014322	1	13864	40.941	29.995	31719000	27671000	4048200	4.5089	P3000_Rep2_5_1_1	enriched	5
P1615	ANK1	Ankyrin-1	ELQFSVEDINR	_ELQFS(ph)VEDINR_	0	0	1	0	2	715.322	1428.63	55.365	3.147e-66	1	13310	102.52	78.095	9074100	6205300	2868900	0.16336	P3000_Rep1_2_1_1	enriched	2
P1615	ANK1	Ankyrin-1	ELQFSVEDINR	_ELQFS(ph)VEDINR_	0	0	1	0	2	715.322	1428.63	55.02	0.0090699	1	13471	54.812	36.399	27234000	18427000	8806700	0.303	P3000_Rep2_2_1_1	enriched	2
P1615	ANK1	Ankyrin-1	ELVNYGANVNAQSQK	_ELVNYGANVNAQSQK_	0	0	0	0	2	817.91	1633.81	32.104	0.011991	1	7498	37.77	25.85	13298000	11456000	1841800	4.5096	P3000_Rep2_11_1_1	enriched	11
P1615	ANK1	Ankyrin-1	FLLQHQADVNAK	_FLLQHQADVNAK_	0	0	0	0	3	461.917	1382.73	33.446	0.003171	1	7795	52.495	40.857	54877000	46727000	8149900	1.9754	P3000_Rep2_10_1_1	enriched	10
P1615	ANK1	Ankyrin-1	GASPNVSNVK	_GAS(ph)PNVSNVK_	0	0	1	0	2	526.742	1051.47	22.856	0.00023437	1	5218	72.891	53.233	402980000	349040000	53943000	2.0825	P3000_Rep1_2_1_1	enriched	2
P1615	ANK1	Ankyrin-1	GASPNVSNVK	_GAS(ph)PNVSNVK_	0	0	1	0	2	526.742	1051.47	22.868	4.0497e-110	1	5143	117.2	75.514	1121400000	979450000	141940000	2.7887	P3000_Rep2_2_1_1	enriched	2
P1615	ANK1	Ankyrin-1	GASPNVSNVKVETPLHMAAR	_GAS(ph)PNVSNVKVETPLHMAAR_	0	0	1	1	3	720.021	2157.04	40.294	4.8697e-32	1	9525	87.468	67.476	76743000	60474000	16269000	1.2935	P3000_Rep1_8_1_1	enriched	7
P1615	ANK1	Ankyrin-1	GASPNVSNVKVETPLHMAAR	_GAS(ph)PNVSNVKVETPLHMAAR_	0	0	1	1	3	720.021	2157.04	40.281	1.0964e-24	1	9424	83.602	63.306	91108000	72783000	18325000	1.4953	P3000_Rep2_8_1_1	enriched	8
P1615	ANK1	Ankyrin-1	GASPNVSNVKVETPLHMAAR	_GAS(ph)PNVSNVKVETPLHMAAR_	0	0	1	1	3	720.021	2157.04	40.264	3.6203e-41	1	9594	90.912	56.261	17963000	6697200	11266000	0.33189	P3000_Rep2_9_1_1	enriched	9
P1615	ANK1	Ankyrin-1	GEIVNMLEGSGRQSR	_GEIVNMLEGS(ph)GRQSR_	0	0	1	1	3	571.598	1711.77	43.28	3.366e-05	1	10319	60.938	44.359	12821000	7887800	4933400	0.81883	P3000_Rep2_1_1_1	enriched	1
P1615	ANK1	Ankyrin-1	GGSPHSPAWNGYTPLHIAAK	_GGSPHS(ph)PAWNGYTPLHIAAK_	0	0	1	0	3	714.337	2139.99	44.419	5.8456e-115	1	10590	114.57	106.29	114210000	95942000	18272000	1.5983	P3000_Rep1_3_1_1	enriched	3
P1615	ANK1	Ankyrin-1	GGSPHSPAWNGYTPLHIAAK	_GGSPHS(ph)PAWNGYTPLHIAAK_	0	0	1	0	3	714.337	2139.99	44.255	1.1361e-64	1	10611	100.44	94.979	602530000	512220000	90313000	3.2628	P3000_Rep2_3_1_1	enriched	3
P1615	ANK1	Ankyrin-1	GGSPHSPAWNGYTPLHIAAK	_GGSPHS(ph)PAWNGYTPLHIAAK_	0	0	1	0	3	714.337	2139.99	44.821	2.6234e-11	1	10749	58.373	54.396	142000000	88900000	53100000	1.6064	P3000_Rep2_4_1_1	enriched	4
P1615	ANK1	Ankyrin-1	ISEILLDHGAPIQAK	_ISEILLDHGAPIQAK_	0	0	0	0	3	535.638	1603.89	42.885	1.1127e-30	1	10084	89.992	69.756	93566000	80330000	13236000	1.9446	P3000_Rep2_7_1_1	enriched	7
P1615	ANK1	Ankyrin-1	ITHSPTVSQVTER	_ITHSPTVSQVTER_	0	0	0	0	3	485.591	1453.75	26.024	0.0028929	1	5955	42.941	37.439	7554900	4779400	2775500	1.0769	P3000_Rep1_1_1_1	enriched	1
P1615	ANK1	Ankyrin-1	ITHSPTVSQVTER	_ITHSPTVSQVTER_	0	0	0	0	3	485.591	1453.75	26.046	1.2019e-49	1	6002	100.07	87.803	20612000	18016000	2595800	0.85719	P3000_Rep1_4_1_1	enriched	4
P1615	ANK1	Ankyrin-1	ITHSPTVSQVTER	_ITHS(ph)PTVS(ph)QVTER_	0	0	2	0	2	807.85	1613.69	35.461	0.01104	1	8157	44.391	25.81	13859000	9074000	4784800	1.1158	P3000_Rep1_1_1_1	enriched	1
P1615	ANK1	Ankyrin-1	ITHSPTVSQVTER	_ITHS(ph)PTVS(ph)QVTER_	0	0	2	0	3	538.902	1613.69	27.419	0.00024415	1	6324	59.585	46.485	16893000	15494000	1399600	4.8846	P3000_Rep1_11_1_1	enriched	10
P1615	ANK1	Ankyrin-1	ITHSPTVSQVTER	_ITHS(ph)PT(ph)VSQVTER_	0	0	2	0	3	538.902	1613.69	28.828	1.7256e-49	1	6623	99.371	86.333	31806000	24266000	7539100	1.6911	P3000_Rep1_12_1_1	enriched	11
P1615	ANK1	Ankyrin-1	ITHSPTVSQVTER	_ITHS(ph)PTVS(ph)QVTER_	0	0	2	0	3	538.902	1613.69	36.105	0.00051959	1	8307	52.19	45.06	11107000	10336000	770870	5.0818	P3000_Rep1_12_1_1	enriched	11
P1615	ANK1	Ankyrin-1	ITHSPTVSQVTER	_ITHS(ph)PTVS(ph)QVTER_	0	0	2	0	2	807.85	1613.69	36.033	1.5673e-33	1	8294	89.344	69.675	22682000	14732000	7950200	1.0522	P3000_Rep1_12_1_1	enriched	11
P1615	ANK1	Ankyrin-1	ITHSPTVSQVTER	_ITHS(ph)PTVSQVT(ph)ER_	0	0	2	0	3	538.902	1613.69	26.171	3.8146e-05	1	5997	71.592	64.227	31219000	26641000	4577900	2.1172	P3000_Rep2_10_1_1	enriched	10
P1615	ANK1	Ankyrin-1	ITHSPTVSQVTER	_ITHS(ph)PTVSQVTER_	0	0	1	0	3	512.247	1533.72	25.052	0.0013815	1	5735	60.158	47.236	26929000	23535000	3393500	2.1295	P3000_Rep1_3_1_1	enriched	3
P1615	ANK1	Ankyrin-1	ITHSPTVSQVTER	_ITHS(ph)PTVSQVTER_	0	0	1	0	3	512.247	1533.72	26.818	0.0013731	1	6281	69.485	58.37	24404000000	20661000000		0.93346	P3000_Rep1_4_1_1	enriched	4
P1615	ANK1	Ankyrin-1	ITHSPTVSQVTER	_ITHS(ph)PTVSQVTER_	0	0	1	0	3	512.247	1533.72	26.655	1.0549e-113	1	6100	115.63	99.404	506140000	323190000	182950000	0.45974	P3000_Rep1_5_1_1	enriched	5
P1615	ANK1	Ankyrin-1	ITHSPTVSQVTER	_ITHSPT(ph)VSQVTER_	0	0	1	0	3	512.247	1533.72	28.078	6.2847e-78	1	6466	106.35	93.2	51070000	41849000	9221200	1.3242	P3000_Rep1_5_1_1	enriched	5
P1615	ANK1	Ankyrin-1	ITHSPTVSQVTER	_ITHS(ph)PTVSQVTER_	0	0	1	0	3	512.247	1533.72	32.436	4.5041e-05	1	7460	64.224	38.695	162630000	110130000	52503000	1.1732	P3000_Rep1_5_1_1	enriched	5
P1615	ANK1	Ankyrin-1	ITHSPTVSQVTER	_ITHS(ph)PTVSQVTER_	0	0	1	0	2	767.867	1533.72	32.438	6.7876e-162	1	7481	125.5	99.517	66034000	44985000	21049000	1.1648	P3000_Rep1_5_1_1	enriched	5
P1615	ANK1	Ankyrin-1	ITHSPTVSQVTER	_ITHS(ph)PTVSQVTER_	0	0	1	0	3	512.247	1533.72	26.851	0.0023249	1	6150	68.127	57.483	48327000	35796000	12531000	2.2705	P3000_Rep1_11_1_1	enriched	10
P1615	ANK1	Ankyrin-1	ITHSPTVSQVTER	_ITHS(ph)PTVSQVTER_	0	0	1	0	3	512.247	1533.72	25.138	0.0032115	1	5684	66.826	53.726	59751000	51546000	8205800	4.5282	P3000_Rep2_3_1_1	enriched	3
P1615	ANK1	Ankyrin-1	ITHSPTVSQVTER	_ITHS(ph)PTVSQVTER_	0	0	1	0	3	512.247	1533.72	26.688	0.0031145	1	6245	52.93	45.565	26977000000	22986000000		7.696	P3000_Rep2_4_1_1	enriched	4
P1615	ANK1	Ankyrin-1	ITHSPTVSQVTER	_IT(ph)HSPTVSQVTER_	0	0	1	0	3	512.247	1533.72	25.13	0.00030381	1	5700	59.225	49.713	26596000	19709000	6887500	3.3754	P3000_Rep2_4_1_1	enriched	4
P1615	ANK1	Ankyrin-1	ITHSPTVSQVTER	_ITHS(ph)PTVSQVTER_	0	0	1	0	3	512.247	1533.72	32.934	0.0075861	1	7553	53.479	27.949	303150000	206760000	96392000	3.5757	P3000_Rep2_5_1_1	enriched	5
P1615	ANK1	Ankyrin-1	ITHSPTVSQVTER	_ITHS(ph)PTVSQVTER_	0	0	1	0	2	767.867	1533.72	32.956	0	1	7584	171.46	145.48	285980000	191260000	94719000	3.4085	P3000_Rep2_5_1_1	enriched	5
P1615	ANK1	Ankyrin-1	ITHSPTVSQVTER	_ITHS(ph)PTVSQVTER_	0	0	1	0	3	512.247	1533.72	26.771	6.969e-08	1	6093	78.326	66.018	278950000	202970000	75982000	1.7737	P3000_Rep2_6_1_1	enriched	6
P1615	ANK1	Ankyrin-1	ITHSPTVSQVTER	_ITHS(ph)PTVSQVTER_	0	0	1	0	3	512.247	1533.72	32.917	5.4264e-33	1	7576	87.363	48.594	22822000	15356000	7465500	1.3915	P3000_Rep2_6_1_1	enriched	6
P1615	ANK1	Ankyrin-1	ITHSPTVSQVTER	_ITHS(ph)PTVSQVTER_	0	0	1	0	2	767.867	1533.72	32.915	1.5007e-209	1	7590	131.56	108.56	21499000	14861000	6637800	0.2466	P3000_Rep2_6_1_1	enriched	6
P1615	ANK1	Ankyrin-1	ITHSPTVSQVTERSQDR	_ITHS(ph)PTVSQVTERSQDR_	0	0	1	1	4	505.992	2019.94	24.879	2.498e-07	1	5729	62.002	54.683	25147000	18884000	6263200	1.1735	P3000_Rep1_5_1_1	enriched	5
P1615	ANK1	Ankyrin-1	LALQAQPVPDELVTK	_LALQAQPVPDELVTK_	0	0	0	0	2	811.462	1620.91	47.819	0.00025084	1	11362	49.595	43.216	15410000	9145700	6263900	0.39397	P3000_Rep2_12_1_1	enriched	12
P1615	ANK1	Ankyrin-1	LCQDYDTIGPEGGSLK	_LCQDY(ph)DTIGPEGGSLK_	0	0	1	0	2	916.892	1831.77	37.86	1.9937e-07	1	8970	59.252	50.718	11129000	4593300	6535300	0.60145	P3000_Rep2_2_1_1	enriched	2
P1615	ANK1	Ankyrin-1	LCQDYDTIGPEGGSLK	_LCQDYDTIGPEGGSLK_	0	0	0	0	2	876.909	1751.8	38.995	0.013109	1	9081	34.928	28.451	37509000	31168000	6341100	2.1191	P3000_Rep2_8_1_1	enriched	8
P1615	ANK1	Ankyrin-1	LGYISVTDVLK	_LGYIS(ph)VTDVLK_	0	0	1	0	2	644.333	1286.65	60.777	1.2756e-75	1	14614	108.58	22.742	2608100000	2472900000	135180000	5.133	P3000_Rep1_3_1_1	enriched	3
P1615	ANK1	Ankyrin-1	LGYISVTDVLK	_LGYIS(ph)VTDVLK_	0	0	1	0	2	644.333	1286.65	60.783	1.9099e-92	1	14452	112.42	23.192	1244700000	595500000	649220000	0.16244	P3000_Rep1_4_1_1	enriched	4
P1615	ANK1	Ankyrin-1	LGYISVTDVLK	_LGYIS(ph)VTDVLK_	0	0	1	0	2	644.333	1286.65	60.84	4.7514e-131	1	14892	121.24	23.549	10407000000	9861200000	546230000	11.944	P3000_Rep2_3_1_1	enriched	3
P1615	ANK1	Ankyrin-1	LGYISVTDVLK	_LGYIS(ph)VTDVLK_	0	0	1	0	2	644.333	1286.65	60.857	7.5056e-131	1	14753	119.87	23.403	3611300000	1854600000	1756700000	1.2307	P3000_Rep2_4_1_1	enriched	4
P1615	ANK1	Ankyrin-1	LGYISVTDVLK	_LGYIS(ph)VTDVLK_	0	0	1	0	2	644.333	1286.65	60.783	0.0064985	1	14678	47.621	6.3946	3867300	1855900	2011400	0.86237	P3000_Rep2_9_1_1	enriched	9
P1615	ANK1	Ankyrin-1	LGYISVTDVLK	_LGYIS(ph)VTDVLK_	0	0	1	0	2	644.333	1286.65	60.826	0.0027277	1	14581	64.104	7.5344	16435000	11189000	5245200	1.2373	P3000_Rep2_11_1_1	enriched	11
P1615	ANK1	Ankyrin-1	LSTPPPLAEEEGLASR	_LS(ph)TPPPLAEEEGLASR_	0	0	1	0	3	582.949	1745.82	47.317	4.1341e-88	1	11393	108.14	81.131	466020000	326510000	139510000	1.4572	P3000_Rep2_3_1_1	enriched	3
P1615	ANK1	Ankyrin-1	LSTPPPLAEEEGLASR	_LST(ph)PPPLAEEEGLASR_	0	0	1	0	2	873.919	1745.82	50.291	2.8946e-06	1	12133	54.857	48.846	23494000	18321000	5172600	1.9329	P3000_Rep2_3_1_1	enriched	3
P1615	ANK1	Ankyrin-1	LSTPPPLAEEEGLASR	_LSTPPPLAEEEGLASR_	0	0	0	0	3	556.293	1665.86	44.723	1.7437e-88	1	10692	106.6	85.864	34171000	27049000	7122200	2.6641	P3000_Rep2_9_1_1	enriched	9
P1615	ANK1	Ankyrin-1	NGASPNEVSSDGTTPLAIAK	_NGAS(ph)PNEVSSDGTTPLAIAK_	0	0	1	0	2	1004.96	2007.92	41.499	4.2788e-24	1	9755	81.974	71.625	164960000	145540000	19412000	1.1116	P3000_Rep1_4_1_1	enriched	4
P1615	ANK1	Ankyrin-1	NGASPNEVSSDGTTPLAIAK	_NGAS(ph)PNEVSSDGTTPLAIAK_	0	0	1	0	3	670.312	2007.92	41.497	4.6769e-52	1	9762	96.723	88.86	174630000	154510000	20113000	1.1056	P3000_Rep1_4_1_1	enriched	4
P1615	ANK1	Ankyrin-1	NGASPNEVSSDGTTPLAIAK	_NGASPNEVSSDGTTPLAIAK_	0	0	0	0	2	964.982	1927.95	39.147	6.4316e-52	1	9297	96.391	77.094	57954000	48195000	9759500	3.8208	P3000_Rep2_9_1_1	enriched	9
P1615	ANK1	Ankyrin-1	RLGYISVTDVLK	_RLGYIS(ph)VTDVLK_	0	0	1	1	2	722.384	1442.75	55.064	1.7021e-157	1	13186	127.3	25.769	3823000000	3468000000	355050000	1.4072	P3000_Rep1_7_1_1	enriched	6
P1615	ANK1	Ankyrin-1	RLGYISVTDVLK	_RLGYIS(ph)VTDVLK_	0	0	1	1	3	481.925	1442.75	55.068	0.00072825	1	13192	60.549	22.892	290300000	263550000	26754000	2.0833	P3000_Rep1_7_1_1	enriched	6
P1615	ANK1	Ankyrin-1	RLGYISVTDVLK	_RLGYIS(ph)VTDVLK_	0	0	1	1	3	481.925	1442.75	54.984	0.0031064	1	13151	45.614	17.847	17606000	15394000	2212300	2.5964	P3000_Rep1_8_1_1	enriched	7
P1615	ANK1	Ankyrin-1	RLGYISVTDVLK	_RLGYIS(ph)VTDVLK_	0	0	1	1	2	722.384	1442.75	55.148	2.6086e-07	1	13137	76.82	18.741	64277000	52730000	11548000	2.1006	P3000_Rep1_12_1_1	enriched	11
P1615	ANK1	Ankyrin-1	RLGYISVTDVLK	_RLGYIS(ph)VTDVLK_	0	0	1	1	2	722.384	1442.75	55.056	7.6327e-27	1	13105	90.348	27.487	1132900000	1022800000	110120000	1.9976	P3000_Rep2_7_1_1	enriched	7
P1615	ANK1	Ankyrin-1	RLGYISVTDVLK	_RLGYIS(ph)VTDVLK_	0	0	1	1	3	481.925	1442.75	55.049	0.00082531	1	13116	59.709	25.277	63955000	56862000	7092800	2.8753	P3000_Rep2_7_1_1	enriched	7
P1615	ANK1	Ankyrin-1	RLGYISVTDVLK	_RLGYIS(ph)VTDVLK_	0	0	1	1	2	722.384	1442.75	55.057	0.0014487	1	13067	62.813	22.626	143390000	122950000	20439000	2.3962	P3000_Rep2_8_1_1	enriched	8
P1615	ANK1	Ankyrin-1	RLGYISVTDVLK	_RLGYIS(ph)VTDVLK_	0	0	1	1	2	722.384	1442.75	55.113	0.0023705	1	13288	58.079	24.813	49562000	43268000	6293700	4.0607	P3000_Rep2_9_1_1	enriched	9
P1615	ANK1	Ankyrin-1	RLGYISVTDVLK	_RLGYIS(ph)VTDVLK_	0	0	1	1	2	722.384	1442.75	55.053	7.7432e-49	1	13149	100.43	28.446	52665000	43341000	9324000	1.3428	P3000_Rep2_12_1_1	enriched	12
P1615	ANK1	Ankyrin-1	RQDDATGAGQDSENEVSLVSGHQR	_RQDDATGAGQDS(ph)ENEVSLVSGHQR_	0	0	1	1	4	659.789	2635.13	30.187	9.3311e-125	1	6975	114.33	79.145	2026700000	1671800000	354900000	5.2745	P3000_Rep1_10_1_1	enriched	9
P1615	ANK1	Ankyrin-1	RQDDATGAGQDSENEVSLVSGHQR	_RQDDATGAGQDS(ph)ENEVSLVSGHQR_	0	0	1	1	4	659.789	2635.13	30.202	1.4605e-144	1	7013	116.52	93.632	2145800000	1762500000	383310000	1.5133	P3000_Rep2_10_1_1	enriched	10
P1615	ANK1	Ankyrin-1	RQDDATGAGQDSENEVSLVSGHQR	_RQDDATGAGQDS(ph)ENEVSLVSGHQR_	0	0	1	1	3	879.383	2635.13	32.555	1.63e-54	1	7547	88.295	82.626	315420000	244490000	70933000	1.2283	P3000_Rep2_10_1_1	enriched	10
P1615	ANK1	Ankyrin-1	RQDDATGAGQDSENEVSLVSGHQR	_RQDDATGAGQDS(ph)ENEVSLVSGHQR_	0	0	1	1	3	879.383	2635.13	32.621	1.0104e-08	1	7592	48.773	44.016	9026900	6261200	2765700	1.3868	P3000_Rep2_11_1_1	enriched	11
P1615	ANK1	Ankyrin-1	RQDDATGAGQDSENEVSLVSGHQR	_RQDDATGAGQDSENEVSLVSGHQR_	0	0	0	1	3	852.727	2555.16	32.581	0.0037351	1	7596	35.66	33.016	2748500	2234700	513780	0.80435	P3000_Rep2_12_1_1	enriched	12
P1615	ANK1	Ankyrin-1	RRTPTPLALR	_RRT(ph)PTPLALR_	0	0	1	2	3	420.903	1259.69	35.036	0.00017054	1	8127	69.846	25.303	53547000	34932000	18615000	1.6461	P3000_Rep1_1_1_1	enriched	1
P1615	ANK1	Ankyrin-1	RRTPTPLALR	_RRT(ph)PTPLALR_	0	0	1	2	3	420.903	1259.69	35.036	0.0048931	1	8226	64.827	26.524	85159000	55558000	29601000	1.3512	P3000_Rep1_2_1_1	enriched	2
P1615	ANK1	Ankyrin-1	RRTPTPLALR	_RRT(ph)PTPLALR_	0	0	1	2	3	420.903	1259.69	35.097	4.4136e-08	1	8230	77.185	32.642	51394000	33991000	17403000	2.9814	P3000_Rep1_3_1_1	enriched	3
P1615	ANK1	Ankyrin-1	RRTPTPLALR	_RRT(ph)PTPLALR_	0	0	1	2	3	420.903	1259.69	35.112	0.0025564	1	8268	67.252	40.84	177890000	115960000	61933000	1.754	P3000_Rep2_1_1_1	enriched	1
P1615	ANK1	Ankyrin-1	RRTPTPLALR	_RRT(ph)PTPLALR_	0	0	1	2	3	420.903	1259.69	35.087	4.4136e-08	1	8180	77.185	32.642	272170000	176300000	95865000	1.575	P3000_Rep2_2_1_1	enriched	2
P1615	ANK1	Ankyrin-1	RRTPTPLALR	_RRT(ph)PTPLALR_	0	0	1	2	3	420.903	1259.69	35.163	0.0010909	1	8208	68.676	30.708	169210000	110040000	59173000	2.151	P3000_Rep2_3_1_1	enriched	3
P1615	ANK1	Ankyrin-1	RTPTPLALR	_RT(ph)PTPLALR_	0	0	1	1	2	552.8	1103.59	35.702	2.7811e-08	1	8316	77.279	27.084	48130000	31345000	16784000	1.124	P3000_Rep1_7_1_1	enriched	6
P1615	ANK1	Ankyrin-1	RTPTPLALR	_RT(ph)PTPLALR_	0	0	1	1	2	552.8	1103.59	35.755	0.00072992	1	8235	68.676	29.9	118950000	76050000	42904000	1.1359	P3000_Rep2_7_1_1	enriched	7
P1615	ANK1	Ankyrin-1	RTPTPLALR	_RTPT(ph)PLALR_	0	0	1	1	2	552.8	1103.59	33.487	2.9289e-06	1	7795	75.788	52.746	353310000	299170000	54136000	1.5638	P3000_Rep2_11_1_1	enriched	11
P1615	ANK1	Ankyrin-1	TAAVLLQNDPNPDVLSK	_TAAVLLQNDPNPDVLSK_	0	0	0	0	3	598.991	1793.95	46.351	0.012986	1	11080	23.853	17.533	18000000	15399000	2600900	3.8648	P3000_Rep1_9_1_1	enriched	8
P1615	ANK1	Ankyrin-1	TAAVLLQNDPNPDVLSK	_TAAVLLQNDPNPDVLSK_	0	0	0	0	3	598.991	1793.95	46.341	7.5906e-47	1	11075	97.214	83.042	188290000	160450000	27840000	4.194	P3000_Rep2_9_1_1	enriched	9
P1615	ANK1	Ankyrin-1	TAAVLLQNDPNPDVLSK	_TAAVLLQNDPNPDVLSK_	0	0	0	0	2	897.983	1793.95	46.342	0	1	11085	161.91	143.49	151160000	129600000	21560000	4.164	P3000_Rep2_9_1_1	enriched	9
P1615	ANK1	Ankyrin-1	TKDELTPLHCAAR	_TKDELTPLHCAAR_	0	0	0	1	3	504.593	1510.76	27.157	0.016134	1	6284	41.577	26.478	3768600	357490	3411100	0.060289	P3000_Rep2_1_1_1	enriched	1
P1615	ANK1	Ankyrin-1	TLEQHENFVEVAR	_TLEQHENFVEVAR_	0	0	0	0	3	524.599	1570.77	34.8	0.0077433	1	8112	41.996	34.485	64220000	52572000	11648000	1.411	P3000_Rep2_7_1_1	enriched	7
P1615	ANK1	Ankyrin-1	VVTDETSFVLVSDK	_VVTDETSFVLVSDK_	0	0	0	0	3	513.603	1537.79	46.915	0.00018912	1	11101	49.298	38.945	5983600	4607400	1376200	1.919	P3000_Rep1_5_1_1	enriched	5
P1615	ANK1	Ankyrin-1	VVTDETSFVLVSDK	_VVTDETSFVLVSDK_	0	0	0	0	3	513.603	1537.79	46.848	0.0023265	1	11325	28.986	22.508	43124000	35644000	7480100	2.3953	P3000_Rep2_5_1_1	enriched	5
P1615	ANK1	Ankyrin-1	YSILSESTPGSLSGTEQAEMK	_YSILSESTPGS(ph)LSGTEQAEMK_	0	0	1	0	3	765.675	2294	48.508	5.696e-292	1	11525	141.45	129.07	131440000	114550000	16890000	2.367	P3000_Rep1_8_1_1	enriched	7
P1615	ANK1	Ankyrin-1	YSILSESTPGSLSGTEQAEMK	_YSILSESTPGS(ph)LSGTEQAEMK_	0	0	1	0	2	1148.01	2294	48.509	4.2644e-32	1	11533	86.8	74.42	58854000	51708000	7145900	2.7182	P3000_Rep1_8_1_1	enriched	7
P1615	ANK1	Ankyrin-1	YSILSESTPGSLSGTEQAEMK	_YSILSESTPGS(ph)LSGTEQAEM(ox)K_	0	1	1	0	3	771.006	2310	45.726	2.0813e-24	1	10793	80.813	74.999	51848000	42757000	9090900	1.2777	P3000_Rep2_7_1_1	enriched	7
P1615	ANK1	Ankyrin-1	YSILSESTPGSLSGTEQAEMK	_YSILSESTPGS(ph)LSGTEQAEM(ox)K_	0	1	1	0	3	771.006	2310	45.736	1.0312e-42	1	10777	92.886	85.013	127740000	112020000	15718000	2.7177	P3000_Rep2_8_1_1	enriched	8
P16157-	ANK1	Ankyrin-1	AEDSDATGHEWK	_AEDSDATGHEWK_	0	0	0	0	3	449.193	1344.56	22.546	7.9334e-05	1	5118	89.356	70.684	21876000	21876000	10000	2187.6	P3000_Rep1_9_1_1	enriched	9
P16157-	ANK1	Ankyrin-1	AEDSDATGHEWKLEGALSEEPR	_AEDS(ph)DATGHEWKLEGALSEEPR_	0	0	1	1	3	836.362	2506.06	43.343	1.1227e-78	2	10366	129.27	111.27	37184000	27444000	9740600	1.0064	P3000_Rep2_1_1_1	enriched	1
P16157-	ANK1	Ankyrin-1	AEDSDATGHEWKLEGALSEEPR	_AEDS(ph)DATGHEWKLEGALSEEPR_	0	0	1	1	4	627.524	2506.06	43.326	1.1018e-22	1	10376	84.529	79.138	19059000	13207000	5851300	1.1195	P3000_Rep2_1_1_1	enriched	1
P16157-	ANK1	Ankyrin-1	AEDSDATGHEWKLEGALSEEPR	_AEDS(ph)DATGHEWKLEGALSEEPR_	0	0	1	1	3	836.362	2506.06	43.333	2.8226e-43	1	10395	109.23	100.31	23743000	16036000	7707400	0.66854	P3000_Rep2_2_1_1	enriched	2
P16157-	ANK1	Ankyrin-1	AEDSDATGHEWKLEGALSEEPR	_AEDS(ph)DATGHEWKLEGALSEEPR_	0	0	1	1	4	627.524	2506.06	43.348	1.0159e-52	1	10206	111.4	102.35	34663000	25644000	9019200	0.80219	P3000_Rep1_1_1_1	enriched	1
P16157-	ANK1	Ankyrin-1	AEDSDATGHEWKLEGALSEEPR	_AEDS(ph)DATGHEWKLEGALSEEPR_	0	0	1	1	3	836.362	2506.06	43.349	0	2	10215	217.68	194.47	50081000	37338000	12743000	0.81298	P3000_Rep1_1_1_1	enriched	1
P16157-	ANK1	Ankyrin-1	AEDSDATGHEWKLEGALSEEPR	_AEDS(ph)DATGHEWKLEGALSEEPR_	0	0	1	1	3	836.362	2506.06	43.289	4.1415e-06	1	10332	44.158	39.207	7649900	5042900	2606900	1.1117	P3000_Rep1_2_1_1	enriched	2
P16157-	ANK1	Ankyrin-1	CYCMTDDKVDK	_CYCMTDDKVDK_	0	0	0	1	3	478.861	1433.56	27.118	5.3427e-26	1	6140	110.08	53.872	18377000	14768000	3609300	1.2693	P3000_Rep2_3_1_1	enriched	3
P16157-	ANK1	Ankyrin-1	CYCMTDDKVDK	_CYCMTDDKVDK_	0	0	0	1	3	478.861	1433.56	26.993	0.00065341	1	6150	74.611	23.325	5151000	3841800	1309300	1.1784	P3000_Rep1_3_1_1	enriched	3
P16157-	ANK1	Ankyrin-1	DELTPLHCAAR	_DELTPLHCAAR_	0	0	0	0	3	428.212	1281.61	31.773	1.1446e-10	1	7331	115.57	96.997	26473000	26473000	10000	2647.3	P3000_Rep2_5_1_1	enriched	5
P16157-	ANK1	Ankyrin-1	DELTPLHCAAR	_DELTPLHCAAR_	0	0	0	0	2	641.814	1281.61	31.798	8.6764e-15	1	7340	121.61	98.49	7499500	7499500	10000	749.95	P3000_Rep2_5_1_1	enriched	5
P16157-	ANK1	Ankyrin-1	DELTPLHCAAR	_DELTPLHCAAR_	0	0	0	0	3	428.212	1281.61	31.775	0.00052611	1	7307	68.536	56.953	1903800	1903800	10000	190.38	P3000_Rep2_6_1_1	enriched	6
P16157-	ANK1	Ankyrin-1	DSRDVDEEKELLDFVPK	_DS(ph)RDVDEEKELLDFVPK_	0	0	1	2	4	529.248	2112.96	56.095	5.9103e-17	1	13601	92.01	83.334	20127000	18920000	1207200	13.042	P3000_Rep2_4_1_1	enriched	4
P16157-	ANK1	Ankyrin-1	DSRDVDEEKELLDFVPK	_DS(ph)RDVDEEKELLDFVPK_	0	0	1	2	3	705.328	2112.96	56.133	2.5457e-06	2	13707	55.128	44.982	268190000	199720000	68474000	0.84115	P3000_Rep2_5_1_1	enriched	5
P16157-	ANK1	Ankyrin-1	DSRDVDEEKELLDFVPK	_DS(ph)RDVDEEKELLDFVPK_	0	0	1	2	4	529.248	2112.96	56.007	2.992e-07	1	13394	58.712	49.872	15294000	12183000	3111500	1.0126	P3000_Rep1_5_1_1	enriched	5
P16157-	ANK1	Ankyrin-1	DSRDVDEEKELLDFVPK	_DS(ph)RDVDEEKELLDFVPK_	0	0	1	2	3	705.328	2112.96	56.01	1.3675e-07	2	13453	61.963	56.256	136510000	98274000	38239000	0.65282	P3000_Rep1_5_1_1	enriched	5
P16157-	ANK1	Ankyrin-1	DSSREPGGSLSFLR	_DSSREPGGSLSFLR_	0	0	0	1	3	503.255	1506.74	43.779	0.00032246	1	10482	61.409	30.52	5620400	3696400	1924000	1.1217	P3000_Rep2_1_1_1	enriched	1
P16157-	ANK1	Ankyrin-1	DSSREPGGSLSFLR	_DSSREPGGSLSFLR_	0	0	0	1	3	503.255	1506.74	43.751	0.020805	1	10445	32.152	17.253	4655300	3407500	1247800	1.7073	P3000_Rep2_4_1_1	enriched	4
P16157-	ANK1	Ankyrin-1	DSSREPGGSLSFLR	_DSSREPGGSLSFLR_	0	0	0	1	3	503.255	1506.74	43.792	2.6253e-08	1	10311	81.632	42.849	16775000	12642000	4133000	0.9059	P3000_Rep2_7_1_1	enriched	7
P16157-	ANK1	Ankyrin-1	DSSREPGGSLSFLR	_DSSREPGGSLSFLR_	0	0	0	1	3	503.255	1506.74	43.781	0.00029757	1	10370	64.244	31.99	14311000	10967000	3343800	1.9542	P3000_Rep1_7_1_1	enriched	7
P16157-	ANK1	Ankyrin-1	DSSREPGGSLSFLR	_DSSREPGGS(ph)LSFLR_	0	0	1	1	3	529.91	1586.71	46.113	0.00016544	1	10851	51.971	35.442	14941000	11082000	3858800	0.80296	P3000_Rep2_8_1_1	enriched	8
P16157-	ANK1	Ankyrin-1	DSSREPGGSLSFLR	_DSSREPGGS(ph)LSFLR_	0	0	1	1	3	529.91	1586.71	46.06	0.00040466	1	10912	50.178	40.487	10958000	8411900	2546500	1.0958	P3000_Rep1_8_1_1	enriched	8
P16157-	ANK1	Ankyrin-1	DSSREPGGSLSFLRK	_DSSREPGGSLSFLRK_	0	0	0	2	3	545.953	1634.84	38.922	0.0082732	1	9224	38.995	23.45	10118000	10118000	10000	1011.8	P3000_Rep2_3_1_1	enriched	3
P16157-	ANK1	Ankyrin-1	DSSREPGGSLSFLRK	_DSSREPGGSLSFLRK_	0	0	0	2	4	409.717	1634.84	38.984	0.0049996	1	9264	35.527	28.359	11898000	11898000	10000	1189.8	P3000_Rep2_3_1_1	enriched	3
P16157-	ANK1	Ankyrin-1	DSSREPGGSLSFLRK	_DSSREPGGSLSFLRK_	0	0	0	2	4	409.717	1634.84	38.985	0.0023072	1	9194	40.242	29.597	16440000	16440000	10000	1644	P3000_Rep2_4_1_1	enriched	4
P16157-	ANK1	Ankyrin-1	DSSREPGGSLSFLRK	_DSSREPGGSLSFLRK_	0	0	0	2	4	409.717	1634.84	39.059	0.00017164	1	9224	54.402	38.053	6259600	6259600	10000	625.96	P3000_Rep1_3_1_1	enriched	3
P16157-	ANK1	Ankyrin-1	EADAATSFLR	_EADAATSFLR_	0	0	0	0	2	540.77	1079.52	39.635	0.0027228	1	9284	71.524	40.221	10192000	8882200	1309300	3.3345	P3000_Rep1_11_1_1	enriched	11
P16157-	ANK1	Ankyrin-1	EADAATSFLR	_EADAATSFLR_	0	0	0	0	2	540.77	1079.52	39.633	1.5405e-57	1	9356	125.74	90.381	62869000	55786000	7082800	2.3596	P3000_Rep2_11_1_1	enriched	11
P16157-	ANK1	Ankyrin-1	EADAATSFLR	_EADAATS(ph)FLR_	0	0	1	0	2	580.753	1159.49	41.011	5.2727e-58	1	9748	128.21	90.517	459190000	389310000	69886000	2.1553	P3000_Rep2_2_1_1	enriched	2
P16157-	ANK1	Ankyrin-1	EADAATSFLR	_EADAATS(ph)FLR_	0	0	1	0	2	580.753	1159.49	41.028	3.5786e-34	2	9723	113.69	85.559	114580000	97311000	17267000	1.826	P3000_Rep1_2_1_1	enriched	2
P16157-	ANK1	Ankyrin-1	EGHVETVLALLEK	_EGHVETVLALLEK_	0	0	0	0	3	479.936	1436.79	56.493	1.1279e-18	2	13857	98.942	83.001	76947000	69336000	7610900	2.6592	P3000_Rep2_5_1_1	enriched	5
P16157-	ANK1	Ankyrin-1	EGHVETVLALLEK	_EGHVETVLALLEK_	0	0	0	0	2	719.401	1436.79	56.473	1.4199e-109	2	13836	152.16	133.54	31719000	27671000	4048200	3.116	P3000_Rep2_5_1_1	enriched	5
P16157-	ANK1	Ankyrin-1	EGHVETVLALLEK	_EGHVETVLALLEK_	0	0	0	0	3	479.936	1436.79	56.395	4.9913e-19	2	13504	101.32	81.196	7980800	7301100	679690	3.0113	P3000_Rep1_5_1_1	enriched	5
P16157-	ANK1	Ankyrin-1	EGHVETVLALLEK	_EGHVETVLALLEK_	0	0	0	0	2	719.401	1436.79	56.387	0.0016543	1	13516	62.287	54.422	1624700	1624700	10000	162.47	P3000_Rep1_5_1_1	enriched	5
P16157-	ANK1	Ankyrin-1	EIILETTTK	_EIILETTTK_	0	0	0	0	2	524.3	1046.59	36.555	1.9925e-24	1	8466	105.98	74.553	13441000	10510000	2931600	1.1213	P3000_Rep2_8_1_1	enriched	8
P16157-	ANK1	Ankyrin-1	EIILETTTK	_EIILETTTK_	0	0	0	0	2	524.3	1046.59	36.575	0.012979	1	8626	66.056	42.736	1860200	1860200	10000	186.02	P3000_Rep2_9_1_1	enriched	9
P16157-	ANK1	Ankyrin-1	ELQFSVEDINR	_ELQFSVEDINR_	0	0	0	0	2	675.338	1348.66	46.908	2.392e-89	1	11317	144.1	96.916	376110000	319150000	56960000	2.0503	P3000_Rep2_2_1_1	enriched	2
P16157-	ANK1	Ankyrin-1	ELQFSVEDINR	_ELQFSVEDINR_	0	0	0	0	2	675.338	1348.66	46.954	7.2524e-197	1	11246	181.66	136.3	99662000	84490000	15172000	1.865	P3000_Rep1_2_1_1	enriched	2
P16157-	ANK1	Ankyrin-1	ELQFSVEDINR	_ELQFS(ph)VEDINR_	0	0	1	0	2	715.322	1428.63	48.158	3.7023e-172	1	11629	174.47	122.91	1142600000	1093600000	49065000	16.035	P3000_Rep2_3_1_1	enriched	3
P16157-	ANK1	Ankyrin-1	ELQFSVEDINR	_ELQFS(ph)VEDINR_	0	0	1	0	2	715.322	1428.63	48.075	2.4086e-89	1	11537	141.34	103.73	1657300000	1311800000	345490000	3.9225	P3000_Rep2_4_1_1	enriched	4
P16157-	ANK1	Ankyrin-1	ELQFSVEDINR	_ELQFS(ph)VEDINR_	0	0	1	0	2	715.322	1428.63	48.117	1.7955e-127	1	11621	159.22	115.61	64734000	50047000	14687000	1.4434	P3000_Rep2_5_1_1	enriched	5
P16157-	ANK1	Ankyrin-1	ELQFSVEDINR	_ELQFS(ph)VEDINR_	0	0	1	0	2	715.322	1428.63	48.058	7.6773e-22	1	11365	128.76	93.803	4538400	4538400	10000	453.84	P3000_Rep2_8_1_1	enriched	8
P16157-	ANK1	Ankyrin-1	ELQFSVEDINR	_ELQFS(ph)VEDINR_	0	0	1	0	2	715.322	1428.63	48.129	5.0643e-73	1	11492	133.47	98.51	758290000	727240000	31049000	5.135	P3000_Rep1_3_1_1	enriched	3
P16157-	ANK1	Ankyrin-1	ELQFSVEDINR	_ELQFS(ph)VEDINR_	0	0	1	0	3	477.217	1428.63	48.135	0.007166	1	11530	60.55	48.349	5518700	5518700	10000	551.87	P3000_Rep1_3_1_1	enriched	3
P16157-	ANK1	Ankyrin-1	ELQFSVEDINR	_ELQFS(ph)VEDINR_	0	0	1	0	2	715.322	1428.63	48.038	7.228e-149	1	11466	167.37	124.53	1323600000	1038100000	285470000	0.62472	P3000_Rep1_4_1_1	enriched	4
P16157-	ANK1	Ankyrin-1	ELQFSVEDINR	_ELQFS(ph)VEDINR_	0	0	1	0	2	715.322	1428.63	48.138	0.0074851	1	11444	54.09	32.035	5191200	3558700	1632500	1.8227	P3000_Rep1_5_1_1	enriched	5
P16157-	ANK1	Ankyrin-1	ELQFSVEDINR	_ELQFS(ph)VEDINR_	0	0	1	0	2	715.322	1428.63	48.238	1.6192e-25	1	11462	108.58	73.056	6483400	4814900	1668600	1.5587	P3000_Rep1_8_1_1	enriched	8
P16157-	ANK1	Ankyrin-1	ELQFSVEDINRIR	_ELQFS(ph)VEDINRIR_	0	0	1	1	3	566.945	1697.81	50.856	0.00011136	1	12140	70.197	56.495	12470000	12470000	10000	1247	P3000_Rep1_10_1_1	enriched	10
P16157-	ANK1	Ankyrin-1	ELTAVPYMAK	_ELTAVPYMAK_	0	0	0	0	2	561.797	1121.58	42.149	0.022655	1	10100	50.452	35.514	15094000	13400000	1694000	2.9452	P3000_Rep2_1_1_1	enriched	1
P16157-	ANK1	Ankyrin-1	ELTAVPYMAK	_ELTAVPYM(ox)AK_	0	1	0	0	2	569.794	1137.57	34.981	0.014153	1	8230	51.762	31.137	2826900	2826900	10000	282.69	P3000_Rep2_1_1_1	enriched	1
P16157-	ANK1	Ankyrin-1	ELVNYGANVNAQSQK	_ELVNYGANVNAQSQK_	0	0	0	0	3	545.609	1633.81	32.175	1.0303e-62	2	7466	125.5	112.08	11327000	10086000	1241200	2.9923	P3000_Rep2_11_1_1	enriched	11
P16157-	ANK1	Ankyrin-1	ELVNYGANVNAQSQK	_ELVNYGANVNAQSQK_	0	0	0	0	2	817.91	1633.81	32.165	4.0268e-64	2	7470	132.51	113.69	13298000	11456000	1841800	3.0953	P3000_Rep2_11_1_1	enriched	11
P16157-	ANK1	Ankyrin-1	FLLQHQADVNAK	_FLLQHQADVNAK_	0	0	0	0	3	461.917	1382.73	33.437	0.00012017	2	7772	74.698	60.879	54877000	46727000	8149900	1.4571	P3000_Rep2_10_1_1	enriched	10
P16157-	ANK1	Ankyrin-1	FLLQHQADVNAK	_FLLQHQADVNAK_	0	0	0	0	2	692.373	1382.73	33.433	8.0767e-12	1	7813	111.94	48.12	4940400	4940400	10000	494.04	P3000_Rep2_10_1_1	enriched	10
P16157-	ANK1	Ankyrin-1	FLLQHQADVNAK	_FLLQHQADVNAK_	0	0	0	0	3	461.917	1382.73	33.457	9.3846e-26	1	7789	103.43	84.761	4936000	3941000	994960	2.4499	P3000_Rep1_10_1_1	enriched	10
P16157-	ANK1	Ankyrin-1	FWLSDCPR	_FWLSDCPR_	0	0	0	0	2	540.75	1079.49	44.089	1.028e-24	1	10616	103.74	82.291	34601000	31305000	3296000	3.2023	P3000_Rep2_3_1_1	enriched	3
P16157-	ANK1	Ankyrin-1	FWLSDCPR	_FWLSDCPR_	0	0	0	0	2	540.75	1079.49	44.196	0.0033135	1	10559	60.478	45.702	6409600	2192400	4217200	0.46166	P3000_Rep2_4_1_1	enriched	4
P16157-	ANK1	Ankyrin-1	GASPNVSNVK	_GAS(ph)PNVSNVK_	0	0	1	0	2	526.742	1051.47	23.132	1.7381e-126	3	5188	157.33	99.803	1121400000	979450000	141940000	2.2005	P3000_Rep2_2_1_1	enriched	2
P16157-	ANK1	Ankyrin-1	GASPNVSNVK	_GAS(ph)PNVSNVK_	0	0	1	0	2	526.742	1051.47	23.141	2.3393e-72	1	5134	134.04	86.961	10982000	9320600	1661900	3.8239	P3000_Rep2_3_1_1	enriched	3
P16157-	ANK1	Ankyrin-1	GASPNVSNVK	_GAS(ph)PNVSNVK_	0	0	1	0	2	526.742	1051.47	4.1081	0.023802	1	825	46.88	32.645	963430	963430	10000	96.343	P3000_Rep2_3_1_1	enriched	3
P16157-	ANK1	Ankyrin-1	GASPNVSNVK	_GAS(ph)PNVSNVK_	0	0	1	0	2	526.742	1051.47	23.227	1.2129e-106	3	5202	147.73	100.65	402980000	349040000	53943000	2.0481	P3000_Rep1_2_1_1	enriched	2
P16157-	ANK1	Ankyrin-1	GASPNVSNVKVETPLHMAAR	_GAS(ph)PNVSNVKVETPLHM(ox)AAR_	0	1	1	1	3	725.352	2173.04	35.323	6.8088e-10	1	8140	62.781	55.771	62302000	51522000	10780000	0.91356	P3000_Rep2_8_1_1	enriched	8
P16157-	ANK1	Ankyrin-1	GASPNVSNVKVETPLHMAAR	_GAS(ph)PNVSNVKVETPLHMAAR_	0	0	1	1	3	720.021	2157.04	40.282	2.2952e-58	2	9429	121.5	109.06	91108000	72783000	18325000	0.90958	P3000_Rep2_8_1_1	enriched	8
P16157-	ANK1	Ankyrin-1	GASPNVSNVKVETPLHMAAR	_GAS(ph)PNVSNVKVETPLHMAAR_	0	0	1	1	4	540.267	2157.04	40.268	5.9138e-09	1	9443	55.128	43.734	5382400	5382400	10000	538.24	P3000_Rep2_8_1_1	enriched	8
P16157-	ANK1	Ankyrin-1	GASPNVSNVKVETPLHMAAR	_GAS(ph)PNVSNVKVETPLHMAAR_	0	0	1	1	3	720.021	2157.04	40.24	1.6582e-21	1	9594	90.912	56.261	17963000	6697200	11266000	0.24453	P3000_Rep2_9_1_1	enriched	9
P16157-	ANK1	Ankyrin-1	GASPNVSNVKVETPLHMAAR	_GAS(ph)PNVSNVKVETPLHMAAR_	0	0	1	1	4	540.267	2157.04	40.317	2.6002e-12	1	9498	70.994	62.523	8658500	6973300	1685200	1.4887	P3000_Rep1_8_1_1	enriched	8
P16157-	ANK1	Ankyrin-1	GASPNVSNVKVETPLHMAAR	_GAS(ph)PNVSNVKVETPLHMAAR_	0	0	1	1	3	720.021	2157.04	40.28	4.2612e-22	2	9508	94.594	83.199	76743000	60474000	16269000	0.74037	P3000_Rep1_8_1_1	enriched	8
P16157-	ANK1	Ankyrin-1	GASVNFTPQNGITPLHIASR	_GASVNFTPQNGITPLHIASR_	0	0	0	0	3	694.036	2079.09	46.995	7.0284e-72	1	11322	128.01	120.26	26830000	23667000	3163600	2.5064	P3000_Rep2_5_1_1	enriched	5
P16157-	ANK1	Ankyrin-1	GASVNFTPQNGITPLHIASR	_GASVNFTPQNGITPLHIASR_	0	0	0	0	3	694.036	2079.09	47.059	6.8965e-06	1	11151	50.957	46.609	1710100	1710100	10000	171.01	P3000_Rep1_5_1_1	enriched	5
P16157-	ANK1	Ankyrin-1	GASVNFTPQNGITPLHIASR	_GAS(ph)VNFTPQNGITPLHIASR_	0	0	1	0	3	720.691	2159.05	49.157	1.7653e-46	1	11936	114.01	108.48	64718000	52148000	12570000	1.8959	P3000_Rep2_5_1_1	enriched	5
P16157-	ANK1	Ankyrin-1	GASVNFTPQNGITPLHIASR	_GAS(ph)VNFTPQNGITPLHIASR_	0	0	1	0	3	720.691	2159.05	49.228	6.5156e-72	1	11687	129.27	125.27	19590000	16836000	2753900	1.6551	P3000_Rep1_5_1_1	enriched	5
P16157-	ANK1	Ankyrin-1	GDRELVVLR	_GDRELVVLR_	0	0	0	1	3	352.877	1055.61	34.609	9.9032e-07	1	8145	83.862	30.105	3343400	2202800	1140500	1.3392	P3000_Rep2_1_1_1	enriched	1
P16157-	ANK1	Ankyrin-1	GDRELVVLR	_GDRELVVLR_	0	0	0	1	3	352.877	1055.61	34.624	0.0018328	1	8085	92.538	48.769	3240700	3240700	10000	324.07	P3000_Rep2_12_1_1	enriched	12
P16157-	ANK1	Ankyrin-1	GEIVNMLEGSGR	_GEIVNMLEGSGR_	0	0	0	0	2	631.314	1260.61	45.18	3.6597e-74	1	10852	137.62	106.9	16144000	12583000	3560700	0.94865	P3000_Rep2_5_1_1	enriched	5
P16157-	ANK1	Ankyrin-1	GEIVNMLEGSGR	_GEIVNM(ox)LEGS(ph)GR_	0	1	1	0	2	679.295	1356.57	35.888	0.005137	1	8327	44.925	34.854	2133600	2133600	10000	213.36	P3000_Rep1_1_1_1	enriched	1
P16157-	ANK1	Ankyrin-1	GEIVNMLEGSGR	_GEIVNMLEGS(ph)GR_	0	0	1	0	2	671.297	1340.58	47.16	1.8232e-150	1	11157	166.9	132.47	54248000	40865000	13384000	0.61549	P3000_Rep1_6_1_1	enriched	6
P16157-	ANK1	Ankyrin-1	GEIVNMLEGSGRQSR	_GEIVNM(ox)LEGSGRQS(ph)R_	0	1	1	1	3	576.929	1727.77	32.972	0.00029886	1	7598	69.612	57.094	40232000	31880000	8352300	1.4368	P3000_Rep1_12_1_1	enriched	12
P16157-	ANK1	Ankyrin-1	GEIVNMLEGSGRQSR	_GEIVNM(ox)LEGS(ph)GRQSR_	0	1	1	1	3	576.929	1727.77	33.007	0.00049647	1	7639	66.201	53.267	54282000	37426000	16855000	0.94595	P3000_Rep2_12_1_1	enriched	12
P16157-	ANK1	Ankyrin-1	GEIVNMLEGSGRQSR	_GEIVNMLEGS(ph)GRQSR_	0	0	1	1	3	571.598	1711.77	43.161	8.8756e-96	1	10141	147.06	125.39	212860000	167020000	45843000	1.5616	P3000_Rep1_12_1_1	enriched	12
P16157-	ANK1	Ankyrin-1	GEIVNMLEGSGRQSR	_GEIVNMLEGSGRQS(ph)R_	0	0	1	1	2	856.893	1711.77	43.139	8.8289e-133	1	10154	158.02	138.35	73459000	57017000	16442000	1.5453	P3000_Rep1_12_1_1	enriched	12
P16157-	ANK1	Ankyrin-1	GEIVNMLEGSGRQSR	_GEIVNMLEGS(ph)GRQSR_	0	0	1	1	3	571.598	1711.77	43.144	3.8595e-05	2	10316	66.893	56.98	12821000	7887800	4933400	0.80067	P3000_Rep2_1_1_1	enriched	1
P16157-	ANK1	Ankyrin-1	GEIVNMLEGSGRQSR	_GEIVNMLEGSGRQS(ph)R_	0	0	1	1	3	571.598	1711.77	43.158	2.427e-63	1	10194	131.25	103.08	144160000	114140000	30019000	1.1522	P3000_Rep2_12_1_1	enriched	12
P16157-	ANK1	Ankyrin-1	GEIVNMLEGSGRQSR	_GEIVNMLEGSGRQS(ph)R_	0	0	1	1	2	856.893	1711.77	43.158	7.9871e-28	1	10210	103.9	94.844	72500000	57213000	15287000	1.1244	P3000_Rep2_12_1_1	enriched	12
P16157-	ANK1	Ankyrin-1	GEIVNMLEGSGRQSR	_GEIVNMLEGS(ph)GRQSR_	0	0	1	1	3	571.598	1711.77	43.288	1.5572e-08	1	10189	81.157	66.88	13763000	9281800	4480800	0.82209	P3000_Rep1_1_1_1	enriched	1
P16157-	ANK1	Ankyrin-1	GEIVNMLEGSGRQSR	_GEIVNMLEGS(ph)GRQS(ph)R_	0	0	2	1	3	598.253	1791.74	45.08	1.4986e-07	1	10661	81.016	66.445	14533000	12031000	2502200	1.3971	P3000_Rep1_5_1_1	enriched	5
P16157-	ANK1	Ankyrin-1	GFTPLYMAAQENHLEVVK	_GFTPLYMAAQENHLEVVK_	0	0	0	0	3	683.015	2046.02	52.44	0.01503	1	12539	29.099	14.822	1894600	1894600	10000	189.46	P3000_Rep1_1_1_1	enriched	1
P16157-	ANK1	Ankyrin-1	GGSPHSPAWNGYTPLHIAAK	_GGSPHSPAWNGYTPLHIAAK_	0	0	0	0	4	516.013	2060.02	42.086	2.3101e-58	1	10033	120.4	112.69	26207000	22914000	3293600	3.0079	P3000_Rep2_1_1_1	enriched	1
P16157-	ANK1	Ankyrin-1	GGSPHSPAWNGYTPLHIAAK	_GGSPHSPAWNGYTPLHIAAK_	0	0	0	0	3	687.682	2060.02	42.08	1.246e-05	1	10060	48.288	45.793	3956400	3956400	10000	395.64	P3000_Rep2_1_1_1	enriched	1
P16157-	ANK1	Ankyrin-1	GGSPHSPAWNGYTPLHIAAK	_GGSPHSPAWNGYTPLHIAAK_	0	0	0	0	4	516.013	2060.02	42.369	7.6343e-14	1	9949	77.871	70.36	9895000	8459000	1436000	2.9153	P3000_Rep1_1_1_1	enriched	1
P16157-	ANK1	Ankyrin-1	GGSPHSPAWNGYTPLHIAAK	_GGSPHS(ph)PAWNGYTPLHIAAK_	0	0	1	0	3	714.337	2139.99	44.155	1.6036e-20	1	10606	99.409	95.288	153550000	153550000	10000	15355	P3000_Rep2_2_1_1	enriched	2
P16157-	ANK1	Ankyrin-1	GGSPHSPAWNGYTPLHIAAK	_GGSPHS(ph)PAWNGYTPLHIAAK_	0	0	1	0	3	714.337	2139.99	44.201	2.7707e-28	1	10611	100.44	94.979	602530000	512220000	90313000	3.4549	P3000_Rep2_3_1_1	enriched	3
P16157-	ANK1	Ankyrin-1	GGSPHSPAWNGYTPLHIAAK	_GGSPHS(ph)PAWNGYTPLHIAAK_	0	0	1	0	2	1071	2139.99	44.191	0.00066775	1	10621	40.384	36.634	7144600	7144600	10000	714.46	P3000_Rep2_3_1_1	enriched	3
P16157-	ANK1	Ankyrin-1	GGSPHSPAWNGYTPLHIAAK	_GGS(ph)PHSPAWNGYTPLHIAAK_	0	0	1	0	3	714.337	2139.99	44.786	7.7986e-12	1	10936	71.651	68.115	579660000	556570000	23094000	13.115	P3000_Rep2_3_1_1	enriched	3
P16157-	ANK1	Ankyrin-1	GGSPHSPAWNGYTPLHIAAK	_GGS(ph)PHSPAWNGYTPLHIAAK_	0	0	1	0	3	714.337	2139.99	44.75	6.8951e-144	2	10693	161.04	151.35	142000000	88900000	53100000	1.1729	P3000_Rep2_4_1_1	enriched	4
P16157-	ANK1	Ankyrin-1	GGSPHSPAWNGYTPLHIAAK	_GGS(ph)PHSPAWNGYTPLHIAAK_	0	0	1	0	4	536.005	2139.99	44.746	8.8723e-17	1	10703	85.937	82.298	17406000	10504000	6902400	0.89323	P3000_Rep2_4_1_1	enriched	4
P16157-	ANK1	Ankyrin-1	GGSPHSPAWNGYTPLHIAAK	_GGSPHS(ph)PAWNGYTPLHIAAK_	0	0	1	0	3	714.337	2139.99	44.326	7.4441e-16	1	10574	91.416	87.613	28988000	28988000	10000	2898.8	P3000_Rep1_2_1_1	enriched	2
P16157-	ANK1	Ankyrin-1	GGSPHSPAWNGYTPLHIAAK	_GGSPHS(ph)PAWNGYTPLHIAAK_	0	0	1	0	3	714.337	2139.99	44.386	3.6953e-104	2	10571	144.27	138.15	114210000	95942000	18272000	1.3122	P3000_Rep1_3_1_1	enriched	3
P16157-	ANK1	Ankyrin-1	GGSPHSPAWNGYTPLHIAAK	_GGSPHS(ph)PAWNGYTPLHIAAK_	0	0	1	0	4	536.005	2139.99	44.39	6.2769e-58	1	10579	118.51	113.75	38348000	33298000	5050600	1.4508	P3000_Rep1_3_1_1	enriched	3
P16157-	ANK1	Ankyrin-1	GGSPHSPAWNGYTPLHIAAK	_GGS(ph)PHSPAWNGYTPLHIAAK_	0	0	1	0	3	714.337	2139.99	44.922	6.0792e-17	1	10591	85.881	82.855	23686000	13861000	9825100	0.24818	P3000_Rep1_4_1_1	enriched	4
P16157-	ANK1	Ankyrin-1	GNTALHIAALAGQDEVVR	_GNTALHIAALAGQDEVVR_	0	0	0	0	3	612.331	1833.97	43.997	8.5314e-67	1	10571	126.26	114.95	23292000	20635000	2657000	2.641	P3000_Rep2_2_1_1	enriched	2
P16157-	ANK1	Ankyrin-1	GQARITHSPTVSQVTER	_GQARITHS(ph)PTVSQVTER_	0	0	1	1	3	649.653	1945.94	26.288	3.8245e-09	1	5905	77.221	68.163	15644000	13247000	2396600	1.5958	P3000_Rep2_5_1_1	enriched	5
P16157-	ANK1	Ankyrin-1	ISEILLDHGAPIQAK	_ISEILLDHGAPIQAK_	0	0	0	0	3	535.638	1603.89	42.842	5.9743e-05	1	10245	61.657	54.489	4754700	4754700	10000	475.47	P3000_Rep2_5_1_1	enriched	5
P16157-	ANK1	Ankyrin-1	ISEILLDHGAPIQAK	_ISEILLDHGAPIQAK_	0	0	0	0	3	535.638	1603.89	42.839	7.1001e-14	1	10084	89.992	69.756	93566000	80330000	13236000	1.509	P3000_Rep2_7_1_1	enriched	7
P16157-	ANK1	Ankyrin-1	ISEILLDHGAPIQAK	_ISEILLDHGAPIQAK_	0	0	0	0	3	535.638	1603.89	42.955	0.0043553	1	10160	42.958	31.519	2688900	10000	2688900	0.00371899	P3000_Rep1_7_1_1	enriched	7
P16157-	ANK1	Ankyrin-1	ITHSPTVSQVTER	_ITHS(ph)PTVSQVTER_	0	0	1	0	3	512.247	1533.72	26.945	0.00041353	2	6150	68.127	57.483	48327000	35796000	12531000	1.5748	P3000_Rep1_11_1_1	enriched	11
P16157-	ANK1	Ankyrin-1	ITHSPTVSQVTER	_ITHS(ph)PTVSQVTER_	0	0	1	0	2	767.867	1533.72	26.947	0.00099924	1	6151	65.231	27.618	19982000	14883000	5099000	1.641	P3000_Rep1_11_1_1	enriched	11
P16157-	ANK1	Ankyrin-1	ITHSPTVSQVTER	_IT(ph)HSPTVSQVTER_	0	0	1	0	3	512.247	1533.72	27.017	0.0076874	1	6104	55.105	40.326	19498000	17492000	2006400	3.269	P3000_Rep1_12_1_1	enriched	12
P16157-	ANK1	Ankyrin-1	ITHSPTVSQVTER	_ITHS(ph)PTVSQVTER_	0	0	1	0	3	512.247	1533.72	27.019	7.5372e-110	1	6187	150.01	118.36	30058000	26161000	3897500	2.1652	P3000_Rep2_1_1_1	enriched	1
P16157-	ANK1	Ankyrin-1	ITHSPTVSQVTER	_ITHS(ph)PTVSQVTER_	0	0	1	0	2	767.867	1533.72	27.012	0.00033755	1	6194	63.691	27.398	10845000	10845000	10000	1084.5	P3000_Rep2_1_1_1	enriched	1
P16157-	ANK1	Ankyrin-1	ITHSPTVSQVTER	_ITHS(ph)PTVSQVTER_	0	0	1	0	2	767.867	1533.72	27.027	1.7882e-13	1	6128	95.662	45.44	20190000	17678000	2512500	2.0726	P3000_Rep2_2_1_1	enriched	2
P16157-	ANK1	Ankyrin-1	ITHSPTVSQVTER	_IT(ph)HSPTVSQVTER_	0	0	1	0	3	512.247	1533.72	27.032	0.027251	1	6176	44.734	30.302	44049000	38320000	5729300	2.2197	P3000_Rep2_2_1_1	enriched	2
P16157-	ANK1	Ankyrin-1	ITHSPTVSQVTER	_ITHS(ph)PTVSQVTER_	0	0	1	0	3	512.247	1533.72	25.379	2.5635e-151	2	5679	166.04	114.9	59751000	51546000	8205800	2.9133	P3000_Rep2_3_1_1	enriched	3
P16157-	ANK1	Ankyrin-1	ITHSPTVSQVTER	_ITHS(ph)PTVSQVTER_	0	0	1	0	2	767.867	1533.72	25.381	9.4153e-06	1	5692	80.361	36.6	19758000	16872000	2886000	2.279	P3000_Rep2_3_1_1	enriched	3
P16157-	ANK1	Ankyrin-1	ITHSPTVSQVTER	_ITHS(ph)PTVSQVTER_	0	0	1	0	2	767.867	1533.72	25.362	0.00094793	1	5706	66.826	29.213	10035000	7340200	2694500	1.6736	P3000_Rep2_4_1_1	enriched	4
P16157-	ANK1	Ankyrin-1	ITHSPTVSQVTER	_ITHS(ph)PTVSQVTER_	0	0	1	0	2	767.867	1533.72	26.91	1.1971e-74	1	6082	132.84	81.94	22947000000	19546000000		7.5049	P3000_Rep2_4_1_1	enriched	4
P16157-	ANK1	Ankyrin-1	ITHSPTVSQVTER	_IT(ph)HSPTVSQVTER_	0	0	1	0	3	512.247	1533.72	26.916	1.551e-46	2	6376	122.63	96.218	26977000000	22986000000		7.5943	P3000_Rep2_4_1_1	enriched	4
P16157-	ANK1	Ankyrin-1	ITHSPTVSQVTER	_ITHS(ph)PTVSQVTER_	0	0	1	0	3	512.247	1533.72	78.979	2.975e-05	1	19224	76.158	56.872	71803000	60197000	11605000	3.5196	P3000_Rep2_4_1_1	enriched	4
P16157-	ANK1	Ankyrin-1	ITHSPTVSQVTER	_ITHS(ph)PTVSQVTER_	0	0	1	0	3	512.247	1533.72	30.596	7.3623e-05	1	7146	87.647	61.115	9588900	9588900	10000	958.89	P3000_Rep2_4_1_1	enriched	4
P16157-	ANK1	Ankyrin-1	ITHSPTVSQVTER	_ITHS(ph)PTVSQVTER_	0	0	1	0	3	512.247	1533.72	25.359	2.252e-25	1	5700	110.22	85.791	26596000	19709000	6887500	1.9365	P3000_Rep2_4_1_1	enriched	4
P16157-	ANK1	Ankyrin-1	ITHSPTVSQVTER	_ITHS(ph)PTVSQVTER_	0	0	1	0	3	512.247	1533.72	4.4716	9.2451e-175	1	820	170.78	140.47	38401000	32524000	5877200	2.1611	P3000_Rep2_5_1_1	enriched	5
P16157-	ANK1	Ankyrin-1	ITHSPTVSQVTER	_ITHS(ph)PTVSQVTER_	0	0	1	0	2	767.867	1533.72	4.4457	3.4692e-60	1	821	128.64	63.345	20490000	17168000	3321600	1.6996	P3000_Rep2_5_1_1	enriched	5
P16157-	ANK1	Ankyrin-1	ITHSPTVSQVTER	_ITHS(ph)PTVSQVTER_	0	0	1	0	3	512.247	1533.72	27.051	2.9173e-75	1	6041	136.63	105.9	3948100000	2908500000	1039600000	0.7739	P3000_Rep2_5_1_1	enriched	5
P16157-	ANK1	Ankyrin-1	ITHSPTVSQVTER	_ITHS(ph)PTVSQVTER_	0	0	1	0	2	767.867	1533.72	27.049	2.2988e-12	1	6116	93.226	56.933	2717100000	1975100000	741990000	0.78482	P3000_Rep2_5_1_1	enriched	5
P16157-	ANK1	Ankyrin-1	ITHSPTVSQVTER	_ITHSPT(ph)VSQVTER_	0	0	1	0	3	512.247	1533.72	28.372	1.8782e-90	1	6425	142.19	110.52	164200000	134820000	29382000	1.1379	P3000_Rep2_5_1_1	enriched	5
P16157-	ANK1	Ankyrin-1	ITHSPTVSQVTER	_IT(ph)HSPTVSQVTER_	0	0	1	0	3	512.247	1533.72	4.443	0.0074875	1	819	55.975	41.543	7660800	5915600	1745200	1.1601	P3000_Rep2_6_1_1	enriched	6
P16157-	ANK1	Ankyrin-1	ITHSPTVSQVTER	_ITHS(ph)PTVSQVTER_	0	0	1	0	3	512.247	1533.72	27.048	1.6956e-05	1	6093	78.326	66.018	278950000	202970000	75982000	0.63248	P3000_Rep2_6_1_1	enriched	6
P16157-	ANK1	Ankyrin-1	ITHSPTVSQVTER	_ITHSPT(ph)VSQVTER_	0	0	1	0	3	512.247	1533.72	28.293	0.00021257	1	6403	78.249	56.337	10642000	8907100	1735000	1.0941	P3000_Rep2_6_1_1	enriched	6
P16157-	ANK1	Ankyrin-1	ITHSPTVSQVTER	_IT(ph)HSPTVSQVTER_	0	0	1	0	3	512.247	1533.72	27.05	0.0063415	1	6075	66.387	45.957	37476000	30508000	6968200	0.9503	P3000_Rep2_7_1_1	enriched	7
P16157-	ANK1	Ankyrin-1	ITHSPTVSQVTER	_ITHSPTVS(ph)QVTER_	0	0	1	0	3	512.247	1533.72	31.285	2.365e-05	1	7143	77.191	57.948	22676000	19497000	3178900	1.7724	P3000_Rep2_7_1_1	enriched	7
P16157-	ANK1	Ankyrin-1	ITHSPTVSQVTER	_ITHSPTVS(ph)QVTER_	0	0	1	0	2	767.867	1533.72	31.279	7.4842e-36	1	7157	113.88	88.918	22077000	18985000	3092000	1.2537	P3000_Rep2_7_1_1	enriched	7
P16157-	ANK1	Ankyrin-1	ITHSPTVSQVTER	_ITHS(ph)PTVSQVTER_	0	0	1	0	3	512.247	1533.72	27.011	1.8558e-36	1	6174	116	94.056	71187000	61597000	9590100	2.9249	P3000_Rep2_9_1_1	enriched	9
P16157-	ANK1	Ankyrin-1	ITHSPTVSQVTER	_ITHS(ph)PTVSQVTER_	0	0	1	0	2	767.867	1533.72	27.012	1.5308e-05	1	6207	79.837	36.806	41391000	36504000	4886700	2.7679	P3000_Rep2_9_1_1	enriched	9
P16157-	ANK1	Ankyrin-1	ITHSPTVSQVTER	_ITHS(ph)PTVSQVTER_	0	0	1	0	3	512.247	1533.72	27.03	2.224e-19	1	6138	102.55	79.433	36925000	32622000	4302700	1.9879	P3000_Rep2_12_1_1	enriched	12
P16157-	ANK1	Ankyrin-1	ITHSPTVSQVTER	_ITHS(ph)PTVSQVTER_	0	0	1	0	2	767.867	1533.72	27.031	2.821e-13	1	6151	112.34	61.441	18793000	18793000	10000	1879.3	P3000_Rep2_12_1_1	enriched	12
P16157-	ANK1	Ankyrin-1	ITHSPTVSQVTER	_ITHS(ph)PTVSQVTER_	0	0	1	0	3	512.247	1533.72	27.193	2.5223e-12	1	6121	90.348	69.918	13198000	11488000	1710400	2.5404	P3000_Rep1_1_1_1	enriched	1
P16157-	ANK1	Ankyrin-1	ITHSPTVSQVTER	_ITHS(ph)PTVSQVTER_	0	0	1	0	3	512.247	1533.72	27.129	1.4989e-91	1	6201	142.32	104.71	19137000	16568000	2569300	2.0422	P3000_Rep1_2_1_1	enriched	2
P16157-	ANK1	Ankyrin-1	ITHSPTVSQVTER	_ITHS(ph)PTVSQVTER_	0	0	1	0	3	512.247	1533.72	25.312	0.00054854	1	5735	60.158	47.236	26929000	23535000	3393500	1.6986	P3000_Rep1_3_1_1	enriched	3
P16157-	ANK1	Ankyrin-1	ITHSPTVSQVTER	_ITHS(ph)PTVSQVTER_	0	0	1	0	3	512.247	1533.72	25.357	4.9264e-08	1	5763	84.046	59.621	16269000	12210000	4058900	0.58048	P3000_Rep1_4_1_1	enriched	4
P16157-	ANK1	Ankyrin-1	ITHSPTVSQVTER	_ITHS(ph)PTVSQVTER_	0	0	1	0	3	512.247	1533.72	26.995	4.9311e-175	2	6123	173.51	130.47	24404000000	20661000000		0.9209	P3000_Rep1_4_1_1	enriched	4
P16157-	ANK1	Ankyrin-1	ITHSPTVSQVTER	_ITHS(ph)PTVSQVTER_	0	0	1	0	2	767.867	1533.72	26.989	3.099e-05	1	6191	78.441	42.784	11329000000	9544800000	1784100000	0.91407	P3000_Rep1_4_1_1	enriched	4
P16157-	ANK1	Ankyrin-1	ITHSPTVSQVTER	_IT(ph)HSPTVSQVTER_	0	0	1	0	3	512.247	1533.72	29.604	5.8992e-35	1	6863	112.96	88.268	14398000	12267000	2130900	1.0122	P3000_Rep1_4_1_1	enriched	4
P16157-	ANK1	Ankyrin-1	ITHSPTVSQVTER	_ITHS(ph)PTVSQVTER_	0	0	1	0	3	512.247	1533.72	78.981	1.4015e-12	1	18801	92.8	67.679	63576000	53042000	10534000	0.91719	P3000_Rep1_4_1_1	enriched	4
P16157-	ANK1	Ankyrin-1	ITHSPTVSQVTER	_IT(ph)HSPTVSQVTER_	0	0	1	0	3	512.247	1533.72	31.137	0.0029154	1	7231	60.489	49.23	6835500	6835500	10000	683.55	P3000_Rep1_4_1_1	enriched	4
P16157-	ANK1	Ankyrin-1	ITHSPTVSQVTER	_ITHS(ph)PTVSQVTER_	0	0	1	0	3	512.247	1533.72	26.947	1.1348e-109	2	6102	147.7	116.48	188040000	121180000	66864000	0.44319	P3000_Rep1_5_1_1	enriched	5
P16157-	ANK1	Ankyrin-1	ITHSPTVSQVTER	_ITHS(ph)PTVSQVTER_	0	0	1	0	2	767.867	1533.72	26.939	1.2978e-36	1	6109	117.2	61.296	58727000	36885000	21843000	0.49319	P3000_Rep1_5_1_1	enriched	5
P16157-	ANK1	Ankyrin-1	ITHSPTVSQVTER	_ITHSPT(ph)VSQVTER_	0	0	1	0	3	512.247	1533.72	28.374	1.271e-151	1	6473	169.15	138.15	37421000	30816000	6604400	1.2567	P3000_Rep1_5_1_1	enriched	5
P16157-	ANK1	Ankyrin-1	ITHSPTVSQVTER	_ITHSPT(ph)VSQVTER_	0	0	1	0	2	767.867	1533.72	28.378	3.742e-59	1	6478	127.83	85.05	10733000	8561300	2172100	1.4255	P3000_Rep1_5_1_1	enriched	5
P16157-	ANK1	Ankyrin-1	ITHSPTVSQVTER	_ITHS(ph)PTVSQVTER_	0	0	1	0	3	512.247	1533.72	27.084	6.793e-08	2	6230	82.349	58.266	40341000	30888000	9453300	0.61463	P3000_Rep1_6_1_1	enriched	6
P16157-	ANK1	Ankyrin-1	ITHSPTVSQVTER	_IT(ph)HSPTVSQVTER_	0	0	1	0	3	512.247	1533.72	27.08	1.4101e-17	1	6122	99.796	77.468	16111000	13470000	2640200	2.4214	P3000_Rep1_7_1_1	enriched	7
P16157-	ANK1	Ankyrin-1	ITHSPTVSQVTER	_ITHSPTVS(ph)QVTER_	0	0	1	0	3	512.247	1533.72	31.397	2.3167e-05	1	7241	89.936	71.113	24918000	24918000	10000	2491.8	P3000_Rep1_7_1_1	enriched	7
P16157-	ANK1	Ankyrin-1	ITHSPTVSQVTER	_ITHSPTVS(ph)QVTER_	0	0	1	0	2	767.867	1533.72	31.502	7.4937e-08	1	7249	95.662	57.664	17952000	17952000	10000	1795.2	P3000_Rep1_7_1_1	enriched	7
P16157-	ANK1	Ankyrin-1	ITHSPTVSQVTER	_ITHSPTVS(ph)QVTER_	0	0	1	0	3	512.247	1533.72	31.498	0.0031456	1	7255	57.525	40.946	22733000	22733000	10000	2273.3	P3000_Rep1_7_1_1	enriched	7
P16157-	ANK1	Ankyrin-1	ITHSPTVSQVTER	_ITHS(ph)PTVSQVTER_	0	0	1	0	3	512.247	1533.72	26.909	0.00057043	1	6196	58.246	38.01	31287000	27674000	3612700	1.058	P3000_Rep1_9_1_1	enriched	9
P16157-	ANK1	Ankyrin-1	ITHSPTVSQVTER	_ITHS(ph)PTVS(ph)QVTER_	0	0	2	0	3	538.902	1613.69	27.513	0.00041971	1	6324	59.585	46.485	16893000	15494000	1399600	3.9686	P3000_Rep1_11_1_1	enriched	11
P16157-	ANK1	Ankyrin-1	ITHSPTVSQVTER	_ITHS(ph)PTVS(ph)QVTER_	0	0	2	0	2	807.85	1613.69	30.959	0.00025638	1	7223	71.592	52.658	16380000	14290000	2090400	3.9262	P3000_Rep1_11_1_1	enriched	11
P16157-	ANK1	Ankyrin-1	ITHSPTVSQVTER	_ITHS(ph)PT(ph)VSQVTER_	0	0	2	0	3	538.902	1613.69	29.037	1.1795e-17	1	6623	99.371	86.333	31806000	24266000	7539100	1.6137	P3000_Rep1_12_1_1	enriched	12
P16157-	ANK1	Ankyrin-1	ITHSPTVSQVTER	_ITHS(ph)PT(ph)VSQVTER_	0	0	2	0	2	807.85	1613.69	29.054	8.0112e-110	1	6641	150.68	108.36	24091000	19708000	4383600	1.805	P3000_Rep1_12_1_1	enriched	12
P16157-	ANK1	Ankyrin-1	ITHSPTVSQVTER	_ITHS(ph)PT(ph)VSQVTER_	0	0	2	0	2	807.85	1613.69	31.006	2.0973e-111	2	7015	154.49	102.77	8727200000	7409600000	1317600000	2.2021	P3000_Rep1_12_1_1	enriched	12
P16157-	ANK1	Ankyrin-1	ITHSPTVSQVTER	_ITHS(ph)PT(ph)VSQVTER_	0	0	2	0	3	538.902	1613.69	31.004	1.4283e-46	1	7297	122.01	102.72	6125700000	5172000000	953750000	2.1988	P3000_Rep1_12_1_1	enriched	12
P16157-	ANK1	Ankyrin-1	ITHSPTVSQVTER	_ITHS(ph)PT(ph)VSQVTER_	0	0	2	0	3	538.902	1613.69	28.724	1.8363e-12	1	6553	107.51	85.018	14058000	14058000	10000	1405.8	P3000_Rep1_12_1_1	enriched	12
P16157-	ANK1	Ankyrin-1	ITHSPTVSQVTER	_ITHS(ph)PTVS(ph)QVTER_	0	0	2	0	2	807.85	1613.69	30.636	0.00012788	1	7014	73.057	53.771	198630000	162060000	36569000	1.5652	P3000_Rep2_1_1_1	enriched	1
P16157-	ANK1	Ankyrin-1	ITHSPTVSQVTER	_ITHS(ph)PT(ph)VSQVTER_	0	0	2	0	3	538.902	1613.69	30.58	1.2851e-07	1	7015	87.24	75.801	159740000	125860000	33881000	1.5285	P3000_Rep2_1_1_1	enriched	1
P16157-	ANK1	Ankyrin-1	ITHSPTVSQVTER	_ITHS(ph)PTVS(ph)QVTER_	0	0	2	0	2	807.85	1613.69	31.112	0.0039633	1	7037	43.164	36.757	24468000	20161000	4306800	1.5571	P3000_Rep2_3_1_1	enriched	3
P16157-	ANK1	Ankyrin-1	ITHSPTVSQVTER	_ITHS(ph)PTVSQVT(ph)ER_	0	0	2	0	3	538.902	1613.69	26.457	0.0017182	2	5997	71.592	64.227	31219000	26641000	4577900	1.568	P3000_Rep2_10_1_1	enriched	10
P16157-	ANK1	Ankyrin-1	ITHSPTVSQVTER	_ITHS(ph)PTVS(ph)QVTER_	0	0	2	0	2	807.85	1613.69	31.108	0.0037611	1	7373	60.307	41.485	738580000	630340000	108250000	1.7512	P3000_Rep2_12_1_1	enriched	12
P16157-	ANK1	Ankyrin-1	ITHSPTVSQVTER	_ITHS(ph)PT(ph)VSQVTER_	0	0	2	0	3	538.902	1613.69	31.113	0.01409	1	7282	45.577	40.365	381480000	328010000	53473000	1.8427	P3000_Rep2_12_1_1	enriched	12
P16157-	ANK1	Ankyrin-1	ITHSPTVSQVTER	_ITHS(ph)PT(ph)VSQVTER_	0	0	2	0	3	538.902	1613.69	31.053	0.00034664	1	7312	74.732	63.069	2263400000	1821300000	442130000	1.129	P3000_Rep1_1_1_1	enriched	1
P16157-	ANK1	Ankyrin-1	ITHSPTVSQVTER	_ITHS(ph)PTVS(ph)QVTER_	0	0	2	0	2	807.85	1613.69	31.017	0.00012079	1	7330	73.138	54.724	1574200000	1274500000	299650000	1.1591	P3000_Rep1_1_1_1	enriched	1
P16157-	ANK1	Ankyrin-1	ITHSPTVSQVTER	_ITHS(ph)PTVS(ph)QVTER_	0	0	2	0	3	538.902	1613.69	31.063	0.00012547	1	7105	71.969	64.59	79874000	66780000	13094000	1.2577	P3000_Rep1_3_1_1	enriched	3
P16157-	ANK1	Ankyrin-1	ITHSPTVSQVTER	_ITHS(ph)PTVS(ph)QVTER_	0	0	2	0	2	807.85	1613.69	31.059	1.218e-05	1	7109	79.676	56.22	45131000	37244000	7887100	1.2379	P3000_Rep1_3_1_1	enriched	3
P16157-	ANK1	Ankyrin-1	ITHSPTVSQVTER	_ITHS(ph)PTVS(ph)QVTER_	0	0	2	0	2	807.85	1613.69	30.907	0.0017949	1	7078	48.907	34.631	14348000	11700000	2648100	1.0756	P3000_Rep1_4_1_1	enriched	4
P16157-	ANK1	Ankyrin-1	ITHSPTVSQVTER	_ITHS(ph)PTVS(ph)QVTER_	0	0	2	0	3	538.902	1613.69	30.886	3.0024e-08	1	7084	84.94	74.587	24476000	20270000	4205700	0.84872	P3000_Rep1_4_1_1	enriched	4
P16157-	ANK1	Ankyrin-1	ITHSPTVSQVTER	_ITHS(ph)PTVSQVT(ph)ER_	0	0	2	0	3	538.902	1613.69	25.755	0.0058562	1	5860	54.292	47.124	6103100	4905000	1198100	3.3722	P3000_Rep1_10_1_1	enriched	10
P16157-	ANK1	Ankyrin-1	ITHSPTVSQVTER	_ITHS(ph)PTVS(ph)QVTER_	0	0	2	0	2	807.85	1613.69	25.75	0.0054062	1	5865	40.968	27.549	3912800	3250400	662420	3.0627	P3000_Rep1_10_1_1	enriched	10
P16157-	ANK1	Ankyrin-1	ITHSPTVSQVTER	_ITHSPTVSQVTER_	0	0	0	0	3	485.591	1453.75	26.121	2.1819e-15	1	5893	114.7	90.451	12756000	12756000	10000	1275.6	P3000_Rep1_12_1_1	enriched	12
P16157-	ANK1	Ankyrin-1	ITHSPTVSQVTER	_ITHSPTVSQVTER_	0	0	0	0	3	485.591	1453.75	26.077	0.0002611	1	5931	69.352	58.708	25334000	16614000	8719100	0.6366	P3000_Rep2_1_1_1	enriched	1
P16157-	ANK1	Ankyrin-1	ITHSPTVSQVTER	_ITHSPTVSQVTER_	0	0	0	0	3	485.591	1453.75	26.174	0.019931	1	5893	37.613	29.048	1324700	1324700	10000	132.47	P3000_Rep2_3_1_1	enriched	3
P16157-	ANK1	Ankyrin-1	ITHSPTVSQVTER	_ITHSPTVSQVTER_	0	0	0	0	3	485.591	1453.75	26.123	1.4883e-227	1	5885	189.8	142.57	108040000	90646000	17399000	3.7773	P3000_Rep2_4_1_1	enriched	4
P16157-	ANK1	Ankyrin-1	ITHSPTVSQVTER	_ITHSPTVSQVTER_	0	0	0	0	3	485.591	1453.75	26.13	3.2498e-05	1	5856	74.15	63.506	5871100	4190700	1680400	2.4142	P3000_Rep2_5_1_1	enriched	5
P16157-	ANK1	Ankyrin-1	ITHSPTVSQVTER	_ITHSPTVSQVTER_	0	0	0	0	3	485.591	1453.75	26.101	7.0146e-175	1	5904	170.95	135.24	25172000	24449000	723300	11.853	P3000_Rep2_12_1_1	enriched	12
P16157-	ANK1	Ankyrin-1	ITHSPTVSQVTER	_ITHSPTVSQVTER_	0	0	0	0	3	485.591	1453.75	26.342	6.2269e-08	2	5918	81.278	70.633	7554900	4779400	2775500	0.97434	P3000_Rep1_1_1_1	enriched	1
P16157-	ANK1	Ankyrin-1	ITHSPTVSQVTER	_ITHSPTVSQVTER_	0	0	0	0	3	485.591	1453.75	26.223	3.8083e-130	2	5973	159.65	132.9	20612000	18016000	2595800	0.98356	P3000_Rep1_4_1_1	enriched	4
P16157-	ANK1	Ankyrin-1	ITHSPTVSQVTERSQDR	_ITHS(ph)PTVSQVT(ph)ERSQDR_	0	0	2	1	4	525.983	2099.9	26.083	9.5186e-12	1	5963	85.062	74.921	22044000	17169000	4874900	1.2634	P3000_Rep2_1_1_1	enriched	1
P16157-	ANK1	Ankyrin-1	ITHSPTVSQVTERSQDR	_ITHS(ph)PTVSQVT(ph)ERSQDR_	0	0	2	1	4	525.983	2099.9	26.173	1.6759e-08	1	5861	74.561	66.839	101650000	79596000	22056000	0.94974	P3000_Rep1_1_1_1	enriched	1
P16157-	ANK1	Ankyrin-1	ITHSPTVSQVTERSQDR	_ITHS(ph)PTVSQVTERS(ph)QDR_	0	0	2	1	3	700.975	2099.9	26.188	7.6125e-08	1	5894	71.905	62.149	1614100000	1217100000	397010000	0.88058	P3000_Rep1_1_1_1	enriched	1
P16157-	ANK1	Ankyrin-1	ITHSPTVSQVTERSQDR	_ITHS(ph)PTVSQVTERSQDR_	0	0	1	1	4	505.992	2019.94	25.178	2.868e-53	1	5617	123.55	109.81	36277000	26465000	9811300	1.4362	P3000_Rep2_5_1_1	enriched	5
P16157-	ANK1	Ankyrin-1	ITHSPTVSQVTERSQDR	_ITHSPTVSQVT(ph)ERSQDR_	0	0	1	1	4	505.992	2019.94	25.52	2.9001e-52	1	5693	119.38	107.73	115440000	86263000	29178000	0.68269	P3000_Rep2_7_1_1	enriched	7
P16157-	ANK1	Ankyrin-1	ITHSPTVSQVTERSQDR	_ITHSPT(ph)VSQVTERSQDR_	0	0	1	1	3	674.32	2019.94	25.515	1.3669e-06	1	5699	58.093	43.732	651110000	491620000	159490000	0.62176	P3000_Rep2_7_1_1	enriched	7
P16157-	ANK1	Ankyrin-1	ITHSPTVSQVTERSQDR	_ITHS(ph)PTVSQVTERSQDR_	0	0	1	1	4	505.992	2019.94	25.228	0.00036116	1	5700	46.415	37.379	22466000	17535000	4931500	1.0503	P3000_Rep1_5_1_1	enriched	5
P16157-	ANK1	Ankyrin-1	ITHSPTVSQVTERSQDR	_ITHSPTVSQVTERS(ph)QDR_	0	0	1	1	3	674.32	2019.94	25.451	1.469e-07	1	5738	60.272	47.374	743870000	562120000	181750000	0.4571	P3000_Rep1_7_1_1	enriched	7
P16157-	ANK1	Ankyrin-1	LALQAQPVPDELVTK	_LALQAQPVPDELVTK_	0	0	0	0	2	811.462	1620.91	47.71	0.00011682	1	11304	79.652	47.357	3594700	3594700	10000	359.47	P3000_Rep1_11_1_1	enriched	11
P16157-	ANK1	Ankyrin-1	LALQAQPVPDELVTK	_LALQAQPVPDELVTK_	0	0	0	0	2	811.462	1620.91	47.788	1.6018e-62	1	11387	150.05	103.98	27630000	27630000	10000	2763	P3000_Rep2_11_1_1	enriched	11
P16157-	ANK1	Ankyrin-1	LALQAQPVPDELVTK	_LALQAQPVPDELVTK_	0	0	0	0	3	541.31	1620.91	47.786	2.9022e-05	1	11401	66.246	51.084	5950200	5950200	10000	595.02	P3000_Rep2_11_1_1	enriched	11
P16157-	ANK1	Ankyrin-1	LALQAQPVPDELVTK	_LALQAQPVPDELVTK_	0	0	0	0	2	811.462	1620.91	47.782	2.3599e-62	2	11359	129.01	83.725	15410000	9145700	6263900	0.41121	P3000_Rep2_12_1_1	enriched	12
P16157-	ANK1	Ankyrin-1	LALQAQPVPDELVTK	_LALQAQPVPDELVTK_	0	0	0	0	3	541.31	1620.91	47.745	0.029611	1	11379	29.355	26.159	1215800	1215800	10000	121.58	P3000_Rep2_12_1_1	enriched	12
P16157-	ANK1	Ankyrin-1	LCQDYDTIGPEGGSLK	_LCQDY(ph)DTIGPEGGSLK_	0	0	1	0	3	611.597	1831.77	37.923	5.5111e-33	1	8965	123.02	107.64	25893000	25893000	10000	2589.3	P3000_Rep2_1_1_1	enriched	1
P16157-	ANK1	Ankyrin-1	LCQDYDTIGPEGGSLK	_LCQDY(ph)DTIGPEGGSLK_	0	0	1	0	2	916.892	1831.77	37.925	2.2758e-58	1	8966	142.39	117.46	28511000	28511000	10000	2851.1	P3000_Rep2_1_1_1	enriched	1
P16157-	ANK1	Ankyrin-1	LCQDYDTIGPEGGSLK	_LCQDY(ph)DTIGPEGGSLK_	0	0	1	0	2	916.892	1831.77	37.957	4.3715e-07	2	8970	59.252	50.718	11129000	4593300	6535300	0.29712	P3000_Rep2_2_1_1	enriched	2
P16157-	ANK1	Ankyrin-1	LCQDYDTIGPEGGSLK	_LCQDY(ph)DTIGPEGGSLK_	0	0	1	0	3	611.597	1831.77	37.943	6.0382e-06	1	8967	53.255	48.708	10692000	4538700	6152900	0.27187	P3000_Rep2_2_1_1	enriched	2
P16157-	ANK1	Ankyrin-1	LCQDYDTIGPEGGSLK	_LCQDYDTIGPEGGS(ph)LK_	0	0	1	0	3	611.597	1831.77	40.078	5.5673e-28	1	9531	113.49	105.91	16628000	16628000	10000	1662.8	P3000_Rep2_2_1_1	enriched	2
P16157-	ANK1	Ankyrin-1	LCQDYDTIGPEGGSLK	_LCQDYDTIGPEGGS(ph)LK_	0	0	1	0	2	916.892	1831.77	40.081	3.6151e-101	1	9537	171.42	141.84	18559000	18559000	10000	1855.9	P3000_Rep2_2_1_1	enriched	2
P16157-	ANK1	Ankyrin-1	LCQDYDTIGPEGGSLK	_LCQDY(ph)DTIGPEGGSLK_	0	0	1	0	3	611.597	1831.77	37.838	7.2534e-16	1	8835	104.21	93.092	24521000	24521000	10000	2452.1	P3000_Rep1_1_1_1	enriched	1
P16157-	ANK1	Ankyrin-1	LCQDYDTIGPEGGSLK	_LCQDY(ph)DTIGPEGGSLK_	0	0	1	0	2	916.892	1831.77	37.837	8.6549e-40	1	8836	130.29	98.62	19958000	19958000	10000	1995.8	P3000_Rep1_1_1_1	enriched	1
P16157-	ANK1	Ankyrin-1	LCQDYDTIGPEGGSLK	_LCQDY(ph)DTIGPEGGSLK_	0	0	1	0	3	611.597	1831.77	37.877	1.6108e-07	1	8940	68.481	63.107	5218700	2227400	2991300	0.41208	P3000_Rep1_2_1_1	enriched	2
P16157-	ANK1	Ankyrin-1	LCQDYDTIGPEGGSLK	_LCQDYDTIGPEGGS(ph)LK_	0	0	1	0	3	611.597	1831.77	39.996	3.209e-07	1	9482	79.467	69.113	6543800	6543800	10000	654.38	P3000_Rep1_2_1_1	enriched	2
P16157-	ANK1	Ankyrin-1	LCQDYDTIGPEGGSLK	_LCQDYDTIGPEGGS(ph)LK_	0	0	1	0	2	916.892	1831.77	40.005	3.3747e-07	1	9497	64.522	54.609	6669600	6669600	10000	666.96	P3000_Rep1_2_1_1	enriched	2
P16157-	ANK1	Ankyrin-1	LCQDYDTIGPEGGSLK	_LCQDYDTIGPEGGSLK_	0	0	0	0	2	876.909	1751.8	38.998	1.3005e-294	2	9084	200.69	158.66	37509000	31168000	6341100	1.3092	P3000_Rep2_8_1_1	enriched	8
P16157-	ANK1	Ankyrin-1	LCQDYDTIGPEGGSLK	_LCQDYDTIGPEGGSLK_	0	0	0	0	3	584.942	1751.8	38.994	6.2585e-23	1	9093	96.773	81.228	20592000	15365000	5226400	0.84033	P3000_Rep2_8_1_1	enriched	8
P16157-	ANK1	Ankyrin-1	LCQDYDTIGPEGGSLK	_LCQDYDTIGPEGGSLK_	0	0	0	0	3	584.942	1751.8	38.979	0.00052909	1	9238	46.249	39.646	2100200	2100200	10000	210.02	P3000_Rep2_9_1_1	enriched	9
P16157-	ANK1	Ankyrin-1	LCQDYDTIGPEGGSLK	_LCQDYDTIGPEGGSLK_	0	0	0	0	2	876.909	1751.8	38.991	7.2393e-06	1	9251	60.489	49.543	4353700	4353700	10000	435.37	P3000_Rep2_9_1_1	enriched	9
P16157-	ANK1	Ankyrin-1	LCQDYDTIGPEGGSLK	_LCQDYDTIGPEGGSLK_	0	0	0	0	2	876.909	1751.8	38.911	7.5337e-07	1	9163	66.022	50.081	5271900	4419100	852710	2.6905	P3000_Rep1_8_1_1	enriched	8
P16157-	ANK1	Ankyrin-1	LCQDYDTIGPEGGSLK	_LCQDYDTIGPEGGSLK_	0	0	0	0	3	584.942	1751.8	38.928	0.00087756	1	9157	45.618	40.713	3859000	3859000	10000	385.9	P3000_Rep1_8_1_1	enriched	8
P16157-	ANK1	Ankyrin-1	LDQVVESPAIPR	_LDQVVESPAIPR_	0	0	0	0	2	662.367	1322.72	39.401	0.0066793	1	9214	66.989	54.72	5416100	4583600	832590	2.9026	P3000_Rep1_12_1_1	enriched	12
P16157-	ANK1	Ankyrin-1	LDQVVESPAIPR	_LDQVVESPAIPR_	0	0	0	0	2	662.367	1322.72	39.382	9.5511e-18	1	9262	101.53	75.415	50589000	42015000	8573600	1.7229	P3000_Rep2_12_1_1	enriched	12
P16157-	ANK1	Ankyrin-1	LDQVVESPAIPR	_LDQVVES(ph)PAIPR_	0	0	1	0	2	702.35	1402.69	40.434	0.015699	1	9650	41.088	29.713	5100300	5100300	10000	510.03	P3000_Rep2_3_1_1	enriched	3
P16157-	ANK1	Ankyrin-1	LEGALSEEPR	_LEGALSEEPR_	0	0	0	0	2	550.783	1099.55	29.95	0.00085958	1	6863	73.951	50.579	14651000	10897000	3753800	1.1842	P3000_Rep2_2_1_1	enriched	2
P16157-	ANK1	Ankyrin-1	LEGALSEEPR	_LEGALSEEPR_	0	0	0	0	2	550.783	1099.55	29.969	0.0025201	1	6906	81.017	57.697	17667000	17667000	10000	1766.7	P3000_Rep2_4_1_1	enriched	4
P16157-	ANK1	Ankyrin-1	LGYISVTDVLK	_LGYIS(ph)VTDVLK_	0	0	1	0	2	644.333	1286.65	60.665	3.2743e-05	1	14487	80.746	13.512	9033200	6166200	2867000	1.1926	P3000_Rep1_11_1_1	enriched	11
P16157-	ANK1	Ankyrin-1	LGYISVTDVLK	_LGYIS(ph)VTDVLK_	0	0	1	0	2	644.333	1286.65	60.706	0.011859	1	14686	50.897	13.952	1731400	1731400	10000	173.14	P3000_Rep2_1_1_1	enriched	1
P16157-	ANK1	Ankyrin-1	LGYISVTDVLK	_LGYIS(ph)VTDVLK_	0	0	1	0	2	644.333	1286.65	60.681	7.8742e-46	3	14892	121.24	23.706	10407000000	9861200000	546230000	19.475	P3000_Rep2_3_1_1	enriched	3
P16157-	ANK1	Ankyrin-1	LGYISVTDVLK	_LGYIS(ph)VTDVLK_	0	0	1	0	3	429.891	1286.65	60.647	0.022099	1	14914	53.448	26.916	16533000	16533000	10000	1653.3	P3000_Rep2_3_1_1	enriched	3
P16157-	ANK1	Ankyrin-1	LGYISVTDVLK	_LGYIS(ph)VTDVLK_	0	0	1	0	2	644.333	1286.65	60.686	1.0579e-45	1	14753	119.87	23.403	3611300000	1854600000	1756700000	1.082	P3000_Rep2_4_1_1	enriched	4
P16157-	ANK1	Ankyrin-1	LGYISVTDVLK	_LGYIS(ph)VTDVLK_	0	0	1	0	2	644.333	1286.65	60.662	0.012414	1	14678	47.621	6.3946	3867300	1855900	2011400	0.69862	P3000_Rep2_9_1_1	enriched	9
P16157-	ANK1	Ankyrin-1	LGYISVTDVLK	_LGYIS(ph)VTDVLK_	0	0	1	0	2	644.333	1286.65	60.689	1.4805e-34	2	14580	112.42	24.348	16435000	11189000	5245200	0.90007	P3000_Rep2_11_1_1	enriched	11
P16157-	ANK1	Ankyrin-1	LGYISVTDVLK	_LGYIS(ph)VTDVLK_	0	0	1	0	2	644.333	1286.65	60.541	1.6192e-25	1	14614	108.58	22.742	2608100000	2472900000	135180000	4.215	P3000_Rep1_3_1_1	enriched	3
P16157-	ANK1	Ankyrin-1	LGYISVTDVLK	_LGYIS(ph)VTDVLK_	0	0	1	0	2	644.333	1286.65	60.759	1.4805e-34	1	14452	112.42	23.192	1244700000	595500000	649220000	0.16596	P3000_Rep1_4_1_1	enriched	4
P16157-	ANK1	Ankyrin-1	LGYISVTDVLK	_LGYIS(ph)VTDVLK_	0	0	1	0	2	644.333	1286.65	59.847	0.0013541	1	14276	72.891	14.571	3255400	3255400	10000	325.54	P3000_Rep1_4_1_1	enriched	4
P16157-	ANK1	Ankyrin-1	LGYISVTDVLK	_LGYIS(ph)VTDVLK_	0	0	1	0	2	644.333	1286.65	60.721	0.019398	1	14550	43.03	12.463	3450200	2060200	1390000	0.75726	P3000_Rep1_5_1_1	enriched	5
P16157-	ANK1	Ankyrin-1	LGYISVTDVLK	_LGYISVTDVLK_	0	0	0	0	2	604.35	1206.69	56.205	6.1643e-06	1	13755	93.345	24.809	13193000	13193000	10000	1319.3	P3000_Rep2_3_1_1	enriched	3
P16157-	ANK1	Ankyrin-1	LGYISVTDVLK	_LGYISVTDVLK_	0	0	0	0	2	604.35	1206.69	56.25	0.016267	1	13659	51.286	14.869	5497000	2819100	2677900	0.77449	P3000_Rep2_4_1_1	enriched	4
P16157-	ANK1	Ankyrin-1	LGYISVTDVLK	_LGYISVTDVLK_	0	0	0	0	2	604.35	1206.69	56.181	0.027224	1	13367	45.433	7.4648	2098900	1683500	415400	4.5085	P3000_Rep2_8_1_1	enriched	8
P16157-	ANK1	Ankyrin-1	LGYSPLHQAAQQGHTDIVTLLLK	_LGYS(ph)PLHQAAQQGHTDIVTLLLK_	0	0	1	0	3	861.783	2582.33	61.208	3.9677e-13	1	14640	64.701	58.054	53283000	47157000	6126000	2.9991	P3000_Rep1_12_1_1	enriched	12
P16157-	ANK1	Ankyrin-1	LGYSPLHQAAQQGHTDIVTLLLK	_LGYS(ph)PLHQAAQQGHTDIVTLLLK_	0	0	1	0	4	646.589	2582.33	61.21	9.234e-08	1	14647	50.255	45.661	8205300	8205300	10000	820.53	P3000_Rep1_12_1_1	enriched	12
P16157-	ANK1	Ankyrin-1	LLGNQATFSPIVTVEPR	_LLGNQATFSPIVTVEPR_	0	0	0	0	3	614.676	1841	52.071	4.3973e-25	1	12530	103.13	93.332	85027000	65628000	19399000	1.2425	P3000_Rep2_9_1_1	enriched	9
P16157-	ANK1	Ankyrin-1	LLGNQATFSPIVTVEPR	_LLGNQATFSPIVTVEPR_	0	0	0	0	2	921.51	1841	52.063	3.2756e-137	1	12532	160.43	135.47	45981000	35857000	10124000	1.4249	P3000_Rep2_9_1_1	enriched	9
P16157-	ANK1	Ankyrin-1	LLGNQATFSPIVTVEPR	_LLGNQATFSPIVTVEPR_	0	0	0	0	3	614.676	1841	52.022	3.3146e-08	1	12535	71.601	66.06	3460200	2596200	864040	2.5982	P3000_Rep1_9_1_1	enriched	9
P16157-	ANK1	Ankyrin-1	LLLENNANPNLATTAGHTPLHIAAR	_LLLENNANPNLATTAGHTPLHIAAR_	0	0	0	0	4	656.358	2621.4	44.553	1.5836e-27	1	10719	99.078	94.228	8329800	8329800	10000	832.98	P3000_Rep2_3_1_1	enriched	3
P16157-	ANK1	Ankyrin-1	LLLENNANPNLATTAGHTPLHIAAR	_LLLENNANPNLATTAGHTPLHIAAR_	0	0	0	0	4	656.358	2621.4	44.565	1.9645e-151	1	10677	158.94	152.14	234830000	192900000	41929000	1.4199	P3000_Rep2_5_1_1	enriched	5
P16157-	ANK1	Ankyrin-1	LLLENNANPNLATTAGHTPLHIAAR	_LLLENNANPNLATTAGHTPLHIAAR_	0	0	0	0	3	874.809	2621.4	44.561	1.8682e-66	1	10690	124.51	100.11	36655000	30504000	6150900	1.9636	P3000_Rep2_5_1_1	enriched	5
P16157-	ANK1	Ankyrin-1	LLLENNANPNLATTAGHTPLHIAAR	_LLLENNANPNLATTAGHTPLHIAAR_	0	0	0	0	5	525.288	2621.4	44.6	1.8492e-18	1	10706	73.122	70.25	4773400	4773400	10000	477.34	P3000_Rep2_5_1_1	enriched	5
P16157-	ANK1	Ankyrin-1	LLLENNANPNLATTAGHTPLHIAAR	_LLLENNANPNLATTAGHTPLHIAAR_	0	0	0	0	4	656.358	2621.4	44.583	1.7312e-43	1	10664	105.72	100.25	7565200	6341800	1223300	1.0879	P3000_Rep2_6_1_1	enriched	6
P16157-	ANK1	Ankyrin-1	LLLENNANPNLATTAGHTPLHIAAR	_LLLENNANPNLATTAGHTPLHIAAR_	0	0	0	0	4	656.358	2621.4	44.657	1.2964e-43	1	10531	106.93	100.33	9251400	7881400	1370000	1.5526	P3000_Rep1_5_1_1	enriched	5
P16157-	ANK1	Ankyrin-1	LSTPPPLAEEEGLASR	_LS(ph)TPPPLAEEEGLASR_	0	0	1	0	3	582.949	1745.82	47.167	2.5602e-13	1	11349	88.385	73.811	15949000	13389000	2559900	2.0968	P3000_Rep2_1_1_1	enriched	1
P16157-	ANK1	Ankyrin-1	LSTPPPLAEEEGLASR	_LST(ph)PPPLAEEEGLASR_	0	0	1	0	2	873.919	1745.82	47.243	2.3629e-16	2	11256	95.5	83.857	1873800000	1653700000	220190000	2.7051	P3000_Rep2_2_1_1	enriched	2
P16157-	ANK1	Ankyrin-1	LSTPPPLAEEEGLASR	_LS(ph)TPPPLAEEEGLASR_	0	0	1	0	3	582.949	1745.82	47.246	4.7408e-66	2	11161	127.18	115.13	1704000000	1512500000	191460000	2.7733	P3000_Rep2_2_1_1	enriched	2
P16157-	ANK1	Ankyrin-1	LSTPPPLAEEEGLASR	_LS(ph)TPPPLAEEEGLASR_	0	0	1	0	3	582.949	1745.82	45.054	0.0024219	1	10842	44.391	34.037	17868000	17868000	10000	1786.8	P3000_Rep2_2_1_1	enriched	2
P16157-	ANK1	Ankyrin-1	LSTPPPLAEEEGLASR	_LS(ph)TPPPLAEEEGLASR_	0	0	1	0	3	582.949	1745.82	47.262	1.9919e-31	3	11393	108.14	81.131	466020000	326510000	139510000	1.484	P3000_Rep2_3_1_1	enriched	3
P16157-	ANK1	Ankyrin-1	LSTPPPLAEEEGLASR	_LST(ph)PPPLAEEEGLASR_	0	0	1	0	2	873.919	1745.82	47.276	3.673e-06	1	11335	65.598	53.955	560230000	389380000	170850000	1.498	P3000_Rep2_3_1_1	enriched	3
P16157-	ANK1	Ankyrin-1	LSTPPPLAEEEGLASR	_LS(ph)TPPPLAEEEGLASR_	0	0	1	0	3	582.949	1745.82	47.219	6.6818e-09	1	11053	77.191	70.06	417250000	371410000	45840000	2.6742	P3000_Rep1_2_1_1	enriched	2
P16157-	ANK1	Ankyrin-1	LSTPPPLAEEEGLASR	_LST(ph)PPPLAEEEGLASR_	0	0	1	0	2	873.919	1745.82	47.222	1.3446e-15	1	11177	93.776	79.5	369300000	325220000	44083000	2.5131	P3000_Rep1_2_1_1	enriched	2
P16157-	ANK1	Ankyrin-1	LSTPPPLAEEEGLASR	_LS(ph)TPPPLAEEEGLASR_	0	0	1	0	3	582.949	1745.82	47.271	1.1625e-41	1	11274	116.78	108.44	121730000	85689000	36036000	0.58566	P3000_Rep1_3_1_1	enriched	3
P16157-	ANK1	Ankyrin-1	LSTPPPLAEEEGLASR	_LST(ph)PPPLAEEEGLASR_	0	0	1	0	2	873.919	1745.82	47.278	4.914e-08	1	11329	79.467	62.937	107550000	72614000	34933000	0.57467	P3000_Rep1_3_1_1	enriched	3
P16157-	ANK1	Ankyrin-1	LSTPPPLAEEEGLASR	_LSTPPPLAEEEGLASR_	0	0	0	0	3	556.293	1665.86	44.601	2.5487e-31	2	10692	106.6	85.864	34171000	27049000	7122200	1.7959	P3000_Rep2_9_1_1	enriched	9
P16157-	ANK1	Ankyrin-1	LSTPPPLAEEEGLASR	_LSTPPPLAEEEGLASR_	0	0	0	0	2	833.936	1665.86	44.655	0.0079218	1	10609	36.029	16.785	14907000	12063000	2844400	1.9117	P3000_Rep1_9_1_1	enriched	9
P16157-	ANK1	Ankyrin-1	LSTPPPLAEEEGLASR	_LSTPPPLAEEEGLASR_	0	0	0	0	3	556.293	1665.86	44.67	1.9767e-07	1	10615	60.489	56.719	8297000	7077600	1219400	2.3507	P3000_Rep1_9_1_1	enriched	9
P16157-	ANK1	Ankyrin-1	LVPLVQATFPENAVTK	_LVPLVQATFPENAVT(ph)K_	0	0	1	0	3	602.985	1805.93	55.638	2.46e-05	1	13490	56.708	51.317	6265800	6265800	10000	626.58	P3000_Rep2_4_1_1	enriched	4
P16157-	ANK1	Ankyrin-1	LVPLVQATFPENAVTK	_LVPLVQATFPENAVT(ph)K_	0	0	1	0	2	903.974	1805.93	55.689	9.561e-05	1	13494	51.566	43	2636500	2636500	10000	263.65	P3000_Rep2_4_1_1	enriched	4
P16157-	ANK1	Ankyrin-1	LVPLVQATFPENAVTK	_LVPLVQATFPENAVT(ph)K_	0	0	1	0	3	602.985	1805.93	55.676	6.2111e-07	1	13616	67.396	61.191	16002000	16002000	10000	1600.2	P3000_Rep2_5_1_1	enriched	5
P16157-	ANK1	Ankyrin-1	LVPLVQATFPENAVTK	_LVPLVQATFPENAVT(ph)K_	0	0	1	0	2	903.974	1805.93	55.692	3.7034e-08	1	13628	84.166	75.108	6387600	6387600	10000	638.76	P3000_Rep2_5_1_1	enriched	5
P16157-	ANK1	Ankyrin-1	LVPLVQATFPENAVTK	_LVPLVQATFPENAVTK_	0	0	0	0	2	863.991	1725.97	54.166	0.0079203	1	12899	42.314	31.453	2395600	2395600	10000	239.56	P3000_Rep2_7_1_1	enriched	7
P16157-	ANK1	Ankyrin-1	LVPLVQATFPENAVTKR	_LVPLVQATFPENAVT(ph)KR_	0	0	1	1	3	655.019	1962.03	51.678	0.0012351	1	12354	42.639	30.931	3573300	3573300	10000	357.33	P3000_Rep1_10_1_1	enriched	10
P16157-	ANK1	Ankyrin-1	MGYTPLHVASHYGNIK	_MGYT(ph)PLHVASHYGNIK_	0	0	1	0	3	623.29	1866.85	41.971	1.8437e-06	1	10062	62.617	53.955	12131000	12131000	10000	1213.1	P3000_Rep2_3_1_1	enriched	3
P16157-	ANK1	Ankyrin-1	MGYTPLHVASHYGNIK	_MGYT(ph)PLHVASHYGNIK_	0	0	1	0	3	623.29	1866.85	39.061	1.4919e-05	1	9254	58.814	46.022	5824400	5824400	10000	582.44	P3000_Rep2_4_1_1	enriched	4
P16157-	ANK1	Ankyrin-1	MGYTPLHVASHYGNIK	_MGYTPLHVASHYGNIK_	0	0	0	0	4	447.728	1786.88	37.75	0.0030437	1	8874	41.695	39.357	4049500	4049500	10000	404.95	P3000_Rep1_7_1_1	enriched	7
P16157-	ANK1	Ankyrin-1	NGASPNEVSSDGTTPLAIAK	_NGASPNEVSSDGTT(ph)PLAIAK_	0	0	1	0	2	1004.96	2007.92	38.92	7.3404e-09	1	9222	58.373	44.268	5426400	5426400	10000	542.64	P3000_Rep2_2_1_1	enriched	2
P16157-	ANK1	Ankyrin-1	NGASPNEVSSDGTTPLAIAK	_NGAS(ph)PNEVSSDGTTPLAIAK_	0	0	1	0	2	1004.96	2007.92	41.493	2.3034e-69	1	9872	146.39	133.05	94188000	94188000	10000	9418.8	P3000_Rep2_4_1_1	enriched	4
P16157-	ANK1	Ankyrin-1	NGASPNEVSSDGTTPLAIAK	_NGAS(ph)PNEVSSDGTTPLAIAK_	0	0	1	0	3	670.312	2007.92	41.459	4.3998e-27	1	9883	107.88	89.981	101250000	101250000	10000	10125	P3000_Rep2_4_1_1	enriched	4
P16157-	ANK1	Ankyrin-1	NGASPNEVSSDGTTPLAIAK	_NGASPNEVS(ph)SDGTTPLAIAK_	0	0	1	0	2	1004.96	2007.92	40.877	2.0743e-06	1	9698	52.898	42.523	3627800	3627800	10000	362.78	P3000_Rep1_3_1_1	enriched	3
P16157-	ANK1	Ankyrin-1	NGASPNEVSSDGTTPLAIAK	_NGASPNEVS(ph)SDGTTPLAIAK_	0	0	1	0	3	670.312	2007.92	40.876	1.2686e-05	1	9716	50.358	39.984	3131300	3131300	10000	313.13	P3000_Rep1_3_1_1	enriched	3
P16157-	ANK1	Ankyrin-1	NGASPNEVSSDGTTPLAIAK	_NGAS(ph)PNEVSSDGTTPLAIAK_	0	0	1	0	2	1004.96	2007.92	41.477	2.8683e-16	1	9755	81.974	71.625	164960000	145540000	19412000	1.163	P3000_Rep1_4_1_1	enriched	4
P16157-	ANK1	Ankyrin-1	NGASPNEVSSDGTTPLAIAK	_NGAS(ph)PNEVSSDGTTPLAIAK_	0	0	1	0	3	670.312	2007.92	41.474	6.4996e-28	1	9762	96.723	88.86	174630000	154510000	20113000	1.1559	P3000_Rep1_4_1_1	enriched	4
P16157-	ANK1	Ankyrin-1	NGASPNEVSSDGTTPLAIAK	_NGASPNEVSSDGTTPLAIAK_	0	0	0	0	2	964.982	1927.95	39.222	6.6678e-87	2	9292	138.28	108.2	57954000	48195000	9759500	2.3199	P3000_Rep2_9_1_1	enriched	9
P16157-	ANK1	Ankyrin-1	NGASPNEVSSDGTTPLAIAKR	_NGASPNEVSSDGTTPLAIAKR_	0	0	0	1	3	695.691	2084.05	36.147	0.00041295	1	8484	36.454	27.396	4305200	4305200	10000	430.52	P3000_Rep2_4_1_1	enriched	4
P16157-	ANK1	Ankyrin-1	NGASPNEVSSDGTTPLAIAKR	_NGASPNEVSSDGTTPLAIAKR_	0	0	0	1	3	695.691	2084.05	36.173	1.9723e-06	1	8483	48.053	43.832	4729700	4729700	10000	472.97	P3000_Rep2_5_1_1	enriched	5
P16157-	ANK1	Ankyrin-1	NGASPNEVSSDGTTPLAIAKR	_NGASPNEVSSDGTTPLAIAKR_	0	0	0	1	3	695.691	2084.05	36.127	0.0037619	1	8500	24.029	18.36	1683600	1683600	10000	168.36	P3000_Rep2_11_1_1	enriched	11
P16157-	ANK1	Ankyrin-1	NGLSPIHMAAQGDHLDCVR	_NGLSPIHMAAQGDHLDCVR_	0	0	0	0	4	523.502	2089.98	38.771	1.4267e-05	1	9191	49.768	42.818	3907300	3907300	10000	390.73	P3000_Rep2_2_1_1	enriched	2
P16157-	ANK1	Ankyrin-1	NGLSPIHMAAQGDHLDCVR	_NGLSPIHMAAQGDHLDCVR_	0	0	0	0	4	523.502	2089.98	38.785	0.0050475	1	9171	34.148	30.027	3604700	3604700	10000	360.47	P3000_Rep2_4_1_1	enriched	4
P16157-	ANK1	Ankyrin-1	NGLTPLHVAVHHNNLDIVK	_NGLTPLHVAVHHNNLDIVK_	0	0	0	0	4	523.542	2090.14	40.026	0.0054069	1	9391	24.407	21.073	3291800	2667400	624390	3.0654	P3000_Rep1_1_1_1	enriched	1
P16157-	ANK1	Ankyrin-1	NGVDINTCNQNGLNGLHLASK	_NGVDINTCNQNGLNGLHLASK_	0	0	0	0	3	747.034	2238.08	41.755	0.0074779	1	9825	26.361	24.499	2107700	2107700	10000	210.77	P3000_Rep1_12_1_1	enriched	12
P16157-	ANK1	Ankyrin-1	NTFTQVVQGNEFQNIPGEQVTEEQFTDEQGNIVTK	_NTFTQVVQGNEFQNIPGEQVTEEQFTDEQGNIVTK_	0	0	0	0	4	992.975	3967.87	56.121	0.02204	1	13486	15.155	14.618	3954100	3954100	10000	395.41	P3000_Rep1_1_1_1	enriched	1
P16157-	ANK1	Ankyrin-1	QDDATGAGQDSENEVSLVSGHQR	_QDDATGAGQDSENEVSLVSGHQR_	0	0	0	0	3	800.693	2399.06	32.409	4.0776e-05	1	7533	41.911	35.795	3459400	3459400	10000	345.94	P3000_Rep1_11_1_1	enriched	11
P16157-	ANK1	Ankyrin-1	QDDATGAGQDSENEVSLVSGHQR	_QDDATGAGQDSENEVSLVSGHQR_	0	0	0	0	3	800.693	2399.06	32.399	9.2889e-28	1	7545	89.721	85.175	12973000	9294700	3677900	1.1059	P3000_Rep2_11_1_1	enriched	11
P16157-	ANK1	Ankyrin-1	QDDATGAGQDSENEVSLVSGHQR	_QDDATGAGQDS(ph)ENEVSLVSGHQR_	0	0	1	0	3	827.349	2479.02	32.893	1.2934e-19	1	7612	76.889	69.945	1138300000	828660000	309600000	0.89571	P3000_Rep2_9_1_1	enriched	9
P16157-	ANK1	Ankyrin-1	QDDATGAGQDSENEVSLVSGHQR	_QDDATGAGQDS(ph)ENEVSLVSGHQR_	0	0	1	0	2	1240.52	2479.02	32.919	7.4413e-95	1	7660	139.51	128.51	81384000	61166000	20218000	1.0817	P3000_Rep2_9_1_1	enriched	9
P16157-	ANK1	Ankyrin-1	QDDATGAGQDSENEVSLVSGHQR	_QDDATGAGQDS(ph)ENEVSLVSGHQR_	0	0	1	0	4	620.763	2479.02	32.838	8.0234e-20	2	7678	87.319	83.067	9871400	9871400	10000	987.14	P3000_Rep2_9_1_1	enriched	9
P16157-	ANK1	Ankyrin-1	QDDATGAGQDSENEVSLVSGHQR	_QDDATGAGQDS(ph)ENEVSLVSGHQR_	0	0	1	0	2	1240.52	2479.02	32.954	1.7196e-06	1	7683	49.125	44.924	37691000	28317000	9373900	0.32177	P3000_Rep1_9_1_1	enriched	9
P16157-	ANK1	Ankyrin-1	QDDATGAGQDSENEVSLVSGHQR	_QDDATGAGQDS(ph)ENEVSLVSGHQR_	0	0	1	0	3	827.349	2479.02	32.952	1.1093e-06	1	8019	48.5	39.442	794750000	571940000	222810000	0.15837	P3000_Rep1_9_1_1	enriched	9
P16157-	ANK1	Ankyrin-1	QIDLSSADAAQEHEEDHTSTPNP	_QIDLSSADAAQEHEEDHTSTPNP_	0	0	0	0	3	831.365	2491.07	34.2	6.6169e-23	1	8041	83.251	77.114	12290000	10032000	2257700	1.942	P3000_Rep2_1_1_1	enriched	1
P16157-	ANK1	Ankyrin-1	QIDLSSADAAQEHEEDHTSTPNP	_QIDLSSADAAQEHEEDHTSTPNP_	0	0	0	0	3	831.365	2491.07	34.167	0.014277	1	7898	16.324	14.163	8347200	6961900	1385400	2.3493	P3000_Rep1_1_1_1	enriched	1
P16157-	ANK1	Ankyrin-1	QIDLSSADAAQEHEEDHTSTPNP	_QIDLSSADAAQEHEEDHTST(ph)PNP_	0	0	1	0	3	858.021	2571.04	34.629	7.8772e-08	1	8081	55.662	50.43	31938000	25676000	6262500	1.6787	P3000_Rep2_12_1_1	enriched	12
P16157-	ANK1	Ankyrin-1	RLGYISVTDVLK	_RLGYIS(ph)VTDVLK_	0	0	1	1	2	722.384	1442.75	55.056	3.1586e-74	2	13123	136.63	51.161	64277000	52730000	11548000	2.0536	P3000_Rep1_12_1_1	enriched	12
P16157-	ANK1	Ankyrin-1	RLGYISVTDVLK	_RLGYIS(ph)VTDVLK_	0	0	1	1	2	722.384	1442.75	55.058	0.0086939	1	13294	47.639	16.32	5390500	4783300	607210	3.1035	P3000_Rep2_1_1_1	enriched	1
P16157-	ANK1	Ankyrin-1	RLGYISVTDVLK	_RLGYIS(ph)VTDVLK_	0	0	1	1	2	722.384	1442.75	54.961	0.0043049	1	13441	62.861	11.831	11040000	9567900	1471900	4.509	P3000_Rep2_3_1_1	enriched	3
P16157-	ANK1	Ankyrin-1	RLGYISVTDVLK	_RLGYIS(ph)VTDVLK_	0	0	1	1	2	722.384	1442.75	55.076	9.36e-05	1	13472	79.346	29.041	24467000	18726000	5741600	1.4898	P3000_Rep2_5_1_1	enriched	5
P16157-	ANK1	Ankyrin-1	RLGYISVTDVLK	_RLGYIS(ph)VTDVLK_	0	0	1	1	2	722.384	1442.75	55.024	0.0045974	1	13282	57.288	18.913	8827300	7633900	1193400	1.7013	P3000_Rep2_6_1_1	enriched	6
P16157-	ANK1	Ankyrin-1	RLGYISVTDVLK	_RLGYIS(ph)VTDVLK_	0	0	1	1	2	722.384	1442.75	55.011	8.3053e-12	2	13085	94.007	31.146	1132900000	1022800000	110120000	1.7277	P3000_Rep2_7_1_1	enriched	7
P16157-	ANK1	Ankyrin-1	RLGYISVTDVLK	_RLGYIS(ph)VTDVLK_	0	0	1	1	3	481.925	1442.75	55.004	0.0010761	2	13093	64.52	25.525	63955000	56862000	7092800	2.1947	P3000_Rep2_7_1_1	enriched	7
P16157-	ANK1	Ankyrin-1	RLGYISVTDVLK	_RLGYIS(ph)VTDVLK_	0	0	1	1	2	722.384	1442.75	54.963	0.0043052	1	13067	62.813	22.626	143390000	122950000	20439000	1.446	P3000_Rep2_8_1_1	enriched	8
P16157-	ANK1	Ankyrin-1	RLGYISVTDVLK	_RLGYIS(ph)VTDVLK_	0	0	1	1	2	722.384	1442.75	54.992	4.8878e-18	2	13268	101.78	24.813	49562000	43268000	6293700	2.515	P3000_Rep2_9_1_1	enriched	9
P16157-	ANK1	Ankyrin-1	RLGYISVTDVLK	_RLGYIS(ph)VTDVLK_	0	0	1	1	2	722.384	1442.75	55.015	1.5035e-25	2	13134	106.38	35.297	52665000	43341000	9324000	1.4172	P3000_Rep2_12_1_1	enriched	12
P16157-	ANK1	Ankyrin-1	RLGYISVTDVLK	_RLGYIS(ph)VTDVLK_	0	0	1	1	2	722.384	1442.75	55.102	0.0071229	1	13287	45.614	12.349	3121300	3121300	10000	312.13	P3000_Rep1_2_1_1	enriched	2
P16157-	ANK1	Ankyrin-1	RLGYISVTDVLK	_RLGYIS(ph)VTDVLK_	0	0	1	1	2	722.384	1442.75	54.941	2.6314e-59	2	13186	127.3	35.127	3823000000	3468000000	355050000	0.90027	P3000_Rep1_7_1_1	enriched	7
P16157-	ANK1	Ankyrin-1	RLGYISVTDVLK	_RLGYIS(ph)VTDVLK_	0	0	1	1	3	481.925	1442.75	54.945	1.7455e-07	2	13182	81.632	35.314	290300000	263550000	26754000	1.6354	P3000_Rep1_7_1_1	enriched	7
P16157-	ANK1	Ankyrin-1	RLGYISVTDVLK	_RLGYIS(ph)VTDVLK_	0	0	1	1	3	481.925	1442.75	54.969	0.0010789	2	13142	63.062	27.535	17606000	15394000	2212300	1.4542	P3000_Rep1_8_1_1	enriched	8
P16157-	ANK1	Ankyrin-1	RLGYISVTDVLK	_RLGYISVTDVLK_	0	0	0	1	3	455.27	1362.79	50.677	0.012265	1	12142	32.439	9.9461	1215500	1215500	10000	121.55	P3000_Rep1_7_1_1	enriched	7
P16157-	ANK1	Ankyrin-1	RLGYISVTDVLK	_RLGYISVTDVLK_	0	0	0	1	3	455.27	1362.79	50.621	0.011051	1	12206	34.183	6.8535	1022100	1022100	10000	102.21	P3000_Rep1_9_1_1	enriched	9
P16157-	ANK1	Ankyrin-1	RQDDATGAGQDSENEVSLVSGHQR	_RQDDATGAGQDS(ph)ENEVSLVSGHQR_	0	0	1	1	3	879.383	2635.13	30.077	5.1679e-10	1	6925	58.345	52.513	21311000	15629000	5681600	2.2551	P3000_Rep1_11_1_1	enriched	11
P16157-	ANK1	Ankyrin-1	RQDDATGAGQDSENEVSLVSGHQR	_RQDDATGAGQDS(ph)ENEVSLVSGHQR_	0	0	1	1	3	879.383	2635.13	30.368	1.2528e-13	1	6904	64.845	59.261	31119000	21907000	9212500	1.0974	P3000_Rep1_12_1_1	enriched	12
P16157-	ANK1	Ankyrin-1	RQDDATGAGQDSENEVSLVSGHQR	_RQDDATGAGQDS(ph)ENEVSLVSGHQR_	0	0	1	1	3	879.383	2635.13	30.397	3.2672e-09	1	7040	53.998	48.414	14375000	10160000	4215300	0.98232	P3000_Rep2_1_1_1	enriched	1
P16157-	ANK1	Ankyrin-1	RQDDATGAGQDSENEVSLVSGHQR	_RQDDATGAGQDS(ph)ENEVSLVSGHQR_	0	0	1	1	3	879.383	2635.13	30.388	4.3476e-35	1	6984	99.838	94.169	17803000	12078000	5726000	0.83569	P3000_Rep2_2_1_1	enriched	2
P16157-	ANK1	Ankyrin-1	RQDDATGAGQDSENEVSLVSGHQR	_RQDDATGAGQDS(ph)ENEVSLVSGHQR_	0	0	1	1	3	879.383	2635.13	30.404	6.7551e-12	1	6989	59.359	53.775	11224000	11224000	10000	1122.4	P3000_Rep2_3_1_1	enriched	3
P16157-	ANK1	Ankyrin-1	RQDDATGAGQDSENEVSLVSGHQR	_RQDDATGAGQDSENEVSLVS(ph)GHQR_	0	0	1	1	3	879.383	2635.13	29.101	1.1663e-08	1	6606	51.758	48.443	12729000	10584000	2144400	1.1128	P3000_Rep2_8_1_1	enriched	8
P16157-	ANK1	Ankyrin-1	RQDDATGAGQDSENEVSLVSGHQR	_RQDDATGAGQDS(ph)ENEVSLVSGHQR_	0	0	1	1	3	879.383	2635.13	26.93	1.165e-13	1	6152	64.962	59.13	17135000	13482000	3653600	2.1604	P3000_Rep2_9_1_1	enriched	9
P16157-	ANK1	Ankyrin-1	RQDDATGAGQDSENEVSLVSGHQR	_RQDDATGAGQDS(ph)ENEVSLVSGHQR_	0	0	1	1	3	879.383	2635.13	29.351	1.0116e-18	1	6710	71.678	69.052	36479000	29562000	6917600	1.3691	P3000_Rep2_10_1_1	enriched	10
P16157-	ANK1	Ankyrin-1	RQDDATGAGQDSENEVSLVSGHQR	_RQDDATGAGQDS(ph)ENEVSLVSGHQR_	0	0	1	1	4	659.789	2635.13	30.118	6.617e-151	1	6905	155.8	146.23	783600000	644550000	139040000	1.1894	P3000_Rep2_10_1_1	enriched	10
P16157-	ANK1	Ankyrin-1	RQDDATGAGQDSENEVSLVSGHQR	_RQDDATGAGQDS(ph)ENEVSLVSGHQR_	0	0	1	1	4	659.789	2635.13	30.388	4.6722e-54	1	7013	116.52	93.632	2145800000	1762500000	383310000	1.0873	P3000_Rep2_10_1_1	enriched	10
P16157-	ANK1	Ankyrin-1	RQDDATGAGQDSENEVSLVSGHQR	_RQDDATGAGQDS(ph)ENEVSLVSGHQR_	0	0	1	1	3	879.383	2635.13	30.384	7.074e-29	1	7090	94.802	90.496	7220100000	5905500000	1314600000	0.99259	P3000_Rep2_10_1_1	enriched	10
P16157-	ANK1	Ankyrin-1	RQDDATGAGQDSENEVSLVSGHQR	_RQDDATGAGQDS(ph)ENEVSLVSGHQR_	0	0	1	1	3	879.383	2635.13	30.186	5.401e-13	1	6920	59.359	55.913	44057000	34718000	9338600	1.6438	P3000_Rep2_11_1_1	enriched	11
P16157-	ANK1	Ankyrin-1	RQDDATGAGQDSENEVSLVSGHQR	_RQDDATGAGQDS(ph)ENEVSLVSGHQR_	0	0	1	1	3	879.383	2635.13	30.407	8.5574e-21	1	6983	80.36	74.776	67294000	48837000	18457000	0.90693	P3000_Rep2_12_1_1	enriched	12
P16157-	ANK1	Ankyrin-1	RQDDATGAGQDSENEVSLVSGHQR	_RQDDATGAGQDS(ph)ENEVSLVSGHQR_	0	0	1	1	3	879.383	2635.13	30.36	3.6416e-06	1	6954	45.099	42.939	3364800	3364800	10000	336.48	P3000_Rep1_1_1_1	enriched	1
P16157-	ANK1	Ankyrin-1	RQDDATGAGQDSENEVSLVSGHQR	_RQDDATGAGQDS(ph)ENEVSLVSGHQR_	0	0	1	1	3	879.383	2635.13	30.274	5.477e-06	1	7004	44.158	38.451	5363700	5363700	10000	536.37	P3000_Rep1_2_1_1	enriched	2
P16157-	ANK1	Ankyrin-1	RQDDATGAGQDSENEVSLVSGHQR	_RQDDATGAGQDS(ph)ENEVSLVSGHQR_	0	0	1	1	3	879.383	2635.13	26.849	2.5351e-21	1	6192	80.943	75.359	15987000	13659000	2328500	1.6999	P3000_Rep1_9_1_1	enriched	9
P16157-	ANK1	Ankyrin-1	RQDDATGAGQDSENEVSLVSGHQR	_RQDDATGAGQDS(ph)ENEVSLVSGHQR_	0	0	1	1	3	879.383	2635.13	29.201	3.9175e-09	1	6671	52.97	49.524	20989000	17451000	3538600	3.6194	P3000_Rep1_10_1_1	enriched	10
P16157-	ANK1	Ankyrin-1	RQDDATGAGQDSENEVSLVSGHQR	_RQDDATGAGQDS(ph)ENEVSLVSGHQR_	0	0	1	1	4	659.789	2635.13	30.215	1.1252e-94	2	6947	136.8	129.05	2026700000	1671800000	354900000	3.3953	P3000_Rep1_10_1_1	enriched	10
P16157-	ANK1	Ankyrin-1	RQDDATGAGQDSENEVSLVSGHQR	_RQDDATGAGQDS(ph)ENEVSLVSGHQR_	0	0	1	1	3	879.383	2635.13	30.21	2.231e-65	1	7047	119.42	113.84	5056100000	4160400000	895660000	3.3679	P3000_Rep1_10_1_1	enriched	10
P16157-	ANK1	Ankyrin-1	RQDDATGAGQDSENEVSLVSGHQR	_RQDDATGAGQDS(ph)ENEVSLVSGHQR_	0	0	1	1	5	528.032	2635.13	30.222	5.3822e-18	1	6997	76.002	73.146	8808300	8808300	10000	880.83	P3000_Rep1_10_1_1	enriched	10
P16157-	ANK1	Ankyrin-1	RQDDATGAGQDSENEVSLVSGHQR	_RQDDATGAGQDSENEVSLVSGHQR_	0	0	0	1	3	852.727	2555.16	30.145	0.0043789	1	6879	24.514	21.459	4868700	4052300	816410	2.2786	P3000_Rep1_12_1_1	enriched	12
P16157-	ANK1	Ankyrin-1	RQDDATGAGQDSENEVSLVSGHQR	_RQDDATGAGQDSENEVSLVSGHQR_	0	0	0	1	4	639.797	2555.16	30.138	6.7146e-251	1	6890	185.45	171.6	20544000	16500000	4043600	2.0759	P3000_Rep1_12_1_1	enriched	12
P16157-	ANK1	Ankyrin-1	RQDDATGAGQDSENEVSLVSGHQR	_RQDDATGAGQDSENEVSLVSGHQR_	0	0	0	1	3	852.727	2555.16	30.201	0.00049366	1	6933	32.882	28.337	10709000	9126200	1582500	1.5861	P3000_Rep2_12_1_1	enriched	12
P16157-	ANK1	Ankyrin-1	RQDDATGAGQDSENEVSLVSGHQR	_RQDDATGAGQDSENEVSLVSGHQR_	0	0	0	1	4	639.797	2555.16	30.192	1.0525e-173	1	6946	166.91	157.56	47006000	37967000	9038600	1.4021	P3000_Rep2_12_1_1	enriched	12
P16157-	ANK1	Ankyrin-1	RQDDATGAGQDSENEVSLVSGHQRGQAR	_RQDDATGAGQDS(ph)ENEVSLVSGHQRGQAR_	0	0	1	2	4	762.843	3047.34	28.034	8.4976e-28	1	6406	83.917	73.853	8414500	8414500	10000	841.45	P3000_Rep2_12_1_1	enriched	12
P16157-	ANK1	Ankyrin-1	RRTPTPLALR	_RRT(ph)PTPLALR_	0	0	1	2	3	420.903	1259.69	29.694	1.4967e-06	1	6842	82.85	70.804	185920000	167610000	18304000	4.445	P3000_Rep1_11_1_1	enriched	11
P16157-	ANK1	Ankyrin-1	RRTPTPLALR	_RRT(ph)PTPLALR_	0	0	1	2	2	630.85	1259.69	29.706	0.0084949	1	6852	45.507	28.108	21286000	19054000	2232200	5.0103	P3000_Rep1_11_1_1	enriched	11
P16157-	ANK1	Ankyrin-1	RRTPTPLALR	_RRT(ph)PTPLALR_	0	0	1	2	3	420.903	1259.69	29.715	0.013946	1	6722	52.071	45.885	4139600000	3527400000	612130000	2.2462	P3000_Rep1_12_1_1	enriched	12
P16157-	ANK1	Ankyrin-1	RRTPTPLALR	_RRT(ph)PTPLALR_	0	0	1	2	2	630.85	1259.69	29.721	0.0080082	1	6762	46.358	35.986	595880000	509880000	86005000	2.3604	P3000_Rep1_12_1_1	enriched	12
P16157-	ANK1	Ankyrin-1	RRTPTPLALR	_RRT(ph)PTPLALR_	0	0	1	2	3	420.903	1259.69	29.705	0.0082206	1	6809	56.956	49.306	1979600000	1682000000	297630000	1.8708	P3000_Rep2_1_1_1	enriched	1
P16157-	ANK1	Ankyrin-1	RRTPTPLALR	_RRT(ph)PTPLALR_	0	0	1	2	3	420.903	1259.69	29.72	0.0044241	1	6824	67.334	55.287	856310000	734120000	122190000	2.1181	P3000_Rep2_2_1_1	enriched	2
P16157-	ANK1	Ankyrin-1	RRTPTPLALR	_RRT(ph)PTPLALR_	0	0	1	2	3	420.903	1259.69	29.786	0.0051943	1	6755	63.611	57.306	374550000	320670000	53885000	3.5468	P3000_Rep2_3_1_1	enriched	3
P16157-	ANK1	Ankyrin-1	RRTPTPLALR	_RRT(ph)PTPLALR_	0	0	1	2	3	420.903	1259.69	29.756	0.015752	1	6773	50.914	44.879	181650000	158030000	23619000	4.61	P3000_Rep2_4_1_1	enriched	4
P16157-	ANK1	Ankyrin-1	RRTPTPLALR	_RRT(ph)PTPLALR_	0	0	1	2	3	420.903	1259.69	29.777	0.0032497	1	6745	69.352	57.759	188610000	164210000	24395000	1.8164	P3000_Rep2_5_1_1	enriched	5
P16157-	ANK1	Ankyrin-1	RRTPTPLALR	_RRT(ph)PTPLALR_	0	0	1	2	3	420.903	1259.69	29.743	0.025902	1	6712	44.829	39.048	105700000	88438000	17260000	1.0904	P3000_Rep2_6_1_1	enriched	6
P16157-	ANK1	Ankyrin-1	RRTPTPLALR	_RRT(ph)PTPLALR_	0	0	1	2	3	420.903	1259.69	29.779	0.0082206	1	6771	56.956	47.175	49938000	42708000	7229900	1.3	P3000_Rep2_7_1_1	enriched	7
P16157-	ANK1	Ankyrin-1	RRTPTPLALR	_RRT(ph)PTPLALR_	0	0	1	2	3	420.903	1259.69	29.716	0.0076596	1	6827	57.434	45.841	46967000	40613000	6353800	2.2819	P3000_Rep2_9_1_1	enriched	9
P16157-	ANK1	Ankyrin-1	RRTPTPLALR	_RRT(ph)PTPLALR_	0	0	1	2	3	420.903	1259.69	29.749	0.002545	1	6799	70.563	62.52	40835000	35620000	5215300	2.0502	P3000_Rep2_10_1_1	enriched	10
P16157-	ANK1	Ankyrin-1	RRTPTPLALR	_RRT(ph)PTPLALR_	0	0	1	2	3	420.903	1259.69	29.767	1.3338e-07	1	6830	88.021	75.974	872510000	785140000	87368000	3.166	P3000_Rep2_11_1_1	enriched	11
P16157-	ANK1	Ankyrin-1	RRTPTPLALR	_RRT(ph)PTPLALR_	0	0	1	2	3	420.903	1259.69	30.058	9.4328e-11	1	6808	89.43	77.837	668860000	575080000	93773000	1.5963	P3000_Rep1_1_1_1	enriched	1
P16157-	ANK1	Ankyrin-1	RRTPTPLALR	_RRT(ph)PTPLALR_	0	0	1	2	3	420.903	1259.69	30.043	0.00049308	1	6913	75.5	63.453	206190000	176140000	30049000	1.9544	P3000_Rep1_2_1_1	enriched	2
P16157-	ANK1	Ankyrin-1	RRTPTPLALR	_RRT(ph)PTPLALR_	0	0	1	2	3	420.903	1259.69	30.09	0.0050738	1	6881	64.827	56.784	75698000	64902000	10796000	1.5583	P3000_Rep1_3_1_1	enriched	3
P16157-	ANK1	Ankyrin-1	RRTPTPLALR	_RRT(ph)PTPLALR_	0	0	1	2	3	420.903	1259.69	30.061	0.015501	1	6885	51.064	43.021	52726000	45852000	6874500	1.0092	P3000_Rep1_4_1_1	enriched	4
P16157-	ANK1	Ankyrin-1	RRTPTPLALR	_RRT(ph)PTPLALR_	0	0	1	2	3	420.903	1259.69	30.07	0.018139	1	6855	49.483	43.178	23384000	20089000	3294800	1.6381	P3000_Rep1_5_1_1	enriched	5
P16157-	ANK1	Ankyrin-1	RRTPTPLALR	_RRT(ph)PTPLALR_	0	0	1	2	3	420.903	1259.69	29.903	0.02964	1	6897	43.405	35.361	41206000	34928000	6277900	1.0322	P3000_Rep1_6_1_1	enriched	6
P16157-	ANK1	Ankyrin-1	RRTPTPLALR	_RRT(ph)PTPLALR_	0	0	1	2	3	420.903	1259.69	29.911	0.022048	1	6852	47.139	40.038	25161000	21516000	3644900	2.1233	P3000_Rep1_7_1_1	enriched	7
P16157-	ANK1	Ankyrin-1	RRTPTPLALR	_RRT(ph)PTPLALR_	0	0	1	2	3	420.903	1259.69	29.834	0.0082415	1	6881	56.938	44.891	17014000	14159000	2854700	1.3707	P3000_Rep1_8_1_1	enriched	8
P16157-	ANK1	Ankyrin-1	RRTPTPLALR	_RRT(ph)PTPLALR_	0	0	1	2	3	420.903	1259.69	29.706	0.026814	1	6889	44.367	32.32	20161000	17395000	2766000	1.4959	P3000_Rep1_9_1_1	enriched	9
P16157-	ANK1	Ankyrin-1	RRTPTPLALR	_RRT(ph)PTPLALR_	0	0	1	2	3	420.903	1259.69	29.708	0.026432	1	6850	44.511	38.206	14424000	12426000	1998200	4.6473	P3000_Rep1_10_1_1	enriched	10
P16157-	ANK1	Ankyrin-1	RRTPTPLALR	_RRT(ph)PT(ph)PLALR_	0	0	2	2	3	447.558	1339.65	30.168	0.0064086	1	6830	45.614	35.188	1272300000	1100000000	172290000	2.2163	P3000_Rep2_2_1_1	enriched	2
P16157-	ANK1	Ankyrin-1	RRTPTPLALR	_RRT(ph)PT(ph)PLALR_	0	0	2	2	3	447.558	1339.65	30.215	0.0037324	1	6860	51.771	43.905	158480000	133770000	24712000	2.7781	P3000_Rep2_3_1_1	enriched	3
P16157-	ANK1	Ankyrin-1	RRTPTPLALR	_RRT(ph)PT(ph)PLALR_	0	0	2	2	3	447.558	1339.65	30.405	0.0029222	2	7235	54.402	45.045	3278200000	2807200000	471010000	1.9522	P3000_Rep1_2_1_1	enriched	2
P16157-	ANK1	Ankyrin-1	RRTPTPLALR	_RRT(ph)PT(ph)PLALR_	0	0	2	2	3	447.558	1339.65	30.467	0.010117	2	6886	40.278	32.412	326570000	276430000	50134000	1.3505	P3000_Rep1_3_1_1	enriched	3
P16157-	ANK1	Ankyrin-1	RTPTPLALR	_RTPT(ph)PLALR_	0	0	1	1	2	552.8	1103.59	33.409	0.0011638	2	7734	64.121	38.562	191910000	171330000	20581000	2.2514	P3000_Rep2_10_1_1	enriched	10
P16157-	ANK1	Ankyrin-1	RTPTPLALR	_RTPT(ph)PLALR_	0	0	1	1	3	368.869	1103.59	33.423	0.024834	1	7744	42.083	25.314	102270000	85257000	17013000	2.1394	P3000_Rep2_11_1_1	enriched	11
P16157-	ANK1	Ankyrin-1	RTPTPLALR	_RTPT(ph)PLALR_	0	0	1	1	2	552.8	1103.59	33.45	0.00012688	1	7795	75.788	52.746	353310000	299170000	54136000	2.025	P3000_Rep2_11_1_1	enriched	11
P16157-	ANK1	Ankyrin-1	RTPTPLALR	_RTPT(ph)PLALR_	0	0	1	1	2	552.8	1103.59	33.509	0.00097198	1	7756	66.326	36.121	49159000	41810000	7348100	1.5751	P3000_Rep2_12_1_1	enriched	12
P16157-	ANK1	Ankyrin-1	SENGSVWK	_SENGSVWK_	0	0	0	0	2	453.719	905.424	26.955	0.00023365	1	6110	68.224	21.798	4126600	3445200	681310	2.711	P3000_Rep1_5_1_1	enriched	5
P16157-	ANK1	Ankyrin-1	SFHFQSFR	_SFHFQSFR_	0	0	0	0	3	352.507	1054.5	39.914	3.126e-18	1	9451	100.84	65.391	20630000	16238000	4391800	1.3373	P3000_Rep2_2_1_1	enriched	2
P16157-	ANK1	Ankyrin-1	SFHFQSFR	_SFHFQSFR_	0	0	0	0	3	352.507	1054.5	40.128	3.7005e-12	1	9525	90.761	55.316	6336400	4946000	1390400	2.6386	P3000_Rep1_2_1_1	enriched	2
P16157-	ANK1	Ankyrin-1	SFHFQSFR	_S(ph)FHFQSFR_	0	0	1	0	2	568.24	1134.46	45.012	0.011035	1	10763	68.786	45.109	10515000	10515000	10000	1051.5	P3000_Rep2_9_1_1	enriched	9
P16157-	ANK1	Ankyrin-1	SFHFQSFR	_S(ph)FHFQSFR_	0	0	1	0	2	568.24	1134.46	45.055	4.3035e-72	1	10746	134.57	97.882	152530000	120870000	31657000	0.99852	P3000_Rep2_10_1_1	enriched	10
P16157-	ANK1	Ankyrin-1	SFHFQSFR	_S(ph)FHFQSFR_	0	0	1	0	2	568.24	1134.46	45.086	0.009941	1	10719	53.237	28.983	3238800	2463000	775740	3.7136	P3000_Rep2_11_1_1	enriched	11
P16157-	ANK1	Ankyrin-1	SFHFQSFR	_S(ph)FHFQSFR_	0	0	1	0	2	568.24	1134.46	45.079	0.021591	1	10762	61.344	35.226	7163400	7163400	10000	716.34	P3000_Rep1_9_1_1	enriched	9
P16157-	ANK1	Ankyrin-1	SFHFQSFR	_S(ph)FHFQSFR_	0	0	1	0	2	568.24	1134.46	45.011	1.0277e-11	1	10688	90.05	63.933	107640000	85727000	21911000	2.5247	P3000_Rep1_10_1_1	enriched	10
P16157-	ANK1	Ankyrin-1	SFHFQSFRENR	_S(ph)FHFQSFRENR_	0	0	1	1	3	512.224	1533.65	39.62	0.0021718	1	9250	61.167	33.022	9985700	9985700	10000	998.57	P3000_Rep2_8_1_1	enriched	8
P16157-	ANK1	Ankyrin-1	SFHFQSFRENR	_S(ph)FHFQSFRENR_	0	0	1	1	3	512.224	1533.65	39.565	7.3862e-11	1	9317	115.06	88.703	34253000	34253000	10000	3425.3	P3000_Rep1_7_1_1	enriched	7
P16157-	ANK1	Ankyrin-1	SFHFQSFRENR	_S(ph)FHFQSFRENR_	0	0	1	1	3	512.224	1533.65	39.538	0.00066204	1	9321	81.904	67.024	17413000	17413000	10000	1741.3	P3000_Rep1_8_1_1	enriched	8
P16157-	ANK1	Ankyrin-1	SFHFQSFRENR	_SFHFQSFRENR_	0	0	0	1	3	485.569	1453.69	35.051	0.0036469	1	8185	72.2	49.083	10840000	10840000	10000	1084	P3000_Rep1_10_1_1	enriched	10
P16157-	ANK1	Ankyrin-1	TAAVLLQNDPNPDVLSK	_TAAVLLQNDPNPDVLSK_	0	0	0	0	3	598.991	1793.95	46.219	6.5861e-82	2	11062	137.81	125.02	188290000	160450000	27840000	2.1936	P3000_Rep2_9_1_1	enriched	9
P16157-	ANK1	Ankyrin-1	TAAVLLQNDPNPDVLSK	_TAAVLLQNDPNPDVLSK_	0	0	0	0	2	897.983	1793.95	46.219	6.5192e-204	1	11068	202.35	181.82	129600000	129600000	10000	12960	P3000_Rep2_9_1_1	enriched	9
P16157-	ANK1	Ankyrin-1	TAAVLLQNDPNPDVLSK	_TAAVLLQNDPNPDVLSK_	0	0	0	0	2	897.983	1793.95	46.268	1.479e-22	1	11066	97.502	84.984	3849500	3163500	686050	2.4656	P3000_Rep2_10_1_1	enriched	10
P16157-	ANK1	Ankyrin-1	TAAVLLQNDPNPDVLSK	_TAAVLLQNDPNPDVLSK_	0	0	0	0	3	598.991	1793.95	46.291	0.0081439	1	11080	23.853	17.533	18000000	15399000	2600900	1.8649	P3000_Rep1_9_1_1	enriched	9
P16157-	ANK1	Ankyrin-1	TAEAVNFATLLYK	_TAEAVNFATLLYK_	0	0	0	0	2	720.89	1439.77	58.876	7.4739e-15	1	14448	113.76	102.81	6355100	6355100	10000	635.51	P3000_Rep2_5_1_1	enriched	5
P16157-	ANK1	Ankyrin-1	TAEAVNFATLLYK	_TAEAVNFATLLYK_	0	0	0	0	2	720.89	1439.77	58.824	6.261e-60	2	14228	128.76	117.82	9757900	8389800	1368100	1.409	P3000_Rep2_6_1_1	enriched	6
P16157-	ANK1	Ankyrin-1	TAEAVNFATLLYK	_TAEAVNFATLLYK_	0	0	0	0	2	720.89	1439.77	58.919	1.0491e-07	1	14056	85.837	73.206	3912500	3321400	591090	2.5752	P3000_Rep1_6_1_1	enriched	6
P16157-	ANK1	Ankyrin-1	TKDELTPLHCAAR	_TKDELTPLHCAAR_	0	0	0	1	4	378.696	1510.76	27.395	0.0024067	1	6271	63.966	47.193	18830000	13265000	5565000	0.84583	P3000_Rep2_1_1_1	enriched	1
P16157-	ANK1	Ankyrin-1	TKDELTPLHCAAR	_TKDELTPLHCAAR_	0	0	0	1	3	504.593	1510.76	27.389	0.0098522	1	6277	51.092	34.742	6215500	6215500	10000	621.55	P3000_Rep2_1_1_1	enriched	1
P16157-	ANK1	Ankyrin-1	TKDELTPLHCAAR	_TKDELTPLHCAAR_	0	0	0	1	3	504.593	1510.76	27.421	0.029533	1	6284	41.577	26.478	3411100	10000	3411100	0.00293161	P3000_Rep2_1_1_1	enriched	1
P16157-	ANK1	Ankyrin-1	TKDELTPLHCAAR	_TKDELTPLHCAAR_	0	0	0	1	4	378.696	1510.76	27.408	0.0041394	1	6258	52.576	41.317	2219400	2219400	10000	221.94	P3000_Rep2_12_1_1	enriched	12
P16157-	ANK1	Ankyrin-1	TKDELTPLHCAAR	_TKDELTPLHCAAR_	0	0	0	1	3	504.593	1510.76	27.513	0.012935	2	6231	39.016	29.566	6261800	4345000	1916800	1.1304	P3000_Rep1_1_1_1	enriched	1
P16157-	ANK1	Ankyrin-1	TKDELTPLHCAAR	_TKDELTPLHCAAR_	0	0	0	1	4	378.696	1510.76	27.517	2.2507e-08	1	6228	88.075	76.816	11495000	7902500	3592600	0.88716	P3000_Rep1_1_1_1	enriched	1
P16157-	ANK1	Ankyrin-1	TLEQHENFVEVAR	_TLEQHENFVEVAR_	0	0	0	0	2	786.394	1570.77	34.851	2.0062e-60	1	8066	131.35	108.23	9074500	7473200	1601300	1.9342	P3000_Rep2_7_1_1	enriched	7
P16157-	ANK1	Ankyrin-1	TLEQHENFVEVAR	_TLEQHENFVEVAR_	0	0	0	0	3	524.599	1570.77	34.853	1.9274e-130	1	8076	160.78	137.66	64220000	52572000	11648000	1.0772	P3000_Rep2_7_1_1	enriched	7
P16157-	ANK1	Ankyrin-1	TLEQHENFVEVAR	_TLEQHENFVEVAR_	0	0	0	0	3	524.599	1570.77	34.917	0.022549	1	8162	28.283	19.088	22090000	18690000	3399800	1.6476	P3000_Rep1_7_1_1	enriched	7
P16157-	ANK1	Ankyrin-1	VAELLLER	_VAELLLER_	0	0	0	0	2	471.785	941.555	43.038	3.914e-17	1	10242	96.668	52.899	65192000	63159000	2033200	9.1156	P3000_Rep2_10_1_1	enriched	10
P16157-	ANK1	Ankyrin-1	VAELLLERDAHPNAAGK	_VAELLLERDAHPNAAGK_	0	0	0	1	4	451.748	1802.96	35.417	6.8355e-06	1	8307	55.437	47.393	11813000	11813000	10000	1181.3	P3000_Rep2_10_1_1	enriched	10
P16157-	ANK1	Ankyrin-1	VETPLHMAAR	_VETPLHMAAR_	0	0	0	0	2	562.798	1123.58	32.776	0.0086412	1	7573	58.592	39.498	11818000	9653800	2164400	1.8107	P3000_Rep2_5_1_1	enriched	5
P16157-	ANK1	Ankyrin-1	VETPLHMAAR	_VETPLHMAAR_	0	0	0	0	3	375.534	1123.58	32.778	0.0017505	1	7572	76.228	58.997	34531000	34531000	10000	3453.1	P3000_Rep2_5_1_1	enriched	5
P16157-	ANK1	Ankyrin-1	VLVSVSEHTWTEQPEAESSQADR	_VLVSVS(ph)EHTWTEQPEAESSQADR_	0	0	1	0	3	889.064	2664.17	43.273	1.2347e-150	1	10343	157.66	144.77	101100000	78214000	22885000	1.1039	P3000_Rep2_5_1_1	enriched	5
P16157-	ANK1	Ankyrin-1	VLVSVSEHTWTEQPEAESSQADR	_VLVSVS(ph)EHTWTEQPEAESSQADR_	0	0	1	0	3	889.064	2664.17	43.294	2.5593e-111	1	10216	144.44	125.41	38358000	29782000	8575900	0.89969	P3000_Rep1_5_1_1	enriched	5
P16157-	ANK1	Ankyrin-1	VLVSVSEHTWTEQPEAESSQADR	_VLVSVSEHTWTEQPEAESSQADR_	0	0	0	0	3	862.409	2584.2	40.649	0.0010215	1	9560	29.058	21.641	3711200	2238400	1472700	1.2414	P3000_Rep1_1_1_1	enriched	1
P16157-	ANK1	Ankyrin-1	VLVSVSEHTWTEQPEAESSQADRDR	_VLVSVSEHTWTEQPEAESSQADRDR_	0	0	0	1	4	714.84	2855.33	38.689	0.016957	1	9043	18.825	12.733	6659200	6659200	10000	665.92	P3000_Rep1_12_1_1	enriched	12
P16157-	ANK1	Ankyrin-1	VLVSVSEHTWTEQPEAESSQADRDR	_VLVSVS(ph)EHTWTEQPEAESSQADRDR_	0	0	1	1	4	734.832	2935.3	41.213	1.126e-18	1	9832	71.117	64.25	61146000	61146000	10000	6114.6	P3000_Rep2_5_1_1	enriched	5
P16157-	ANK1	Ankyrin-1	VLVSVSEHTWTEQPEAESSQADRDR	_VLVSVS(ph)EHTWTEQPEAESSQADRDR_	0	0	1	1	3	979.44	2935.3	41.26	3.232e-20	1	9705	77.51	69.046	20815000	16632000	4182300	1.0676	P3000_Rep1_5_1_1	enriched	5
P16157-	ANK1	Ankyrin-1	VLVSVSEHTWTEQPEAESSQADRDR	_VLVSVSEHTWTEQPEAES(ph)SQADRDR_	0	0	1	1	4	734.832	2935.3	40.223	4.168e-23	1	9493	81.532	74.246	39582000	30983000	8598800	2.3794	P3000_Rep1_10_1_1	enriched	10
P16157-	ANK1	Ankyrin-1	VLVSVSEHTWTEQPEAESSQADRDRR	_VLVSVSEHTWTEQPEAESSQADRDRR_	0	0	0	2	5	603.294	3011.43	36.977	1.3468e-14	1	8696	57.692	50.545	47325000	47325000	10000	4732.5	P3000_Rep2_3_1_1	enriched	3
P16157-	ANK1	Ankyrin-1	VLVSVSEHTWTEQPEAESSQADRDRR	_VLVSVSEHTWTEQPEAESSQADRDRR_	0	0	0	2	4	753.866	3011.43	36.992	8.9102e-07	1	8719	36.079	27.57	14617000	14617000	10000	1461.7	P3000_Rep2_3_1_1	enriched	3
P16157-	ANK1	Ankyrin-1	VLVSVSEHTWTEQPEAESSQADRDRR	_VLVS(ph)VSEHTWTEQPEAESSQADRDRR_	0	0	1	2	4	773.857	3091.4	39.608	2.6541e-51	1	9364	103.42	94.741	82280000	70959000	11320000	1.8853	P3000_Rep2_5_1_1	enriched	5
P16157-	ANK1	Ankyrin-1	VLVSVSEHTWTEQPEAESSQADRDRR	_VLVS(ph)VSEHTWTEQPEAESSQADRDRR_	0	0	1	2	5	619.287	3091.4	39.606	5.6742e-08	1	9392	41.16	34.284	16006000	16006000	10000	1600.6	P3000_Rep2_5_1_1	enriched	5
P16157-	ANK1	Ankyrin-1	VLVSVSEHTWTEQPEAESSQADRDRR	_VLVS(ph)VSEHTWTEQPEAESSQADRDRR_	0	0	1	2	4	773.857	3091.4	39.365	1.0558e-22	1	9258	71.651	63.466	53684000	45896000	7787500	1.4506	P3000_Rep1_7_1_1	enriched	7
P16157-	ANK1	Ankyrin-1	VLVSVSEHTWTEQPEAESSQADRDRR	_VLVS(ph)VSEHTWTEQPEAESSQADRDRR_	0	0	1	2	5	619.287	3091.4	39.356	4.7537e-17	1	9268	65.207	59.375	15772000	13091000	2681400	2.5383	P3000_Rep1_7_1_1	enriched	7
P16157-	ANK1	Ankyrin-1	VMELLLK	_VMELLLK_	0	0	0	0	2	423.262	844.509	49.152	7.1746e-05	1	11793	68.915	45.896	102680000	98903000	3781300	8.437	P3000_Rep2_9_1_1	enriched	9
P16157-	ANK1	Ankyrin-1	VRDSSREPGGSLSFLR	_VRDS(ph)SREPGGSLSFLR_	0	0	1	2	3	614.967	1841.88	41.779	2.6827e-05	1	9949	53.033	44.176	22327000	22327000	10000	2232.7	P3000_Rep2_5_1_1	enriched	5
P16157-	ANK1	Ankyrin-1	VRLPALHIAAR	_VRLPALHIAAR_	0	0	0	1	3	406.259	1215.76	40.383	0.018839	1	9523	46.352	37.348	11970000	8687500	3282800	1.6808	P3000_Rep2_5_1_1	enriched	5
P16157-	ANK1	Ankyrin-1	VVTDETSFVLVSDK	_VVTDETSFVLVSDK_	0	0	0	0	2	769.901	1537.79	46.751	0.00085849	1	11228	60.549	44.284	5966800	5966800	10000	596.68	P3000_Rep2_4_1_1	enriched	4
P16157-	ANK1	Ankyrin-1	VVTDETSFVLVSDK	_VVTDETSFVLVSDK_	0	0	0	0	3	513.603	1537.79	46.816	4.3087e-06	1	11296	76.01	63.952	43124000	35644000	7480100	1.5232	P3000_Rep2_5_1_1	enriched	5
P16157-	ANK1	Ankyrin-1	VVTDETSFVLVSDK	_VVTDETS(ph)FVLVSDK_	0	0	1	0	2	809.884	1617.75	47.605	3.4602e-37	1	11505	111.77	101.86	20566000	16756000	3810000	1.1012	P3000_Rep2_5_1_1	enriched	5
P16157-	ANK1	Ankyrin-1	VVTDETSFVLVSDK	_VVTDET(ph)SFVLVSDK_	0	0	1	0	3	540.259	1617.75	47.579	0.0058599	1	11498	50.827	42.513	4815000	4815000	10000	481.5	P3000_Rep2_5_1_1	enriched	5
P16157-	ANK1	Ankyrin-1	VVTDETSFVLVSDK	_VVTDETS(ph)FVLVSDK_	0	0	1	0	2	809.884	1617.75	47.66	4.5472e-06	1	11458	78.95	65.003	6452500	4939200	1513300	0.89244	P3000_Rep2_6_1_1	enriched	6
P16157-	ANK1	Ankyrin-1	VVTDETSFVLVSDKHR	_VVTDETSFVLVS(ph)DKHR_	0	0	1	1	3	637.979	1910.91	39.901	0.00067298	1	9479	43.696	35.945	8076100	6738200	1337900	1.5687	P3000_Rep2_9_1_1	enriched	9
P16157-	ANK1	Ankyrin-1	VVTDETSFVLVSDKHR	_VVTDETSFVLVS(ph)DKHR_	0	0	1	1	4	478.736	1910.91	40.324	1.2049e-07	1	9617	79.489	71.575	5463600	5463600	10000	546.36	P3000_Rep2_9_1_1	enriched	9
P16157-	ANK1	Ankyrin-1	VVTDETSFVLVSDKHR	_VVTDETSFVLVS(ph)DKHR_	0	0	1	1	3	637.979	1910.91	39.864	0.00058432	1	9457	44.238	37.139	6118500	4971200	1147300	2.1606	P3000_Rep1_9_1_1	enriched	9
P16157-	ANK1	Ankyrin-1	VVTDETSFVLVSDKHR	_VVTDETSFVLVS(ph)DKHR_	0	0	1	1	4	478.736	1910.91	40.361	6.4965e-08	1	9543	72.359	66.396	7246500	5062600	2183800	2.0717	P3000_Rep1_10_1_1	enriched	10
P16157-	ANK1	Ankyrin-1	YSILSESTPGSLSGTEQAEMK	_YSILS(ph)ESTPGSLSGTEQAEMK_	0	0	1	0	3	765.675	2294	49.381	6.2189e-11	1	11918	61.612	54.339	6035500	6035500	10000	603.55	P3000_Rep2_4_1_1	enriched	4
P16157-	ANK1	Ankyrin-1	YSILSESTPGSLSGTEQAEMK	_YSILSEST(ph)PGSLSGTEQAEMK_	0	0	1	0	3	765.675	2294	49.328	1.7467e-45	1	11960	111.11	103.83	30609000	23842000	6767500	1.2624	P3000_Rep2_5_1_1	enriched	5
P16157-	ANK1	Ankyrin-1	YSILSESTPGSLSGTEQAEMK	_YSILSES(ph)TPGSLSGTEQAEMK_	0	0	1	0	2	1148.01	2294	49.344	1.2888e-16	1	11978	82.177	76.649	12857000	8959800	3897200	1.3841	P3000_Rep2_5_1_1	enriched	5
P16157-	ANK1	Ankyrin-1	YSILSESTPGSLSGTEQAEMK	_YSILSESTPGS(ph)LSGTEQAEMK_	0	0	1	0	3	765.675	2294	48.461	2.4289e-47	1	11454	116.74	106.18	17831000	15400000	2431000	1.6616	P3000_Rep2_8_1_1	enriched	8
P16157-	ANK1	Ankyrin-1	YSILSESTPGSLSGTEQAEMK	_YSILSESTPGS(ph)LSGTEQAEMK_	0	0	1	0	2	1148.01	2294	48.447	1.0359e-16	1	11469	83.423	71.531	10667000	9034600	1632300	1.7157	P3000_Rep2_8_1_1	enriched	8
P16157-	ANK1	Ankyrin-1	YSILSESTPGSLSGTEQAEMK	_YSILSES(ph)TPGSLSGTEQAEMK_	0	0	1	0	3	765.675	2294	49.45	4.6355e-123	1	11884	150.36	144.55	14074000	11824000	2250100	2.5347	P3000_Rep2_9_1_1	enriched	9
P16157-	ANK1	Ankyrin-1	YSILSESTPGSLSGTEQAEMK	_YSILSESTPGS(ph)LSGTEQAEMK_	0	0	1	0	3	765.675	2294	48.494	3.3294e-104	1	11525	141.45	129.07	131440000	114550000	16890000	1.4046	P3000_Rep1_8_1_1	enriched	8
P16157-	ANK1	Ankyrin-1	YSILSESTPGSLSGTEQAEMK	_YSILSESTPGS(ph)LSGTEQAEMK_	0	0	1	0	2	1148.01	2294	48.495	3.5045e-17	1	11533	86.8	74.42	58854000	51708000	7145900	1.5284	P3000_Rep1_8_1_1	enriched	8
P16157-	ANK1	Ankyrin-1	YSILSESTPGSLSGTEQAEMK	_YSILSESTPGS(ph)LSGTEQAEMK_	0	0	1	0	3	765.675	2294	48.535	0.00055598	1	11653	42.123	38.261	3547500	3547500	10000	354.75	P3000_Rep1_9_1_1	enriched	9
P16157-	ANK1	Ankyrin-1	YSILSESTPGSLSGTEQAEMK	_YSILSESTPGSLSGTEQAEM(ox)K_	0	1	0	0	3	744.351	2230.03	44.343	9.7349e-37	1	10625	107.18	95.757	40814000	36732000	4082200	3.6174	P3000_Rep2_5_1_1	enriched	5
P16157-	ANK1	Ankyrin-1	YSILSESTPGSLSGTEQAEMK	_YSILSESTPGSLSGTEQAEM(ox)K_	0	1	0	0	3	744.351	2230.03	44.396	0.00021077	1	10488	43.164	35.412	2565600	2565600	10000	256.56	P3000_Rep1_5_1_1	enriched	5
P16157-	ANK1	Ankyrin-1	YSILSESTPGSLSGTEQAEMK	_YSILSESTPGSLSGTEQAEMK_	0	0	0	0	3	739.019	2214.04	46.931	2.3374e-87	1	11301	134.29	121.13	50374000	42944000	7429700	1.8448	P3000_Rep2_5_1_1	enriched	5
P16157-	ANK1	Ankyrin-1	YSILSESTPGSLSGTEQAEMK	_YSILSESTPGSLSGTEQAEMK_	0	0	0	0	2	1108.03	2214.04	46.93	4.4196e-143	1	11321	158.44	137.84	26468000	23175000	3293400	2.1462	P3000_Rep2_5_1_1	enriched	5
P16157-	ANK1	Ankyrin-1	YSILSESTPGSLSGTEQAEMK	_YSILSESTPGSLSGTEQAEMK_	0	0	0	0	2	1108.03	2214.04	46.976	0.00023691	1	11142	45.916	37.632	2242000	2242000	10000	224.2	P3000_Rep1_5_1_1	enriched	5
P16157-	ANK1	Ankyrin-1	YSILSESTPGSLSGTEQAEMK	_YSILSESTPGSLSGTEQAEMK_	0	0	0	0	3	739.019	2214.04	46.993	0.0035492	1	11125	36.431	32.173	7220500	5995400	1225100	1.391	P3000_Rep1_5_1_1	enriched	5
P16157-	ANK1	Ankyrin-1	YSILSESTPGSLSGTEQAEMK	_YSILSES(ph)TPGSLSGTEQAEM(ox)K_	0	1	1	0	3	771.006	2310	46.707	2.0085e-36	1	11245	114.92	101.07	17105000	17105000	10000	1710.5	P3000_Rep2_5_1_1	enriched	5
P16157-	ANK1	Ankyrin-1	YSILSESTPGSLSGTEQAEMK	_YSILSESTPGS(ph)LSGTEQAEM(ox)K_	0	1	1	0	3	771.006	2310	45.679	2.457e-19	2	10774	88.504	80.88	51848000	42757000	9090900	0.96641	P3000_Rep2_7_1_1	enriched	7
P16157-	ANK1	Ankyrin-1	YSILSESTPGSLSGTEQAEMK	_YSILSESTPGS(ph)LSGTEQAEM(ox)K_	0	1	1	0	2	1156.01	2310	45.706	4.8867e-13	1	10798	73.057	67.937	10457000	8606200	1850600	1.4248	P3000_Rep2_7_1_1	enriched	7
P16157-	ANK1	Ankyrin-1	YSILSESTPGSLSGTEQAEMK	_YSILSEST(ph)PGSLSGTEQAEM(ox)K_	0	1	1	0	3	771.006	2310	46.689	6.403e-05	1	11133	43.696	40.161	165670000	134530000	31143000	0.8323	P3000_Rep2_7_1_1	enriched	7
P16157-	ANK1	Ankyrin-1	YSILSESTPGSLSGTEQAEMK	_YSILSESTPGS(ph)LSGTEQAEM(ox)K_	0	1	1	0	2	1156.01	2310	45.737	1.3911e-21	1	10756	89.721	82.977	32446000	28449000	3996800	1.7288	P3000_Rep2_8_1_1	enriched	8
P16157-	ANK1	Ankyrin-1	YSILSESTPGSLSGTEQAEMK	_YSILSESTPGS(ph)LSGTEQAEM(ox)K_	0	1	1	0	3	771.006	2310	45.737	4.9418e-22	2	10777	92.886	85.013	127740000	112020000	15718000	1.6433	P3000_Rep2_8_1_1	enriched	8
P16157-	ANK1	Ankyrin-1	YSILSESTPGSLSGTEQAEMK	_YSILSES(ph)TPGSLSGTEQAEM(ox)K_	0	1	1	0	3	771.006	2310	46.713	1.7948e-36	1	11177	103.92	96.144	39523000	34043000	5480600	2.3962	P3000_Rep2_9_1_1	enriched	9
P16157-	ANK1	Ankyrin-1	YSILSESTPGSLSGTEQAEMK	_YSILSES(ph)TPGSLSGTEQAEM(ox)K_	0	1	1	0	2	1156.01	2310	46.72	1.4505e-07	1	11197	56.681	53.405	11678000	9740700	1936800	1.9341	P3000_Rep2_9_1_1	enriched	9
P16157-	ANK1	Ankyrin-1	YSILSESTPGSLSGTEQAEMK	_YSILSESTPGS(ph)LSGTEQAEM(ox)K_	0	1	1	0	2	1156.01	2310	45.639	4.9311e-05	1	10845	45.916	41.013	6571500	5170700	1400800	2.1552	P3000_Rep1_7_1_1	enriched	7
P16157-	ANK1	Ankyrin-1	YSILSESTPGSLSGTEQAEMK	_YSILSESTPGS(ph)LSGTEQAEM(ox)K_	0	1	1	0	3	771.006	2310	45.612	1.1946e-06	1	10832	50.956	39.975	28604000	28604000	10000	2860.4	P3000_Rep1_7_1_1	enriched	7
P16157-	ANK1	Ankyrin-1	YSILSESTPGSLSGTEQAEMK	_YSILSESTPGS(ph)LSGTEQAEM(ox)K_	0	1	1	0	2	1156.01	2310	45.68	5.6504e-22	1	10822	93.371	88.468	18378000	16057000	2320200	1.8082	P3000_Rep1_8_1_1	enriched	8
P16157-	ANK1	Ankyrin-1	YSILSESTPGSLSGTEQAEMK	_YSILSES(ph)TPGSLSGTEQAEM(ox)K_	0	1	1	0	3	771.006	2310	46.741	6.2101e-14	1	11184	76.959	66.584	11770000	9175700	2594700	2.8606	P3000_Rep1_9_1_1	enriched	9
P16157-	ANK1	Ankyrin-1	YSILSESTPGSLSGTEQAEMK	_YSILSES(ph)TPGS(ph)LSGTEQAEM(ox)K_	0	1	2	0	3	797.662	2389.96	51.346	4.2385e-12	1	12483	65.766	61.127	24632000	16795000	7836200	1.1576	P3000_Rep1_2_1_1	enriched	2
P16157-	ANK1	Ankyrin-1	YSILSESTPGSLSGTEQAEMK	_YSILSES(ph)TPGS(ph)LSGTEQAEM(ox)K_	0	1	2	0	3	797.662	2389.96	53.562	2.1444e-21	3	12880	98.84	88.585	14752000	14752000	10000	1475.2	P3000_Rep1_3_1_1	enriched	3
P16157-	ANK1	Ankyrin-1	YSILSESTPGSLSGTEQAEMK	_YSILSES(ph)TPGS(ph)LSGTEQAEMK_	0	0	2	0	3	792.33	2373.97	56.543	2.9768e-123	3	13616	151.02	142.92	32699000	29676000	3023000	2.1836	P3000_Rep1_3_1_1	enriched	3
P16157-	ANK1	Ankyrin-1	YSILSESTPGSLSGTEQAEMK	_YSILSES(ph)TPGS(ph)LSGTEQAEMK_	0	0	2	0	2	1187.99	2373.97	56.594	7.6377e-12	1	13527	66.613	61.085	8767500	8767500	10000	876.75	P3000_Rep1_3_1_1	enriched	3
P16157-	ANK1	Ankyrin-1	YSILSESTPGSLSGTEQAEMK	_YSILSES(ph)TPGS(ph)LSGTEQAEMK_	0	0	2	0	2	1187.99	2373.97	57.124	3.5291e-06	1	13899	48.286	43.217	7680600	7680600	10000	768.06	P3000_Rep1_3_1_1	enriched	3
P16157-	ANK1	Ankyrin-1	AEDSDATGHEWK	_AEDSDATGHEWK_	0	0	0	0	2	673.286	1344.56	17.837	7.8106e-72	8	3529	179.67	179.67	1190500	1050900	139550	8.9097	P3056_09_01_1_01_3215	depleted	9
P16157-	ANK1	Ankyrin-1	AEDSDATGHEWK	_AEDSDATGHEWK_	0	0	0	0	2	673.286	1344.56	22.46	0.014972	1	3587	29.544	29.544	92709	78834	13876	5.4704	P3056_10_01_1_01_3217	depleted	10
P16157-	ANK1	Ankyrin-1	AKDDQTPLHCAAR	_AKDDQTPLHCAAR_	0	0	0	1	2	741.86	1481.7	31.22	5.2214e-195	13	2286	226.23	207.65	259690	259690	10000	25.969	P3056_06_02_1_01_3210	depleted	6
P16157-	ANK1	Ankyrin-1	AKDDQTPLHCAAR	_AKDDQTPLHCAAR_	0	0	0	1	3	494.909	1481.7	31.223	0.00092344	3	2273	69.03	62.754	250210	250210	10000	25.021	P3056_06_02_1_01_3210	depleted	6
P16157-	ANK1	Ankyrin-1	ALNGFTPLHIACK	_ALNGFTPLHIACK_	0	0	0	0	2	721.385	1440.75	61.703	1.0607e-21	3	14306	119.39	89.842	10098000	8798800	1299400	3.9757	P3056_03_01_1_01_3203	depleted	3
P16157-	ANK1	Ankyrin-1	ALNGFTPLHIACK	_ALNGFTPLHIACK_	0	0	0	0	3	481.259	1440.75	61.703	2.3085e-23	2	14344	129.37	110.79	6434600	5843300	591320	5.5646	P3056_03_01_1_01_3203	depleted	3
P16157-	ANK1	Ankyrin-1	ALNGFTPLHIACK	_ALNGFTPLHIACK_	0	0	0	0	2	721.385	1440.75	61.713	8.8729e-19	1	14387	112.42	76.746	8894300	7611900	1282500	4.482	P3056_03_02_1_01_3204	depleted	3
P16157-	ANK1	Ankyrin-1	ALNGFTPLHIACK	_ALNGFTPLHIACK_	0	0	0	0	3	481.259	1440.75	61.717	0.00022107	1	14388	66.989	66.989	6236100	5593000	643060	6.6318	P3056_03_02_1_01_3204	depleted	3
P16157-	ANK1	Ankyrin-1	CYCMTDDK	_CYCMTDDK_	0	0	0	0	2	546.693	1091.37	25.188	9.1853e-07	7	4904	136.27	66.006	4803400	4774600	28752	164.44	P3056_02_01_1_01_3201	depleted	2
P16157-	ANK1	Ankyrin-1	CYCMTDDK	_CYCMTDDK_	0	0	0	0	2	546.693	1091.37	25.552	0.0014088	10	5078	99.139	46.657	1869600	1843100	26500	95.723	P3056_02_01_1_01_3201	depleted	2
P16157-	ANK1	Ankyrin-1	CYCMTDDK	_CYCMTDDK_	0	0	0	0	2	546.693	1091.37	25.15	6.0837e-17	14	4635	149.65	68.357	4325900	4289400	36519	148.79	P3056_02_02_1_01_3202	depleted	2
P16157-	ANK1	Ankyrin-1	CYCMTDDKVDK	_CYCMTDDKVDK_	0	0	0	1	2	717.789	1433.56	32.72	5.5985e-186	5	4761	221.09	79.009	880140	696450	183690	2.8438	P3056_03_01_1_01_3203	depleted	3
P16157-	ANK1	Ankyrin-1	CYCMTDDKVDK	_CYCMTDDKVDK_	0	0	0	1	2	717.789	1433.56	32.71	1.3649e-140	4	4590	208.74	66.659	1170500	932200	238320	3.0617	P3056_03_02_1_01_3204	depleted	3
P16157-	ANK1	Ankyrin-1	DDQTPLHCAAR	_DDQTPLHCAAR_	0	0	0	0	2	642.293	1282.57	24.182	1.0263e-28	4	5307	148.18	134.17	10024000	9462700	561060	14.453	P3056_01_01_1_01_3199	depleted	1
P16157-	ANK1	Ankyrin-1	DDQTPLHCAAR	_DDQTPLHCAAR_	0	0	0	0	3	428.531	1282.57	24.171	4.1359e-05	2	4775	85.813	65.035	1216800	1166200	50629	23.313	P3056_01_02_1_01_3200	depleted	1
P16157-	ANK1	Ankyrin-1	DIEVLEGMSLFAELSGNLVPVKK	_DIEVLEGMSLFAELSGNLVPVKK_	0	0	0	1	3	830.117	2487.33	122.49	0.0060113	1	37982	35.538	27.955	501270	10000	501270	0.0199493	P3056_08_02_1_01_3214	depleted	8
P16157-	ANK1	Ankyrin-1	DSGEGDTTSLR	_DSGEGDTTSLR_	0	0	0	0	2	569.255	1136.49	22.102	0.00032244	3	4027	82.437	67.266	2828200	2102600	725660	4.087	P3056_01_02_1_01_3200	depleted	1
P16157-	ANK1	Ankyrin-1	DSSREPGGSLSFLR	_DSSREPGGSLSFLR_	0	0	0	1	2	754.379	1506.74	54.97	0.022344	1	11534	39.033	26.828	3974000	3015100	958840	2.8737	P3056_07_01_1_01_3211	depleted	7
P16157-	ANK1	Ankyrin-1	DSSREPGGSLSFLR	_DSSREPGGSLSFLR_	0	0	0	1	2	754.379	1506.74	54.852	0.0054086	1	11571	50.519	40.041	287200	267990	19204	9.9563	P3056_08_02_1_01_3214	depleted	8
P16157-	ANK1	Ankyrin-1	EADAATSFLR	_EADAATSFLR_	0	0	0	0	2	540.77	1079.52	43.348	0.025322	1	9823	22.329	9.2371	100710	71438	29275	2.8122	P3056_02_02_1_01_3202	depleted	2
P16157-	ANK1	Ankyrin-1	EASQACMTK	_EASQACMTK_	0	0	0	0	2	513.223	1024.43	14.508	7.7291e-28	34	1975	143.96	131.66	15379000	12149000	3230600	4.8673	P3056_02_01_1_01_3201	depleted	2
P16157-	ANK1	Ankyrin-1	EASQACMTK	_EASQACMTK_	0	0	0	0	1	1025.44	1024.43	14.502	0.0017488	2	1949	68.557	50.572	312120	244930	67196	3.8746	P3056_02_01_1_01_3201	depleted	2
P16157-	ANK1	Ankyrin-1	EASQACMTK	_EASQACMTK_	0	0	0	0	2	513.223	1024.43	14.623	2.4353e-37	37	2026	150.1	135.43	12409000	9971900	2437600	4.2797	P3056_02_02_1_01_3202	depleted	2
P16157-	ANK1	Ankyrin-1	EGHVETVLALLEK	_EGHVETVLALLEK_	0	0	0	0	2	719.401	1436.79	71.023	2.3634e-54	19	14321	162.72	145.03	3496500	2972100	524390	6.218	P3056_05_01_1_01_3207	depleted	5
P16157-	ANK1	Ankyrin-1	EGHVETVLALLEK	_EGHVETVLALLEK_	0	0	0	0	1	1437.79	1436.79	71.061	4.3798e-36	1	13756	167.18	129.62	660570	583580	76983	8.2024	P3056_05_02_1_01_3208	depleted	5
P16157-	ANK1	Ankyrin-1	EGHVETVLALLEK	_EGHVETVLALLEK_	0	0	0	0	2	719.401	1436.79	69.226	0.0080398	2	21171	53.3	41.592	906180	906180	10000	90.618	P3056_06_01_1_01_3209	depleted	6
P16157-	ANK1	Ankyrin-1	EGHVETVLALLEK	_EGHVETVLALLEK_	0	0	0	0	3	479.936	1436.79	69.309	2.6174e-12	2	21026	101.53	81.408	404600	404600	10000	40.46	P3056_06_02_1_01_3210	depleted	6
P16157-	ANK1	Ankyrin-1	EGHVETVLALLEK	_EGHVETVLALLEK_	0	0	0	0	2	719.401	1436.79	71.833	0.0053615	1	19781	37.177	30.901	384940	279120	105820	3.0235	P3056_11_02_1_01_3220	depleted	11
P16157-	ANK1	Ankyrin-1	EGQNANMENLYTALQSIDRGEIVNMLEGSGR	_EGQNANM(ox)ENLYTALQSIDRGEIVNMLEGSGR_	0	1	0	1	4	857.157	3424.6	98.42	1.9699e-211	2	29911	190.15	184.48	3207800	2749000	458850	6.177	P3056_12_02_1_01_3222	depleted	12
P16157-	ANK1	Ankyrin-1	EGQNANMENLYTALQSIDRGEIVNMLEGSGR	_EGQNANMENLYTALQSIDRGEIVNM(ox)LEGSGR_	0	1	0	1	4	857.157	3424.6	95.586	1.224e-08	1	28971	52.675	38.436	2634700	2634700	10000	263.47	P3056_12_02_1_01_3222	depleted	12
P16157-	ANK1	Ankyrin-1	EGQNANMENLYTALQSIDRGEIVNMLEGSGR	_EGQNANM(ox)ENLYTALQSIDRGEIVNMLEGSGR_	0	1	0	1	3	1142.54	3424.6	77.956	8.8542e-143	3	30557	156.28	156.28	3054800	2577000	477850	4.8825	P3056_06_01_1_01_3209	depleted	6
P16157-	ANK1	Ankyrin-1	EGQNANMENLYTALQSIDRGEIVNMLEGSGR	_EGQNANMENLYTALQSIDRGEIVNM(ox)LEGSGR_	0	1	0	1	4	857.157	3424.6	76.32	5.9162e-48	2	29763	103.85	86.468	1737200	1737200	10000	173.72	P3056_06_01_1_01_3209	depleted	6
P16157-	ANK1	Ankyrin-1	EGQNANMENLYTALQSIDRGEIVNMLEGSGR	_EGQNANMENLYTALQSIDRGEIVNM(ox)LEGSGR_	0	1	0	1	3	1142.54	3424.6	76.305	3.2763e-47	2	29773	102.31	90.123	3808300	3808300	10000	380.83	P3056_06_01_1_01_3209	depleted	6
P16157-	ANK1	Ankyrin-1	EGQNANMENLYTALQSIDRGEIVNMLEGSGR	_EGQNANM(ox)ENLYTALQSIDRGEIVNMLEGSGR_	0	1	0	1	3	1142.54	3424.6	78.123	0	4	30599	268.99	263.21	3552200	3087500	464650	5.5233	P3056_06_02_1_01_3210	depleted	6
P16157-	ANK1	Ankyrin-1	EGQNANMENLYTALQSIDRGEIVNMLEGSGR	_EGQNANMENLYTALQSIDRGEIVNM(ox)LEGSGR_	0	1	0	1	4	857.157	3424.6	76.311	3.1627e-98	2	29776	127.2	116.7	2632800	2632800	10000	263.28	P3056_06_02_1_01_3210	depleted	6
P16157-	ANK1	Ankyrin-1	EGQNANMENLYTALQSIDRGEIVNMLEGSGR	_EGQNANMENLYTALQSIDRGEIVNM(ox)LEGSGR_	0	1	0	1	3	1142.54	3424.6	76.311	2.6041e-159	2	29809	174.14	167.65	3939400	3939400	10000	393.94	P3056_06_02_1_01_3210	depleted	6
P16157-	ANK1	Ankyrin-1	EGQNANMENLYTALQSIDRGEIVNMLEGSGR	_EGQNANMENLYTALQSIDRGEIVNM(ox)LEGSGR_	0	1	0	1	3	1142.54	3424.6	95.486	2.7918e-39	2	28903	81.844	69.273	1913400	1676200	237100	7.5266	P3056_12_01_1_01_3221	depleted	12
P16157-	ANK1	Ankyrin-1	EGQNANMENLYTALQSIDRGEIVNMLEGSGR	_EGQNANMENLYTALQSIDRGEIVNM(ox)LEGSGR_	0	1	0	1	4	857.157	3424.6	95.511	1.8837e-16	1	28831	59.818	56.428	1630200	1411000	219260	6.5189	P3056_12_01_1_01_3221	depleted	12
P16157-	ANK1	Ankyrin-1	EGQNANMENLYTALQSIDRGEIVNMLEGSGR	_EGQNANMENLYTALQSIDRGEIVNMLEGSGR_	0	0	0	1	3	1137.21	3408.6	103.03	0	10	31727	476.33	476.33	71024000	61592000	9431700	7.0111	P3056_12_02_1_01_3222	depleted	12
P16157-	ANK1	Ankyrin-1	EGQNANMENLYTALQSIDRGEIVNMLEGSGR	_EGQNANMENLYTALQSIDRGEIVNMLEGSGR_	0	0	0	1	3	1137.21	3408.6	92.467	0.02143	1	37948	25.441	21.042	137540	137540	10000	13.754	P3056_06_02_1_01_3210	depleted	6
P16157-	ANK1	Ankyrin-1	EGQNANMENLYTALQSIDRGEIVNMLEGSGR	_EGQNANMENLYTALQSIDRGEIVNMLEGSGR_	0	0	0	1	3	1137.21	3408.6	100.82	3.3607e-15	1	34045	57.613	46.685	213700	187530	26168	7.5662	P3056_11_01_1_01_3219	depleted	11
P16157-	ANK1	Ankyrin-1	EIILETTTK	_EIILETTTK_	0	0	0	0	2	524.3	1046.59	40.91	9.0107e-14	14	7666	142.43	142.43	2887000	2299300	587740	5.1097	P3056_08_01_1_01_3213	depleted	8
P16157-	ANK1	Ankyrin-1	EIILETTTK	_EIILETTTK_	0	0	0	0	1	1047.59	1046.59	40.914	9.8362e-09	1	7649	151.97	151.97	599090	476420	122670	4.3942	P3056_08_01_1_01_3213	depleted	8
P16157-	ANK1	Ankyrin-1	EIILETTTK	_EIILETTTK_	0	0	0	0	2	524.3	1046.59	40.84	2.3699e-09	10	7716	135.43	135.43	2331500	1903200	428330	5.4292	P3056_08_02_1_01_3214	depleted	8
P16157-	ANK1	Ankyrin-1	EIILETTTK	_EIILETTTK_	0	0	0	0	1	1047.59	1046.59	40.84	7.778e-27	1	7767	175.91	175.91	483520	389450	94070	4.5975	P3056_08_02_1_01_3214	depleted	8
P16157-	ANK1	Ankyrin-1	EIILETTTK	_EIILETTTK_	0	0	0	0	2	524.3	1046.59	41.388	0.001458	4	8822	61.161	61.161	216250	177110	39145	4.5714	P3056_09_01_1_01_3215	depleted	9
P16157-	ANK1	Ankyrin-1	EIILETTTK	_EIILETTTK_	0	0	0	0	2	524.3	1046.59	41.375	0.0055949	3	8719	44.318	20.287	189910	153910	36001	4.7909	P3056_09_02_1_01_3216	depleted	9
P16157-	ANK1	Ankyrin-1	EIILETTTK	_EIILETTTK_	0	0	0	0	2	524.3	1046.59	41.153	0.0088907	1	8620	61.161	41.375	130400	130400	10000	13.04	P3056_09_02_1_01_3216	depleted	9
P16157-	ANK1	Ankyrin-1	EIILETTTKK	_EIILETTTKK_	0	0	0	1	2	588.348	1174.68	30.306	0.0010014	1	4037	81.625	72.621	162900	162900	10000	16.29	P3056_12_02_1_01_3222	depleted	12
P16157-	ANK1	Ankyrin-1	EIILETTTKK	_EIILETTTKK_	0	0	0	1	2	588.348	1174.68	30.306	1.1211e-06	1	3905	92.866	78.187	102720	102720	10000	10.272	P3056_12_01_1_01_3221	depleted	12
P16157-	ANK1	Ankyrin-1	ELLDFVPK	_ELLDFVPK_	0	0	0	0	2	480.774	959.533	63.469	0.00079777	3	21834	76.679	63.642	1271500	1199800	71679	12.666	P3056_01_01_1_01_3199	depleted	1
P16157-	ANK1	Ankyrin-1	ELLDFVPK	_ELLDFVPK_	0	0	0	0	1	960.54	959.533	63.468	0.00025538	1	21824	96.492	80.338	149790	149790	10000	14.979	P3056_01_01_1_01_3199	depleted	1
P16157-	ANK1	Ankyrin-1	ELLDFVPK	_ELLDFVPK_	0	0	0	0	2	480.774	959.533	67.293	0.041991	1	16548	49.715	41.672	560090	560090	10000	56.009	P3056_12_01_1_01_3221	depleted	12
P16157-	ANK1	Ankyrin-1	ELQFSVEDINR	_ELQFSVEDINR_	0	0	0	0	2	675.338	1348.66	62.314	1.2464e-237	7	18036	237.53	196.28	103190000	103190000	10000	10319	P3056_02_01_1_01_3201	depleted	2
P16157-	ANK1	Ankyrin-1	ELQFSVEDINR	_ELQFSVEDINR_	0	0	0	0	3	450.561	1348.66	62.302	2.4158e-05	3	17504	88.338	75.722	1069900	916030	153860	6.6088	P3056_02_02_1_01_3202	depleted	2
P16157-	ANK1	Ankyrin-1	ELQFSVEDINR	_ELQFSVEDINR_	0	0	0	0	2	675.338	1348.66	64.459	0.00059982	4	15618	73.435	47.961	2464000	1830800	633180	2.3499	P3056_03_01_1_01_3203	depleted	3
P16157-	ANK1	Ankyrin-1	ELQFSVEDINR	_ELQFSVEDINR_	0	0	0	0	2	675.338	1348.66	64.443	0.023123	1	15693	30.004	12.339	710530	553930	156600	1.9598	P3056_03_02_1_01_3204	depleted	3
P16157-	ANK1	Ankyrin-1	ELTAVPYMAK	_ELTAVPYM(ox)AK_	0	1	0	0	2	569.794	1137.57	40.948	8.1711e-06	3	13269	90.15	72.638	39250000	32563000	6686800	4.7245	P3056_01_01_1_01_3199	depleted	1
P16157-	ANK1	Ankyrin-1	ELTAVPYMAK	_ELTAVPYM(ox)AK_	0	1	0	0	2	569.794	1137.57	40.949	8.7577e-08	2	10412	107.21	74.885	3893100	3288300	604760	6.3912	P3056_01_02_1_01_3200	depleted	1
P16157-	ANK1	Ankyrin-1	ELTAVPYMAK	_ELTAVPYM(ox)AK_	0	1	0	0	2	569.794	1137.57	54.786	0.011897	1	8844	68.657	49.303	255770	68495	187270	0.42699	P3056_04_01_1_01_3205	depleted	4
P16157-	ANK1	Ankyrin-1	ELTAVPYMAK	_ELTAVPYMAK_	0	0	0	0	2	561.797	1121.58	44.023	1.9631e-17	16	14845	142.43	111.01	6462800	5560700	902080	6.9333	P3056_01_01_1_01_3199	depleted	1
P16157-	ANK1	Ankyrin-1	ELTAVPYMAK	_ELTAVPYMAK_	0	0	0	0	1	1122.59	1121.58	44.022	1.2015e-12	2	14784	157.91	131.53	436600	378820	57782	7.0804	P3056_01_01_1_01_3199	depleted	1
P16157-	ANK1	Ankyrin-1	ELTAVPYMAK	_ELTAVPYMAK_	0	0	0	0	2	561.797	1121.58	45.471	0.00073103	2	11520	79.148	55.118	3858100	701370	3156800	0.29976	P3056_02_01_1_01_3201	depleted	2
P16157-	ANK1	Ankyrin-1	ELTAVPYMAK	_ELTAVPYMAK_	0	0	0	0	2	561.797	1121.58	45.541	2.7519e-09	1	10808	107.79	86.416	3525900	651370	2874500	0.29832	P3056_02_02_1_01_3202	depleted	2
P16157-	ANK1	Ankyrin-1	ELVNYGANVNAQSQK	_ELVNYGANVNAQSQK_	0	0	0	0	2	817.91	1633.81	36.971	1.523e-67	2	11513	169.92	146.04	269370	269370	10000	26.937	P3056_01_01_1_01_3199	depleted	1
P16157-	ANK1	Ankyrin-1	EPGGSLSFLR	_EPGGSLSFLR_	0	0	0	0	1	1062.56	1061.55	52.586	0.0021423	1	10287	90.64	33.83	366700	277540	89161	3.2501	P3056_12_02_1_01_3222	depleted	12
P16157-	ANK1	Ankyrin-1	EPGGSLSFLR	_EPGGSLSFLR_	0	0	0	0	2	531.783	1061.55	52.555	0.0024801	2	10039	53.567	28.792	1944900	1484400	460530	3.7207	P3056_12_01_1_01_3221	depleted	12
P16157-	ANK1	Ankyrin-1	FLLENGANQNVATEDGFTPLAVALQQGHENVVAHLINYGTK	_FLLENGANQNVATEDGFTPLAVALQQGHENVVAHLINYGTK_	0	0	0	0	4	1099.06	4392.21	98.701	1.205e-90	4	30045	106.68	102.44	3805200	3137000	668230	5.0776	P3056_12_02_1_01_3222	depleted	12
P16157-	ANK1	Ankyrin-1	FLLENGANQNVATEDGFTPLAVALQQGHENVVAHLINYGTK	_FLLENGANQNVATEDGFTPLAVALQQGHENVVAHLINYGTK_	0	0	0	0	5	879.45	4392.21	98.694	8.9501e-92	1	30071	112.32	112.32	1182500	1001900	180690	5.3674	P3056_12_02_1_01_3222	depleted	12
P16157-	ANK1	Ankyrin-1	FLLENGANQNVATEDGFTPLAVALQQGHENVVAHLINYGTK	_FLLENGANQNVATEDGFTPLAVALQQGHENVVAHLINYGTK_	0	0	0	0	4	1099.06	4392.21	101.03	0.021227	1	35083	12.733	8.0654	120260	10000	120260	0.0831532	P3056_01_02_1_01_3200	depleted	1
P16157-	ANK1	Ankyrin-1	FLLENGANQNVATEDGFTPLAVALQQGHENVVAHLINYGTK	_FLLENGANQNVATEDGFTPLAVALQQGHENVVAHLINYGTK_	0	0	0	0	4	1099.06	4392.21	80.157	0.019814	1	29172	11.211	10.544	720410	567040	153370	4.5568	P3056_09_01_1_01_3215	depleted	9
P16157-	ANK1	Ankyrin-1	FLLENGANQNVATEDGFTPLAVALQQGHENVVAHLINYGTK	_FLLENGANQNVATEDGFTPLAVALQQGHENVVAHLINYGTK_	0	0	0	0	4	1099.06	4392.21	80.212	5.5102e-12	1	29232	46.461	44.593	706010	563730	142280	4.0686	P3056_09_02_1_01_3216	depleted	9
P16157-	ANK1	Ankyrin-1	FLLENGANQNVATEDGFTPLAVALQQGHENVVAHLINYGTK	_FLLENGANQNVATEDGFTPLAVALQQGHENVVAHLINYGTK_	0	0	0	0	3	1465.08	4392.21	99.147	2.1681e-17	3	33284	55.826	55.826	3389100	2765500	623610	5.8846	P3056_11_01_1_01_3219	depleted	11
P16157-	ANK1	Ankyrin-1	FLLQHQADVNAK	_FLLQHQADVNAK_	0	0	0	0	2	692.373	1382.73	33.116	0.001287	1	9629	70.089	24.721	133190	133190	10000	13.319	P3056_01_01_1_01_3199	depleted	1
P16157-	ANK1	Ankyrin-1	FWLSDCPR	_FWLSDCPR_	0	0	0	0	2	540.75	1079.49	59.962	1.1249e-45	7	13623	170.66	157.09	24501000	21909000	2592100	6.4527	P3056_03_01_1_01_3203	depleted	3
P16157-	ANK1	Ankyrin-1	FWLSDCPR	_FWLSDCPR_	0	0	0	0	2	540.75	1079.49	67.506	0.0001692	9	13362	73.26	73.26	2321000	998940	1322000	0.80132	P3056_04_01_1_01_3205	depleted	4
P16157-	ANK1	Ankyrin-1	FWLSDCPR	_FWLSDCPR_	0	0	0	0	2	540.75	1079.49	67.407	0.0033021	15	12844	61.962	54.482	1150000	476690	673270	0.60116	P3056_04_02_1_01_3206	depleted	4
P16157-	ANK1	Ankyrin-1	GASPNVSNVK	_GASPNVSNVK_	0	0	0	0	2	486.759	971.504	18.509	0.00031832	17	2993	82.417	54.052	281810	124710	157100	0.97149	P3056_08_02_1_01_3214	depleted	8
P16157-	ANK1	Ankyrin-1	GASVNFTPQNGITPLHIASR	_GASVNFTPQNGITPLHIASR_	0	0	0	0	3	694.036	2079.09	71.1	5.7257e-207	5	12322	215.08	192.84	13491000	11475000	2016700	5.8005	P3056_05_01_1_01_3207	depleted	5
P16157-	ANK1	Ankyrin-1	GASVNFTPQNGITPLHIASR	_GASVNFTPQNGITPLHIASR_	0	0	0	0	3	694.036	2079.09	71.05	1.0784e-113	3	11573	179.19	156.96	12140000	10288000	1852500	5.6056	P3056_05_02_1_01_3208	depleted	5
P16157-	ANK1	Ankyrin-1	GASVNFTPQNGITPLHIASR	_GASVNFTPQNGITPLHIASR_	0	0	0	0	2	1040.55	2079.09	71.05	4.4675e-14	2	11580	75.064	75.064	708270	598900	109370	5.7946	P3056_05_02_1_01_3208	depleted	5
P16157-	ANK1	Ankyrin-1	GASVNFTPQNGITPLHIASR	_GASVNFTPQNGITPLHIASR_	0	0	0	0	3	694.036	2079.09	71.324	0.00025185	1	13328	43.244	34.96	800960	602020	198940	2.8977	P3056_06_01_1_01_3209	depleted	6
P16157-	ANK1	Ankyrin-1	GASVNFTPQNGITPLHIASR	_GASVNFTPQNGITPLHIASR_	0	0	0	0	3	694.036	2079.09	69.759	0.033944	1	12956	16.717	9.3979	374340	279460	94873	2.6871	P3056_06_02_1_01_3210	depleted	6
P16157-	ANK1	Ankyrin-1	GDRELVVLR	_GDRELVVLR_	0	0	0	1	2	528.812	1055.61	33.17	4.7412e-05	1	9683	97.597	68.046	8933600	5556500	3377200	1.6002	P3056_01_01_1_01_3199	depleted	1
P16157-	ANK1	Ankyrin-1	GEIVNMLEGSGR	_GEIVNMLEGSGR_	0	0	0	0	2	631.314	1260.61	60.917	0.0030007	1	14062	43.761	35.895	473570	299600	173970	1.6691	P3056_03_01_1_01_3203	depleted	3
P16157-	ANK1	Ankyrin-1	GEIVNMLEGSGR	_GEIVNMLEGSGR_	0	0	0	0	2	631.314	1260.61	60.952	0.0085293	1	14134	35.037	24.091	509290	312790	196500	1.5209	P3056_03_02_1_01_3204	depleted	3
P16157-	ANK1	Ankyrin-1	GEIVNMLEGSGR	_GEIVNMLEGSGR_	0	0	0	0	2	631.314	1260.61	69.725	3.9585e-24	2	11681	146.79	129.12	17044000	13162000	3881800	3.209	P3056_05_01_1_01_3207	depleted	5
P16157-	ANK1	Ankyrin-1	GEIVNMLEGSGR	_GEIVNMLEGSGR_	0	0	0	0	2	631.314	1260.61	69.678	5.2095e-12	2	10966	104.41	104.41	15042000	11783000	3259700	3.1231	P3056_05_02_1_01_3208	depleted	5
P16157-	ANK1	Ankyrin-1	GEIVNMLEGSGR	_GEIVNMLEGSGR_	0	0	0	0	2	631.314	1260.61	69.274	0.0060046	1	12545	38.3	30.935	1092300	689350	402940	2.0888	P3056_06_01_1_01_3209	depleted	6
P16157-	ANK1	Ankyrin-1	GFTPLHVAAK	_GFTPLHVAAK_	0	0	0	0	1	1040.59	1039.58	39.922	5.5915e-14	1	6854	140.35	118.83	92322	92322	10000	9.2322	P3056_03_01_1_01_3203	depleted	3
P16157-	ANK1	Ankyrin-1	GFTPLYMAAQENHLEVVK	_GFTPLYMAAQENHLEVVK_	0	0	0	0	2	1024.02	2046.02	63.538	9.118e-57	2	21843	133.93	126.61	363140	278510	84630	3.6858	P3056_01_01_1_01_3199	depleted	1
P16157-	ANK1	Ankyrin-1	GFTPLYMAAQENHLEVVK	_GFTPLYMAAQENHLEVVK_	0	0	0	0	2	1024.02	2046.02	63.544	5.9723e-57	2	19282	136.26	125.4	1550400	1156300	394090	3.678	P3056_01_02_1_01_3200	depleted	1
P16157-	ANK1	Ankyrin-1	GFTPLYMAAQENHLEVVK	_GFTPLYMAAQENHLEVVK_	0	0	0	0	3	683.015	2046.02	68.764	0.0014529	2	22071	35.348	29.957	267790	204200	63592	3.2857	P3056_01_02_1_01_3200	depleted	1
P16157-	ANK1	Ankyrin-1	GFTPLYMAAQENHLEVVK	_GFTPLYMAAQENHLEVVK_	0	0	0	0	3	683.015	2046.02	68.154	2.4186e-16	3	20547	93.115	84.454	6034500	4054300	1980200	2.2947	P3056_02_01_1_01_3201	depleted	2
P16157-	ANK1	Ankyrin-1	GFTPLYMAAQENHLEVVK	_GFTPLYMAAQENHLEVVK_	0	0	0	0	3	683.015	2046.02	68.237	0.0048302	2	17365	30.083	25.264	950230	699680	250550	2.1962	P3056_03_02_1_01_3204	depleted	3
P16157-	ANK1	Ankyrin-1	GFTPLYMAAQENHLEVVK	_GFTPLYMAAQENHLEVVK_	0	0	0	0	3	683.015	2046.02	67.82	0.0040894	1	17999	38.665	29.401	87158	87158	10000	8.7158	P3056_11_02_1_01_3220	depleted	11
P16157-	ANK1	Ankyrin-1	GFTPLYMAAQENHLEVVK	_GFTPLYMAAQENHLEVVK_	0	0	0	0	2	1024.02	2046.02	67.778	1.7537e-31	1	16817	111.77	103.2	1468100	1468100	10000	146.81	P3056_12_01_1_01_3221	depleted	12
P16157-	ANK1	Ankyrin-1	GFTPLYMAAQENHLEVVK	_GFTPLYM(ox)AAQENHLEVVK_	0	1	0	0	3	688.347	2062.02	59.718	0.00052199	1	13215	59.585	48.21	327940	327940	10000	32.794	P3056_12_01_1_01_3221	depleted	12
P16157-	ANK1	Ankyrin-1	GGSPHSPAWNGYTPLHIAAK	_GGSPHSPAWNGYTPLHIAAK_	0	0	0	0	3	687.682	2060.02	43.044	0	4	14362	247.18	236.59	18173000	15557000	2615500	5.8472	P3056_01_01_1_01_3199	depleted	1
P16157-	ANK1	Ankyrin-1	GGSPHSPAWNGYTPLHIAAK	_GGSPHSPAWNGYTPLHIAAK_	0	0	0	0	2	1031.02	2060.02	43.043	0	2	14363	276.26	245.61	4681300	4039700	641660	6.6772	P3056_01_01_1_01_3199	depleted	1
P16157-	ANK1	Ankyrin-1	GNTALHIAALAGQDEVVR	_GNTALHIAALAGQDEVVR_	0	0	0	0	3	612.331	1833.97	53.008	2.7665e-05	1	14180	69.747	55.957	96397	96397	10000	9.6397	P3056_02_01_1_01_3201	depleted	2
P16157-	ANK1	Ankyrin-1	GNTALHIAALAGQDEVVR	_GNTALHIAALAGQDEVVR_	0	0	0	0	3	612.331	1833.97	60.718	5.4091e-62	2	14047	142.23	120.92	3187000	2676200	510780	4.5435	P3056_03_02_1_01_3204	depleted	3
P16157-	ANK1	Ankyrin-1	GNTALHIAALAGQDEVVR	_GNTALHIAALAGQDEVVR_	0	0	0	0	3	612.331	1833.97	69.137	8.7252e-05	1	13950	47.088	36.714	1778400	1494700	283800	6.6174	P3056_04_01_1_01_3205	depleted	4
P16157-	ANK1	Ankyrin-1	GNTALHIAALAGQDEVVR	_GNTALHIAALAGQDEVVR_	0	0	0	0	3	612.331	1833.97	69.137	0.013581	1	13522	31.41	25.399	337790	337790	10000	33.779	P3056_04_02_1_01_3206	depleted	4
P16157-	ANK1	Ankyrin-1	GNVIMVR	_GNVIMVR_	0	0	0	0	1	788.445	787.437	36.056	0.024348	1	5953	69.432	44.35	167550	159560	7992.9	20.751	P3056_07_01_1_01_3211	depleted	7
P16157-	ANK1	Ankyrin-1	HTDRDYSLSPSQMNGYSSLQDELLSPASLGCALSSPLR	_HTDRDYSLSPSQMNGYSSLQDELLSPASLGCALSSPLR_	0	0	0	1	4	1039	4151.95	74.04	2.2192e-37	1	28139	82.241	74.396	235930	235930	10000	23.593	P3056_04_01_1_01_3205	depleted	4
P16157-	ANK1	Ankyrin-1	HTDRDYSLSPSQMNGYSSLQDELLSPASLGCALSSPLR	_HTDRDYSLSPSQMNGYSSLQDELLSPASLGCALSSPLR_	0	0	0	1	4	1039	4151.95	74.047	1.2085e-132	1	27952	136.86	122.86	305260	305260	10000	30.526	P3056_04_02_1_01_3206	depleted	4
P16157-	ANK1	Ankyrin-1	IIALGPTGAQFLSPVIVEIPHFASHGR	_IIALGPTGAQFLSPVIVEIPHFASHGR_	0	0	0	0	4	707.646	2826.55	85.36	0.041605	1	24184	20.07	16.624	118730	10000	118730	0.0842247	P3056_12_02_1_01_3222	depleted	12
P16157-	ANK1	Ankyrin-1	IIALGPTGAQFLSPVIVEIPHFASHGR	_IIALGPTGAQFLSPVIVEIPHFASHGR_	0	0	0	0	4	707.646	2826.55	97.896	0.010739	1	29058	29.341	25.721	136990	136990	10000	13.699	P3056_02_02_1_01_3202	depleted	2
P16157-	ANK1	Ankyrin-1	IITTDFPLYFVIMSR	_IITTDFPLYFVIM(ox)SR_	0	1	0	0	2	916.487	1830.96	101.15	9.5548e-05	1	31105	86.539	59.597	2056300	444230	1612100	0.4728	P3056_12_02_1_01_3222	depleted	12
P16157-	ANK1	Ankyrin-1	IITTDFPLYFVIMSR	_IITTDFPLYFVIM(ox)SR_	0	1	0	0	2	916.487	1830.96	101.44	0.012405	2	31339	52.172	45.765	8075100	6764600	1310400	4.846	P3056_12_02_1_01_3222	depleted	12
P16157-	ANK1	Ankyrin-1	IITTDFPLYFVIMSR	_IITTDFPLYFVIM(ox)SR_	0	1	0	0	2	916.487	1830.96	101.06	9.929e-05	1	31103	74.296	62.921	7209800	7209800	10000	720.98	P3056_12_02_1_01_3222	depleted	12
P16157-	ANK1	Ankyrin-1	IITTDFPLYFVIMSR	_IITTDFPLYFVIM(ox)SR_	0	1	0	0	2	916.487	1830.96	101.77	9.5006e-26	2	28734	118.51	118.51	5780000	4524700	1255300	3.9639	P3056_10_01_1_01_3217	depleted	10
P16157-	ANK1	Ankyrin-1	IITTDFPLYFVIMSR	_IITTDFPLYFVIM(ox)SR_	0	1	0	0	2	916.487	1830.96	101.04	0.0010812	3	31004	64.565	55.772	5398500	4404600	993890	4.3968	P3056_12_01_1_01_3221	depleted	12
P16157-	ANK1	Ankyrin-1	IITTDFPLYFVIMSR	_IITTDFPLYFVIMSR_	0	0	0	0	2	908.489	1814.96	122.84	0.0015387	1	42187	43.592	26.846	435500	341050	94453	3.9557	P3056_12_02_1_01_3222	depleted	12
P16157-	ANK1	Ankyrin-1	IITTDFPLYFVIMSR	_IITTDFPLYFVIMSR_	0	0	0	0	2	908.489	1814.96	113.81	1.1428e-07	2	37401	87.447	53.015	364600	364600	10000	36.46	P3056_12_02_1_01_3222	depleted	12
P16157-	ANK1	Ankyrin-1	IITTDFPLYFVIMSR	_IITTDFPLYFVIMSR_	0	0	0	0	2	908.489	1814.96	109.93	0.04818	1	38310	32.523	13.252	115920	10000	115920	0.0862664	P3056_11_01_1_01_3219	depleted	11
P16157-	ANK1	Ankyrin-1	IITTDFPLYFVIMSR	_IITTDFPLYFVIMSR_	0	0	0	0	2	908.489	1814.96	117.71	0.024347	1	40042	37.77	23.542	875130	875130	10000	87.513	P3056_12_01_1_01_3221	depleted	12
P16157-	ANK1	Ankyrin-1	IPCAMPETVVIR	_IPCAMPETVVIR_	0	0	0	0	2	693.368	1384.72	56.815	0.0010149	2	11787	79.283	79.283	13926000	13926000	10000	1392.6	P3056_07_02_1_01_3212	depleted	7
P16157-	ANK1	Ankyrin-1	IPLPPSWTDNPR	_IPLPPSWTDNPR_	0	0	0	0	2	696.867	1391.72	63.775	0.0024312	1	18938	66.267	51.587	8074100	8074100	10000	807.41	P3056_02_01_1_01_3201	depleted	2
P16157-	ANK1	Ankyrin-1	IPLPPSWTDNPR	_IPLPPSWTDNPR_	0	0	0	0	2	696.867	1391.72	63.773	0.038626	1	18413	40.516	30.162	8253500	8253500	10000	825.35	P3056_02_02_1_01_3202	depleted	2
P16157-	ANK1	Ankyrin-1	IPLPPSWTDNPR	_IPLPPSWTDNPR_	0	0	0	0	2	696.867	1391.72	65.044	4.016e-07	10	15956	91.961	91.961	7056800	5616400	1440400	3.0153	P3056_03_01_1_01_3203	depleted	3
P16157-	ANK1	Ankyrin-1	IPLPPSWTDNPR	_IPLPPSWTDNPR_	0	0	0	0	2	696.867	1391.72	67.146	0.0012382	3	15480	50.354	50.354	7494800	5344700	2150100	2.8361	P3056_04_01_1_01_3205	depleted	4
P16157-	ANK1	Ankyrin-1	IPLPPSWTDNPR	_IPLPPSWTDNPR_	0	0	0	0	2	696.867	1391.72	67.027	0.004268	2	14557	41.242	41.242	5119800	3689900	1429900	2.7497	P3056_04_02_1_01_3206	depleted	4
P16157-	ANK1	Ankyrin-1	IPLPPSWTDNPR	_IPLPPSWTDNPR_	0	0	0	0	2	696.867	1391.72	66.444	0.035759	1	12526	23.468	14.579	3163900	2156200	1007800	2.3309	P3056_05_01_1_01_3207	depleted	5
P16157-	ANK1	Ankyrin-1	ISEILLDHGAPIQAK	_ISEILLDHGAPIQAK_	0	0	0	0	3	535.638	1603.89	43.858	0.0006791	1	14777	62.861	55.57	82592	69497	13095	4.2287	P3056_01_01_1_01_3199	depleted	1
P16157-	ANK1	Ankyrin-1	ISEILLDHGAPIQAK	_ISEILLDHGAPIQAK_	0	0	0	0	2	802.954	1603.89	54.933	9.6247e-09	4	11477	94.007	84.014	6137900	4070500	2067300	2.3341	P3056_07_01_1_01_3211	depleted	7
P16157-	ANK1	Ankyrin-1	ISEILLDHGAPIQAK	_ISEILLDHGAPIQAK_	0	0	0	0	2	802.954	1603.89	54.983	0.002288	2	11498	62.104	46.942	942050	10000	942050	0.0106151	P3056_07_01_1_01_3211	depleted	7
P16157-	ANK1	Ankyrin-1	ISEILLDHGAPIQAK	_ISEILLDHGAPIQAK_	0	0	0	0	2	802.954	1603.89	54.846	8.2175e-19	4	11039	106.42	96.352	3512500	2228200	1284400	3.0899	P3056_07_02_1_01_3212	depleted	7
P16157-	ANK1	Ankyrin-1	ITHSPTVSQVTER	_ITHSPTVSQVTER_	0	0	0	0	2	727.884	1453.75	26.599	7.7886e-22	5	6435	115.06	115.06	9415600	5708300	3707300	1.4562	P3056_01_01_1_01_3199	depleted	1
P16157-	ANK1	Ankyrin-1	ITHSPTVSQVTER	_ITHSPTVSQVTER_	0	0	0	0	2	727.884	1453.75	26.641	0.00046791	4	5743	70.373	70.373	8264000	5071000	3193000	1.6524	P3056_01_02_1_01_3200	depleted	1
P16157-	ANK1	Ankyrin-1	ITHSPTVSQVTER	_IT(ph)HSPTVSQVTER_	0	0	1	0	3	512.247	1533.72	40.783	1.4162e-20	7	4890	113.47	113.47	449620	378280	71345	5.8062	P3056_04_01_1_01_3205	depleted	4
P16157-	ANK1	Ankyrin-1	KGNTALHIAALAGQDEVVR	_KGNTALHIAALAGQDEVVR_	0	0	0	1	3	655.029	1962.06	42.553	0.024541	1	7179	27.924	23.947	355450	355450	10000	35.545	P3056_12_02_1_01_3222	depleted	12
P16157-	ANK1	Ankyrin-1	KGNTALHIAALAGQDEVVR	_KGNTALHIAALAGQDEVVR_	0	0	0	1	4	491.523	1962.06	44.106	8.5821e-11	1	10099	68.952	63.423	174800	140700	34102	4.8642	P3056_02_02_1_01_3202	depleted	2
P16157-	ANK1	Ankyrin-1	KGNTALHIAALAGQDEVVR	_KGNTALHIAALAGQDEVVR_	0	0	0	1	3	655.029	1962.06	44.088	0.0074787	1	10093	34.649	27.699	133550	133550	10000	13.355	P3056_02_02_1_01_3202	depleted	2
P16157-	ANK1	Ankyrin-1	KGNTALHIAALAGQDEVVR	_KGNTALHIAALAGQDEVVR_	0	0	0	1	3	655.029	1962.06	55.899	0.00044305	1	12190	43.696	43.696	123040	105330	17712	6.7877	P3056_03_01_1_01_3203	depleted	3
P16157-	ANK1	Ankyrin-1	KGNTALHIAALAGQDEVVR	_KGNTALHIAALAGQDEVVR_	0	0	0	1	4	491.523	1962.06	55.919	0.018228	1	12170	35.133	30.784	104110	104110	10000	10.411	P3056_03_02_1_01_3204	depleted	3
P16157-	ANK1	Ankyrin-1	KGNTALHIAALAGQDEVVR	_KGNTALHIAALAGQDEVVR_	0	0	0	1	3	655.029	1962.06	51.899	8.0929e-55	3	10338	131.82	120.09	4475400	3289300	1186100	3.8343	P3056_11_02_1_01_3220	depleted	11
P16157-	ANK1	Ankyrin-1	LALQAQPVPDELVTK	_LALQAQPVPDELVTK_	0	0	0	0	2	811.462	1620.91	61.43	0.0014327	1	14049	44.252	39.494	442720	321460	121260	3.1302	P3056_10_01_1_01_3217	depleted	10
P16157-	ANK1	Ankyrin-1	LALQAQPVPDELVTK	_LALQAQPVPDELVTK_	0	0	0	0	2	811.462	1620.91	61.38	0.0028607	1	13298	38.376	24.974	384540	267550	116990	2.6903	P3056_10_02_1_01_3218	depleted	10
P16157-	ANK1	Ankyrin-1	LALQAQPVPDELVTK	_LALQAQPVPDELVTK_	0	0	0	0	2	811.462	1620.91	64.265	3.1737e-64	3	18528	167.61	156.03	40554000	40286000	268840	261.85	P3056_11_01_1_01_3219	depleted	11
P16157-	ANK1	Ankyrin-1	LALQAQPVPDELVTK	_LALQAQPVPDELVTK_	0	0	0	0	3	541.31	1620.91	64.296	0.0002688	1	15737	49.188	42.912	3266800	2771400	495330	11.821	P3056_11_02_1_01_3220	depleted	11
P16157-	ANK1	Ankyrin-1	LCQDYDTIGPEGGSLK	_LCQDYDTIGPEGGSLK_	0	0	0	0	2	876.909	1751.8	42.726	1.529e-39	1	14268	120.63	85.667	124940	124940	10000	12.494	P3056_01_01_1_01_3199	depleted	1
P16157-	ANK1	Ankyrin-1	LCQDYDTIGPEGGSLK	_LCQDYDTIGPEGGSLK_	0	0	0	0	2	876.909	1751.8	44.76	0.00086831	1	11156	44.391	34.591	379630	194640	184990	1.1561	P3056_02_01_1_01_3201	depleted	2
P16157-	ANK1	Ankyrin-1	LCQDYDTIGPEGGSLK	_LCQDYDTIGPEGGSLK_	0	0	0	0	2	876.909	1751.8	44.774	0.0094963	1	10458	31.115	21.272	436090	227820	208270	1.1502	P3056_02_02_1_01_3202	depleted	2
P16157-	ANK1	Ankyrin-1	LCQDYDTIGPEGGSLK	_LCQDYDTIGPEGGSLK_	0	0	0	0	2	876.909	1751.8	49.363	5.0695e-297	28	10237	240.24	240.24	2744000	2340200	403840	6.5019	P3056_08_01_1_01_3213	depleted	8
P16157-	ANK1	Ankyrin-1	LCQDYDTIGPEGGSLK	_LCQDYDTIGPEGGSLK_	0	0	0	0	3	584.942	1751.8	49.413	2.0365e-05	2	10090	74.141	64.01	59645	59645	10000	5.9645	P3056_08_02_1_01_3214	depleted	8
P16157-	ANK1	Ankyrin-1	LDQVVESPAIPR	_LDQVVESPAIPR_	0	0	0	0	2	662.367	1322.72	50.119	5.9922e-15	2	9361	119.39	97.33	71259	54757	16502	3.8839	P3056_12_02_1_01_3222	depleted	12
P16157-	ANK1	Ankyrin-1	LDQVVESPAIPR	_LDQVVESPAIPR_	0	0	0	0	2	662.367	1322.72	51.678	6.5355e-05	1	12900	89.46	76.06	2489400	2489400	10000	248.94	P3056_11_01_1_01_3219	depleted	11
P16157-	ANK1	Ankyrin-1	LDQVVESPAIPR	_LDQVVESPAIPR_	0	0	0	0	1	1323.73	1322.72	46.24	3.2043e-121	1	8115	229.16	184.84	79062	66671	12392	5.9619	P3056_12_01_1_01_3221	depleted	12
P16157-	ANK1	Ankyrin-1	LEGALSEEPR	_LEGALSEEPR_	0	0	0	0	2	550.783	1099.55	31.123	2.1902e-10	6	6683	129.89	105.8	11726000	8978100	2747700	3.4882	P3056_02_01_1_01_3201	depleted	2
P16157-	ANK1	Ankyrin-1	LGYISVTDVLK	_LGYIS(ph)VTDVLK_	0	0	1	0	2	644.333	1286.65	70.656	0.0067491	1	27756	74.789	20.699	3927000	3632300	294650	9.862	P3056_03_01_1_01_3203	depleted	3
P16157-	ANK1	Ankyrin-1	LGYISVTDVLK	_LGYISVTDVLK_	0	0	0	0	2	604.35	1206.69	72.726	2.6857e-15	2	19751	111.63	25.817	37610000	37610000	10000	3761	P3056_08_01_1_01_3213	depleted	8
P16157-	ANK1	Ankyrin-1	LGYISVTDVLK	_LGYISVTDVLK_	0	0	0	0	2	604.35	1206.69	72.77	2.084e-14	2	19692	123.01	28.542	37593000	37151000	441540	73.453	P3056_08_02_1_01_3214	depleted	8
P16157-	ANK1	Ankyrin-1	LGYISVTDVLK	_LGYISVTDVLK_	0	0	0	0	2	604.35	1206.69	72.846	0.004294	1	19712	77.387	18.188	7066100	10000	7066100	0.00141521	P3056_08_02_1_01_3214	depleted	8
P16157-	ANK1	Ankyrin-1	LGYSPLHQAAQQGHTDIVTLLLK	_LGYSPLHQAAQQGHTDIVTLLLK_	0	0	0	0	3	835.127	2502.36	71.332	3.2914e-127	1	17200	141.69	135.55	726750	553560	173180	3.0269	P3056_04_02_1_01_3206	depleted	4
P16157-	ANK1	Ankyrin-1	LGYSPLHQAAQQGHTDIVTLLLK	_LGYSPLHQAAQQGHTDIVTLLLK_	0	0	0	0	2	1252.19	2502.36	72.321	9.9918e-16	3	19614	66.017	64.199	1121600	955620	165930	7.3262	P3056_10_01_1_01_3217	depleted	10
P16157-	ANK1	Ankyrin-1	LLCSVIGGTDQAQWEDITGTTK	_LLCSVIGGTDQAQWEDITGTTK_	0	0	0	0	2	1197.09	2392.16	71.428	7.5138e-19	1	18464	77.575	71.991	356520	249390	107130	2.3013	P3056_12_02_1_01_3222	depleted	12
P16157-	ANK1	Ankyrin-1	LLCSVIGGTDQAQWEDITGTTK	_LLCSVIGGTDQAQWEDITGTTK_	0	0	0	0	3	798.393	2392.16	71.635	2.6794e-269	1	22542	235.92	211.52	5236100	5236100	10000	523.61	P3056_11_01_1_01_3219	depleted	11
P16157-	ANK1	Ankyrin-1	LLCSVIGGTDQAQWEDITGTTK	_LLCSVIGGTDQAQWEDITGTTK_	0	0	0	0	2	1197.09	2392.16	71.672	0	6	19675	280.47	268.31	15419000	12951000	2468400	6.1727	P3056_11_02_1_01_3220	depleted	11
P16157-	ANK1	Ankyrin-1	LLCSVIGGTDQAQWEDITGTTK	_LLCSVIGGTDQAQWEDITGTTK_	0	0	0	0	3	798.393	2392.16	71.667	0	3	19676	259.45	239.53	4774800	4774800	10000	477.48	P3056_11_02_1_01_3220	depleted	11
P16157-	ANK1	Ankyrin-1	LLCSVIGGTDQAQWEDITGTTK	_LLCSVIGGTDQAQWEDITGTTK_	0	0	0	0	3	798.393	2392.16	71.716	4.5954e-08	1	19680	71.438	61.658	902610	10000	902610	0.011079	P3056_11_02_1_01_3220	depleted	11
P16157-	ANK1	Ankyrin-1	LLCSVIGGTDQAQWEDITGTTK	_LLCSVIGGTDQAQWEDITGTTK_	0	0	0	0	2	1197.09	2392.16	71.441	2.4847e-06	1	18316	52.019	38.573	289850	217880	71966	3.3355	P3056_12_01_1_01_3221	depleted	12
P16157-	ANK1	Ankyrin-1	LLGNQATFSPIVTVEPR	_LLGNQATFSPIVTVEPR_	0	0	0	0	2	921.51	1841	68.791	7.7083e-06	1	17251	59.372	59.372	182730	144520	38212	4.1552	P3056_12_02_1_01_3222	depleted	12
P16157-	ANK1	Ankyrin-1	LLGNQATFSPIVTVEPR	_LLGNQATFSPIVTVEPR_	0	0	0	0	2	921.51	1841	68.454	1.5339e-193	5	16831	222.3	195.03	7186000	7186000	10000	718.6	P3056_08_01_1_01_3213	depleted	8
P16157-	ANK1	Ankyrin-1	LLGNQATFSPIVTVEPR	_LLGNQATFSPIVTVEPR_	0	0	0	0	3	614.676	1841	68.488	7.1435e-19	5	16931	98.508	93.768	1435500	1435500	10000	143.55	P3056_08_01_1_01_3213	depleted	8
P16157-	ANK1	Ankyrin-1	LLGNQATFSPIVTVEPR	_LLGNQATFSPIVTVEPR_	0	0	0	0	2	921.51	1841	68.868	0.0062084	1	18023	43.794	35.67	293820	293820	10000	29.382	P3056_08_01_1_01_3213	depleted	8
P16157-	ANK1	Ankyrin-1	LLGNQATFSPIVTVEPR	_LLGNQATFSPIVTVEPR_	0	0	0	0	2	921.51	1841	68.498	5.7774e-87	6	16965	174.78	151.33	4711200	4702100	9106.3	374.13	P3056_08_02_1_01_3214	depleted	8
P16157-	ANK1	Ankyrin-1	LLGNQATFSPIVTVEPR	_LLGNQATFSPIVTVEPR_	0	0	0	0	3	614.676	1841	68.463	1.9385e-05	4	16837	72.583	60.994	717980	717980	10000	71.798	P3056_08_02_1_01_3214	depleted	8
P16157-	ANK1	Ankyrin-1	LLGNQATFSPIVTVEPR	_LLGNQATFSPIVTVEPR_	0	0	0	0	2	921.51	1841	70.995	4.767e-216	9	17886	217.88	194.42	24195000	18522000	5673700	3.4337	P3056_09_01_1_01_3215	depleted	9
P16157-	ANK1	Ankyrin-1	LLGNQATFSPIVTVEPR	_LLGNQATFSPIVTVEPR_	0	0	0	0	3	614.676	1841	70.98	3.8828e-57	7	17812	152.37	152.37	5020400	3968700	1051700	3.7888	P3056_09_01_1_01_3215	depleted	9
P16157-	ANK1	Ankyrin-1	LLGNQATFSPIVTVEPR	_LLGNQATFSPIVTVEPR_	0	0	0	0	2	921.51	1841	67.449	1.3637e-09	6	18391	88.565	75.147	928000	726000	202000	3.9472	P3056_09_02_1_01_3216	depleted	9
P16157-	ANK1	Ankyrin-1	LLGNQATFSPIVTVEPR	_LLGNQATFSPIVTVEPR_	0	0	0	0	2	921.51	1841	68.762	3.877e-16	1	18032	99.663	82.777	199700	158420	41274	4.1772	P3056_10_01_1_01_3217	depleted	10
P16157-	ANK1	Ankyrin-1	LLGNQATFSPIVTVEPR	_LLGNQATFSPIVTVEPR_	0	0	0	0	3	614.676	1841	67.844	0.0018116	1	17422	45.876	33.958	395840	395840	10000	39.584	P3056_10_01_1_01_3217	depleted	10
P16157-	ANK1	Ankyrin-1	LLGNQATFSPIVTVEPR	_LLGNQATFSPIVTVEPR_	0	0	0	0	2	921.51	1841	68.666	0.0006615	1	17399	43.208	34.416	204460	163600	40853	4.3025	P3056_10_02_1_01_3218	depleted	10
P16157-	ANK1	Ankyrin-1	LLGNQATFSPIVTVEPR	_LLGNQATFSPIVTVEPR_	0	0	0	0	2	921.51	1841	68.544	1.5911e-16	1	18246	103.29	83.61	111160	90024	21134	3.3823	P3056_11_02_1_01_3220	depleted	11
P16157-	ANK1	Ankyrin-1	LLGNQATFSPIVTVEPR	_LLGNQATFSPIVTVEPR_	0	0	0	0	2	921.51	1841	68.69	1.1596e-07	1	17159	65.231	57.769	148980	118010	30967	3.69	P3056_12_01_1_01_3221	depleted	12
P16157-	ANK1	Ankyrin-1	LLLENNANPNLATTAGHTPLHIAAR	_LLLENNANPNLATTAGHTPLHIAAR_	0	0	0	0	4	656.358	2621.4	53.686	9.7961e-24	1	10636	68.97	65.214	223710	141890	81826	2.5229	P3056_12_02_1_01_3222	depleted	12
P16157-	ANK1	Ankyrin-1	LLLENNANPNLATTAGHTPLHIAAR	_LLLENNANPNLATTAGHTPLHIAAR_	0	0	0	0	4	656.358	2621.4	70.072	0	6	11165	252.71	241.94	60803000	49065000	11738000	4.2673	P3056_05_02_1_01_3208	depleted	5
P16157-	ANK1	Ankyrin-1	LLLENNANPNLATTAGHTPLHIAAR	_LLLENNANPNLATTAGHTPLHIAAR_	0	0	0	0	4	656.358	2621.4	70.147	1.2765e-28	3	12885	88.541	83.481	2699800	2048100	651720	3.1254	P3056_06_01_1_01_3209	depleted	6
P16157-	ANK1	Ankyrin-1	LLLENNANPNLATTAGHTPLHIAAR	_LLLENNANPNLATTAGHTPLHIAAR_	0	0	0	0	4	656.358	2621.4	53.634	0.04692	1	10513	19.795	16.519	230120	230120	10000	23.012	P3056_12_01_1_01_3221	depleted	12
P16157-	ANK1	Ankyrin-1	LLLQYDAEIDDITLDHLTPLHVAAHCGHHR	_LLLQYDAEIDDITLDHLTPLHVAAHCGHHR_	0	0	0	0	3	1158.58	3472.73	70.456	3.2304e-52	2	18355	92.924	92.924	824040	702720	121320	5.2636	P3056_03_02_1_01_3204	depleted	3
P16157-	ANK1	Ankyrin-1	LLLQYDAEIDDITLDHLTPLHVAAHCGHHR	_LLLQYDAEIDDITLDHLTPLHVAAHCGHHR_	0	0	0	0	5	695.553	3472.73	71.007	0.0031185	1	17450	29.955	24.605	1267000	1267000	10000	126.7	P3056_04_01_1_01_3205	depleted	4
P16157-	ANK1	Ankyrin-1	LLLQYDAEIDDITLDHLTPLHVAAHCGHHR	_LLLQYDAEIDDITLDHLTPLHVAAHCGHHR_	0	0	0	0	4	869.19	3472.73	71.007	0.022214	1	17461	21.73	17.868	509180	509180	10000	50.918	P3056_04_01_1_01_3205	depleted	4
P16157-	ANK1	Ankyrin-1	LLLQYDAEIDDITLDHLTPLHVAAHCGHHR	_LLLQYDAEIDDITLDHLTPLHVAAHCGHHR_	0	0	0	0	5	695.553	3472.73	71.007	0.034721	1	17490	17.361	13.285	468630	10000	468630	0.0213388	P3056_04_01_1_01_3205	depleted	4
P16157-	ANK1	Ankyrin-1	LPALHIAAR	_LPALHIAAR_	0	0	0	0	2	481.301	960.587	34.837	0.00030838	8	10413	75.692	50.118	4789900	4789900	10000	478.99	P3056_01_01_1_01_3199	depleted	1
P16157-	ANK1	Ankyrin-1	LPGSKRQDDATGAGQDSENEVSLVSGHQR	_LPGS(ph)KRQDDAT(ph)GAGQDSENEVSLVSGHQR_	0	0	2	2	5	640.483	3197.38	40.809	1.3579e-16	1	13070	63.297	51.17	81405	28006	53399	0.54031	P3056_01_01_1_01_3199	depleted	1
P16157-	ANK1	Ankyrin-1	LSTPPPLAEEEGLASR	_LST(ph)PPPLAEEEGLASR_	0	0	1	0	2	873.919	1745.82	63.788	0.0018006	2	18415	49.768	49.768	630970	546720	84252	6.8803	P3056_02_01_1_01_3201	depleted	2
P16157-	ANK1	Ankyrin-1	LSTPPPLAEEEGLASR	_LST(ph)PPPLAEEEGLASR_	0	0	1	0	2	873.919	1745.82	64.548	4.2201e-07	2	18847	71.592	71.592	1229800	1073800	155960	9.0651	P3056_02_01_1_01_3201	depleted	2
P16157-	ANK1	Ankyrin-1	LSTPPPLAEEEGLASR	_LS(ph)TPPPLAEEEGLASR_	0	0	1	0	2	873.919	1745.82	64.461	9.0737e-05	3	18322	61.942	61.942	1133400	985030	148380	8.5228	P3056_02_02_1_01_3202	depleted	2
P16157-	ANK1	Ankyrin-1	LSTPPPLAEEEGLASR	_LSTPPPLAEEEGLASR_	0	0	0	0	2	833.936	1665.86	56.334	0.0003955	3	12111	48.216	48.216	1035100	962540	72561	15.094	P3056_08_01_1_01_3213	depleted	8
P16157-	ANK1	Ankyrin-1	LSTPPPLAEEEGLASR	_LSTPPPLAEEEGLASR_	0	0	0	0	2	833.936	1665.86	56.385	0.0095332	3	12010	31.089	24.969	562850	523210	39641	13.326	P3056_08_02_1_01_3214	depleted	8
P16157-	ANK1	Ankyrin-1	LSTPPPLAEEEGLASR	_LSTPPPLAEEEGLASR_	0	0	0	0	2	833.936	1665.86	58.147	1.2809e-99	33	13506	180.7	165.53	7267300	5735200	1532100	4.6089	P3056_09_01_1_01_3215	depleted	9
P16157-	ANK1	Ankyrin-1	LSTPPPLAEEEGLASR	_LSTPPPLAEEEGLASR_	0	0	0	0	2	833.936	1665.86	58.118	5.8811e-74	24	13381	162	162	6192600	4710100	1482500	4.547	P3056_09_02_1_01_3216	depleted	9
P16157-	ANK1	Ankyrin-1	LSTPPPLAEEEGLASR	_LSTPPPLAEEEGLASR_	0	0	0	0	2	833.936	1665.86	58.22	4.1006e-42	2	13498	137.39	137.39	5195600	5195600	10000	519.56	P3056_09_02_1_01_3216	depleted	9
P16157-	ANK1	Ankyrin-1	LSTPPPLAEEEGLASR	_LSTPPPLAEEEGLASR_	0	0	0	0	2	833.936	1665.86	58.496	0.00012671	2	12985	70.197	61.369	348510	348510	10000	34.851	P3056_10_01_1_01_3217	depleted	10
P16157-	ANK1	Ankyrin-1	LVPLVQATFPENAVTK	_LVPLVQATFPENAVTK_	0	0	0	0	2	863.991	1725.97	68.511	1.0607e-42	5	20497	132.84	132.84	1568600	1503800	64739	22.286	P3056_06_01_1_01_3209	depleted	6
P16157-	ANK1	Ankyrin-1	LVPLVQATFPENAVTK	_LVPLVQATFPENAVTK_	0	0	0	0	2	863.991	1725.97	71.669	0.01423	1	21612	28.627	25.869	326460	279850	46609	6.8455	P3056_07_01_1_01_3211	depleted	7
P16157-	ANK1	Ankyrin-1	LVPLVQATFPENAVTK	_LVPLVQATFPENAVTK_	0	0	0	0	2	863.991	1725.97	70.821	6.812e-42	3	18939	128.06	128.06	4282600	2779500	1503100	1.7801	P3056_08_01_1_01_3213	depleted	8
P16157-	ANK1	Ankyrin-1	LVPLVQATFPENAVTK	_LVPLVQATFPENAVTK_	0	0	0	0	2	863.991	1725.97	69.983	0.0048353	1	19240	34.395	24.858	678980	443620	235350	2.1162	P3056_09_02_1_01_3216	depleted	9
P16157-	ANK1	Ankyrin-1	LVPLVQATFPENAVTKR	_LVPLVQATFPENAVTKR_	0	0	0	1	3	628.363	1882.07	66.025	0.00056782	1	19094	59.728	54.003	3089700	10000	3089700	0.00323656	P3056_02_02_1_01_3202	depleted	2
P16157-	ANK1	Ankyrin-1	LVYANECANFTTNVSAR	_LVYANECANFTTNVSAR_	0	0	0	0	2	965.46	1928.91	67.448	1.1981e-131	9	10763	192.85	192.85	2920300	2409700	510590	5.1243	P3056_05_01_1_01_3207	depleted	5
P16157-	ANK1	Ankyrin-1	LVYANECANFTTNVSAR	_LVYANECANFTTNVSAR_	0	0	0	0	2	965.46	1928.91	67.461	1.0995e-42	6	10183	131.45	131.45	3622900	3016000	606980	5.0593	P3056_05_02_1_01_3208	depleted	5
P16157-	ANK1	Ankyrin-1	LVYANECANFTTNVSAR	_LVYANECANFTTNVSAR_	0	0	0	0	2	965.46	1928.91	67.478	3.6245e-30	2	11789	116.06	100.22	878810	688020	190780	3.144	P3056_06_01_1_01_3209	depleted	6
P16157-	ANK1	Ankyrin-1	MAVISEHLGLSWAELAR	_M(ox)AVISEHLGLSWAELAR_	0	1	0	0	2	949.993	1897.97	71.12	0.0017461	1	17567	54.004	43.63	384550	384550	10000	38.455	P3056_04_01_1_01_3205	depleted	4
P16157-	ANK1	Ankyrin-1	MAVISEHLGLSWAELAR	_MAVISEHLGLSWAELAR_	0	0	0	0	3	628.333	1881.98	71.674	2.0626e-08	9	23249	69.188	59.722	1480200	1208600	271670	3.8096	P3056_04_02_1_01_3206	depleted	4
P16157-	ANK1	Ankyrin-1	MAVISEHLGLSWAELAR	_MAVISEHLGLSWAELAR_	0	0	0	0	3	628.333	1881.98	115.85	0.00081737	10	45647	37.913	30.641	174070	132770	41301	5.4239	P3056_04_02_1_01_3206	depleted	4
P16157-	ANK1	Ankyrin-1	MAVISEHLGLSWAELAR	_MAVISEHLGLSWAELAR_	0	0	0	0	3	628.333	1881.98	74.225	0.0018763	1	22019	45.618	31.872	2714600	2714600	10000	271.46	P3056_05_01_1_01_3207	depleted	5
P16157-	ANK1	Ankyrin-1	MAVISEHLGLSWAELAR	_MAVISEHLGLSWAELAR_	0	0	0	0	3	628.333	1881.98	72.84	0.00040139	4	24256	41.912	35.31	1279800	1035600	244210	4.2312	P3056_06_01_1_01_3209	depleted	6
P16157-	ANK1	Ankyrin-1	MAVISEHLGLSWAELAR	_MAVISEHLGLSWAELAR_	0	0	0	0	3	628.333	1881.98	71.593	0.018062	1	23799	30.072	21.036	1362900	1362900	10000	136.29	P3056_07_01_1_01_3211	depleted	7
P16157-	ANK1	Ankyrin-1	MAVISEHLGLSWAELAR	_MAVISEHLGLSWAELAR_	0	0	0	0	3	628.333	1881.98	75.482	0.028547	2	21683	18.58	13.189	1007500	799160	208380	3.7944	P3056_09_01_1_01_3215	depleted	9
P16157-	ANK1	Ankyrin-1	MGYTPLHVASHYGNIK	_MGYTPLHVASHYGNIK_	0	0	0	0	3	596.635	1786.88	46.678	3.4871e-86	8	8357	171.08	142.45	136390	132360	4036.1	37.907	P3056_07_02_1_01_3212	depleted	7
P16157-	ANK1	Ankyrin-1	MSFPETVDEILDVSEDEGEELISFK	_MSFPETVDEILDVSEDEGEELISFK_	0	0	0	0	2	1429.66	2857.31	125.8	8.9846e-175	2	42548	194.97	182.52	507010	420450	86558	5.1894	P3056_03_01_1_01_3203	depleted	3
P16157-	ANK1	Ankyrin-1	MSFPETVDEILDVSEDEGEELISFK	_MSFPETVDEILDVSEDEGEELISFK_	0	0	0	0	3	953.444	2857.31	125.81	1.7039e-07	1	42551	50.271	45.716	94810	82908	11902	4.8194	P3056_03_01_1_01_3203	depleted	3
P16157-	ANK1	Ankyrin-1	MSFPETVDEILDVSEDEGEELISFK	_MSFPETVDEILDVSEDEGEELISFK_	0	0	0	0	3	953.444	2857.31	125.76	0.006276	1	42700	28.581	24.961	105930	87573	18357	3.8035	P3056_03_02_1_01_3204	depleted	3
P16157-	ANK1	Ankyrin-1	MSFPETVDEILDVSEDEGEELISFK	_M(ox)SFPETVDEILDVSEDEGEELISFK_	0	1	0	0	2	1437.66	2873.31	103.02	0.0016047	1	37352	46.399	40.566	297020	229420	67604	3.6396	P3056_09_01_1_01_3215	depleted	9
P16157-	ANK1	Ankyrin-1	MSFPETVDEILDVSEDEGEELISFK	_M(ox)SFPETVDEILDVSEDEGEELISFK_	0	1	0	0	2	1437.66	2873.31	103.11	2.125e-09	1	37348	58.272	47.515	314020	245210	68811	4.5787	P3056_09_02_1_01_3216	depleted	9
P16157-	ANK1	Ankyrin-1	NGASPNEVSSDGTTPLAIAK	_NGASPNEVSSDGTTPLAIAK_	0	0	0	0	2	964.982	1927.95	47.012	2.1869e-63	11	10351	142.85	129.7	5400000	4436800	963200	5.5122	P3056_09_01_1_01_3215	depleted	9
P16157-	ANK1	Ankyrin-1	NGLSPIHMAAQGDHLDCVR	_NGLSPIHMAAQGDHLDCVR_	0	0	0	0	4	523.502	2089.98	42.897	0.01635	1	9661	29.172	18.404	95217	95217	10000	9.5217	P3056_02_02_1_01_3202	depleted	2
P16157-	ANK1	Ankyrin-1	NGLSPIHMAAQGDHLDCVR	_NGLSPIHMAAQGDHLDCVR_	0	0	0	0	4	523.502	2089.98	48.692	9.8902e-07	5	9773	56.036	49.887	365870	320000	45879	9.5622	P3056_08_02_1_01_3214	depleted	8
P16157-	ANK1	Ankyrin-1	NGLTPLHVAVHHNNLDIVK	_NGLTPLHVAVHHNNLDIVK_	0	0	0	0	3	697.72	2090.14	42.335	1.6307e-98	2	14036	168.84	162.88	5523000	4305700	1217300	3.7022	P3056_01_01_1_01_3199	depleted	1
P16157-	ANK1	Ankyrin-1	NGLTPLHVAVHHNNLDIVK	_NGLTPLHVAVHHNNLDIVK_	0	0	0	0	4	523.542	2090.14	42.335	0.00015791	1	14038	44.963	40.437	12787000	9931100	2855500	3.2985	P3056_01_01_1_01_3199	depleted	1
P16157-	ANK1	Ankyrin-1	NGLTPLHVAVHHNNLDIVK	_NGLTPLHVAVHHNNLDIVK_	0	0	0	0	3	697.72	2090.14	42.336	0.0038731	1	10938	30.534	25.716	865350	713600	151750	4.3714	P3056_01_02_1_01_3200	depleted	1
P16157-	ANK1	Ankyrin-1	NGLTPLHVAVHHNNLDIVK	_NGLTPLHVAVHHNNLDIVK_	0	0	0	0	4	523.542	2090.14	42.332	0.046104	1	10937	18.936	15.585	788720	788720	10000	78.872	P3056_01_02_1_01_3200	depleted	1
P16157-	ANK1	Ankyrin-1	NGLTPLHVAVHHNNLDIVK	_NGLTPLHVAVHHNNLDIVK_	0	0	0	0	2	1046.08	2090.14	42.334	0.043654	1	10965	29.729	23.455	115290	115290	10000	11.529	P3056_01_02_1_01_3200	depleted	1
P16157-	ANK1	Ankyrin-1	NGLTPLHVAVHHNNLDIVK	_NGLTPLHVAVHHNNLDIVK_	0	0	0	0	2	1046.08	2090.14	42.577	0.0018986	1	7086	37.884	33.787	197970	173070	24895	8.7542	P3056_12_01_1_01_3221	depleted	12
P16157-	ANK1	Ankyrin-1	NGVDINTCNQNGLNGLHLASK	_NGVDINTCNQNGLNGLHLASK_	0	0	0	0	3	747.034	2238.08	50.482	1.6817e-112	1	9453	171.06	155.62	219200	196540	22662	9.9346	P3056_12_02_1_01_3222	depleted	12
P16157-	ANK1	Ankyrin-1	NGVDINTCNQNGLNGLHLASK	_NGVDINTCNQNGLNGLHLASK_	0	0	0	0	3	747.034	2238.08	50.475	9.4804e-91	2	9374	156.32	144.18	221960	195680	26277	9.9565	P3056_12_01_1_01_3221	depleted	12
P16157-	ANK1	Ankyrin-1	QIDLSSADAAQEHEEDHTSTPNP	_QIDLSSADAAQEHEEDHTSTPNP_	0	0	0	0	3	831.365	2491.07	40.546	0	6	13042	282.86	272.18	14181000	11132000	3049100	3.6478	P3056_01_01_1_01_3199	depleted	1
P1615	ANK1	Ankyrin-1	QIDLSSADAAQEHEEVTVEGPLEDPSELEVDIDYFMK	_QIDLSSADAAQEHEEVTVEGPLEDPSELEVDIDYFMK_	0	0	0	0	4	1037.98	4147.89	88.033	0.027628	1	31873	12.918	12.918	158890	158890	10000	15.889	P3056_09_01_1_01_3215	depleted	9
P1615	ANK1	Ankyrin-1	QIDLSSADAAQEHEEVTVEGPLEDPSELEVDIDYFMK	_QIDLSSADAAQEHEEVTVEGPLEDPSELEVDIDYFMK_	0	0	0	0	3	1383.64	4147.89	102.78	2.2461e-16	1	37183	57.15	57.15	201340	201340	10000	20.134	P3056_09_02_1_01_3216	depleted	9
P16157-	ANK1	Ankyrin-1	QQGQEEQVQEAK	_QQGQEEQVQEAK_	0	0	0	0	2	701.334	1400.65	18.132	8.3754e-30	3	2878	151.52	138.12	2027400	1780700	246670	6.5029	P3056_01_01_1_01_3199	depleted	1
P16157-	ANK1	Ankyrin-1	RLGYISVTDVLK	_RLGYIS(ph)VTDVLK_	0	0	1	1	2	722.384	1442.75	70.069	2.244e-06	2	20884	92.633	46.512	4626500	4027300	599180	5.9996	P3056_07_01_1_01_3211	depleted	7
P16157-	ANK1	Ankyrin-1	RLGYISVTDVLK	_RLGYIS(ph)VTDVLK_	0	0	1	1	2	722.384	1442.75	70.117	0.0024662	1	20418	81.043	27.681	4920500	4276700	643880	7.18	P3056_07_02_1_01_3212	depleted	7
P16157-	ANK1	Ankyrin-1	RLGYISVTDVLK	_RLGYISVTDVLK_	0	0	0	1	2	682.401	1362.79	61.906	0.00015004	3	14238	86.944	28.624	3192300	3192300	10000	319.23	P3056_10_01_1_01_3217	depleted	10
P16157-	ANK1	Ankyrin-1	RLGYISVTDVLK	_RLGYISVTDVLK_	0	0	0	1	3	455.27	1362.79	64.72	0.00082757	1	18774	53.034	19.761	264490	230540	33951	6.0207	P3056_11_01_1_01_3219	depleted	11
P16157-	ANK1	Ankyrin-1	RQDDATGAGQDSENEVSLVSGHQR	_RQDDATGAGQDSENEVSLVSGHQR_	0	0	0	1	4	639.797	2555.16	31.575	2.221e-193	3	4366	201.29	192.97	86278	68744	17534	5.6647	P3056_12_02_1_01_3222	depleted	12
P16157-	ANK1	Ankyrin-1	RQDDATGAGQDSENEVSLVSGHQR	_RQDDATGAGQDSENEVSLVSGHQR_	0	0	0	1	3	852.727	2555.16	30.88	6.3908e-44	1	8499	106.11	90.564	106700	106700	10000	10.67	P3056_01_01_1_01_3199	depleted	1
P16157-	ANK1	Ankyrin-1	RQDDATGAGQDSENEVSLVSGHQR	_RQDDATGAGQDSENEVSLVSGHQR_	0	0	0	1	4	639.797	2555.16	33.207	4.2466e-35	1	5519	99.078	84.393	134320	108770	25554	6.4227	P3056_10_02_1_01_3218	depleted	10
P16157-	ANK1	Ankyrin-1	RQQGQEEQVQEAK	_RQQGQEEQVQEAK_	0	0	0	1	3	519.925	1556.75	16.826	0.0016537	1	2145	42.317	36.422	89268	73011	16257	4.8272	P3056_01_02_1_01_3200	depleted	1
P16157-	ANK1	Ankyrin-1	RQQGQEEQVQEAK	_RQQGQEEQVQEAK_	0	0	0	1	3	519.925	1556.75	29.644	3.085e-06	7	1900	90.412	90.412	85743	85743	10000	8.5743	P3056_05_01_1_01_3207	depleted	5
P16157-	ANK1	Ankyrin-1	RQQGQEEQVQEAK	_RQQGQEEQVQEAK_	0	0	0	1	3	519.925	1556.75	29.539	0.010743	3	1825	43.405	37.457	69250	69250	10000	6.925	P3056_05_02_1_01_3208	depleted	5
P16157-	ANK1	Ankyrin-1	RQQGQEEQVQEAK	_RQQGQEEQVQEAK_	0	0	0	1	3	519.925	1556.75	27.682	2.4748e-80	28	1762	182.03	182.03	1096100	852610	243510	3.7287	P3056_06_02_1_01_3210	depleted	6
P16157-	ANK1	Ankyrin-1	SFHFQSFR	_SFHFQSFR_	0	0	0	0	2	528.257	1054.5	42.886	0.00013814	4	10301	113.74	77.358	6828700	5417600	1411100	3.997	P3056_02_01_1_01_3201	depleted	2
P16157-	ANK1	Ankyrin-1	SFHFQSFR	_SFHFQSFR_	0	0	0	0	2	528.257	1054.5	42.901	0.0021133	4	9645	83.998	70.407	5586000	4356800	1229100	4.1143	P3056_02_02_1_01_3202	depleted	2
P16157-	ANK1	Ankyrin-1	SGLTPLHLVAQEGHVPVADVLIK	_SGLTPLHLVAQEGHVPVADVLIK_	0	0	0	0	2	1197.18	2392.35	71.401	0.0079625	1	22197	39.21	36.786	167120	10000	167120	0.0598372	P3056_06_01_1_01_3209	depleted	6
P16157-	ANK1	Ankyrin-1	SGLTPLHLVAQEGHVPVADVLIK	_SGLTPLHLVAQEGHVPVADVLIK_	0	0	0	0	3	798.457	2392.35	71.344	1.004e-06	1	22203	66.587	66.587	1590800	10000	1590800	0.00628615	P3056_06_01_1_01_3209	depleted	6
P16157-	ANK1	Ankyrin-1	SGLTPLHLVAQEGHVPVADVLIK	_SGLTPLHLVAQEGHVPVADVLIK_	0	0	0	0	4	599.094	2392.35	72.901	0.0010194	1	22169	43.684	38.615	14148000	10000	14148000	0.000706814	P3056_07_01_1_01_3211	depleted	7
P16157-	ANK1	Ankyrin-1	SGLTPLHLVAQEGHVPVADVLIK	_SGLTPLHLVAQEGHVPVADVLIK_	0	0	0	0	2	1197.18	2392.35	72.954	0.0003872	1	22206	51.554	44.828	205300	10000	205300	0.0487092	P3056_07_01_1_01_3211	depleted	7
P16157-	ANK1	Ankyrin-1	SGLTPLHLVAQEGHVPVADVLIK	_SGLTPLHLVAQEGHVPVADVLIK_	0	0	0	0	2	1197.18	2392.35	72.921	0.0065358	1	21632	40.177	36.18	154300	10000	154300	0.0648088	P3056_07_02_1_01_3212	depleted	7
P16157-	ANK1	Ankyrin-1	SLLQYGGSANAESVQGVTPLHLAAQEGHAEMVALLLSK	_SLLQYGGSANAESVQGVTPLHLAAQEGHAEMVALLLSK_	0	0	0	0	4	973.258	3889	100.61	0.0005749	2	30028	23.453	20.789	1354000	10000	1354000	0.00738552	P3056_02_02_1_01_3202	depleted	2
P16157-	ANK1	Ankyrin-1	SLLQYGGSANAESVQGVTPLHLAAQEGHAEMVALLLSK	_SLLQYGGSANAESVQGVTPLHLAAQEGHAEMVALLLSK_	0	0	0	0	3	1297.34	3889	100.58	0.047591	1	30089	8.672	5.2547	185910	10000	185910	0.0537895	P3056_02_02_1_01_3202	depleted	2
P16157-	ANK1	Ankyrin-1	SLLQYGGSANAESVQGVTPLHLAAQEGHAEMVALLLSK	_SLLQYGGSANAESVQGVTPLHLAAQEGHAEMVALLLSK_	0	0	0	0	4	973.258	3889	76.49	0.041443	1	28900	9.3245	0.71071	595740	10000	595740	0.0167858	P3056_04_02_1_01_3206	depleted	4
P16157-	ANK1	Ankyrin-1	SLLQYGGSANAESVQGVTPLHLAAQEGHAEMVALLLSK	_SLLQYGGSANAESVQGVTPLHLAAQEGHAEMVALLLSK_	0	0	0	0	3	1297.34	3889	76.21	0.009154	1	29766	15.775	12.991	401550	342650	58903	5.4794	P3056_06_01_1_01_3209	depleted	6
P16157-	ANK1	Ankyrin-1	SLLQYGGSANAESVQGVTPLHLAAQEGHAEMVALLLSK	_SLLQYGGSANAESVQGVTPLHLAAQEGHAEMVALLLSK_	0	0	0	0	4	973.258	3889	76.257	0.01194	1	29755	17.116	10.674	791170	10000	791170	0.0126395	P3056_06_02_1_01_3210	depleted	6
P16157-	ANK1	Ankyrin-1	SRDIEVLEGMSLFAELSGNLVPVK	_SRDIEVLEGM(ox)SLFAELSGNLVPVK_	0	1	0	1	3	873.795	2618.36	97.766	5.3427e-10	1	34565	59.912	55.79	144130	129920	14214	6.2959	P3056_01_01_1_01_3199	depleted	1
P16157-	ANK1	Ankyrin-1	SRDIEVLEGMSLFAELSGNLVPVK	_SRDIEVLEGM(ox)SLFAELSGNLVPVK_	0	1	0	1	3	873.795	2618.36	99.329	0.00031612	1	35175	47.05	44.761	129380	113800	15577	10.396	P3056_01_01_1_01_3199	depleted	1
P16157-	ANK1	Ankyrin-1	SRDIEVLEGMSLFAELSGNLVPVK	_SRDIEVLEGM(ox)SLFAELSGNLVPVK_	0	1	0	1	3	873.795	2618.36	99.332	6.5897e-97	3	34320	148.09	143.78	385090	346210	38881	11.242	P3056_01_02_1_01_3200	depleted	1
P16157-	ANK1	Ankyrin-1	SRDIEVLEGMSLFAELSGNLVPVK	_SRDIEVLEGM(ox)SLFAELSGNLVPVK_	0	1	0	1	3	873.795	2618.36	97.788	1.9992e-13	1	33610	78.098	67.662	592880	592880	10000	59.288	P3056_01_02_1_01_3200	depleted	1
P16157-	ANK1	Ankyrin-1	SRDIEVLEGMSLFAELSGNLVPVK	_SRDIEVLEGMSLFAELSGNLVPVK_	0	0	0	1	3	868.463	2602.37	113.7	9.9687e-44	4	38795	107.03	107.03	565730	565730	10000	56.573	P3056_02_01_1_01_3201	depleted	2
P16157-	ANK1	Ankyrin-1	SRDIEVLEGMSLFAELSGNLVPVK	_SRDIEVLEGMSLFAELSGNLVPVK_	0	0	0	1	4	651.599	2602.37	113.71	9.3215e-08	4	38792	69.845	69.845	659760	659760	10000	65.976	P3056_02_01_1_01_3201	depleted	2
P16157-	ANK1	Ankyrin-1	SRDIEVLEGMSLFAELSGNLVPVK	_SRDIEVLEGMSLFAELSGNLVPVK_	0	0	0	1	4	651.599	2602.37	115.59	3.6258e-07	1	39570	69.071	61.784	380640	380640	10000	38.064	P3056_02_01_1_01_3201	depleted	2
P16157-	ANK1	Ankyrin-1	SRDIEVLEGMSLFAELSGNLVPVK	_SRDIEVLEGMSLFAELSGNLVPVK_	0	0	0	1	3	868.463	2602.37	114.16	5.5229e-44	2	38382	109.23	102.28	537100	537100	10000	53.71	P3056_02_02_1_01_3202	depleted	2
P16157-	ANK1	Ankyrin-1	SRDIEVLEGMSLFAELSGNLVPVK	_SRDIEVLEGMSLFAELSGNLVPVK_	0	0	0	1	4	651.599	2602.37	114.14	1.0116e-13	1	38399	79.426	74.357	512640	512640	10000	51.264	P3056_02_02_1_01_3202	depleted	2
P16157-	ANK1	Ankyrin-1	SRDIEVLEGMSLFAELSGNLVPVKK	_SRDIEVLEGMSLFAELSGNLVPVKK_	0	0	0	2	4	683.623	2730.46	81.988	2.5383e-05	1	29123	59.372	54.14	1946600	10000	1946600	0.00513716	P3056_05_01_1_01_3207	depleted	5
P16157-	ANK1	Ankyrin-1	SRDIEVLEGMSLFAELSGNLVPVKK	_SRDIEVLEGMSLFAELSGNLVPVKK_	0	0	0	2	4	683.623	2730.46	82.03	1.9314e-13	1	28752	78.128	73.433	2858600	10000	2858600	0.00349822	P3056_05_02_1_01_3208	depleted	5
P16157-	ANK1	Ankyrin-1	SRDIEVLEGMSLFAELSGNLVPVKK	_SRDIEVLEGMSLFAELSGNLVPVKK_	0	0	0	2	5	547.1	2730.46	78.603	1.0182e-05	1	30877	55.986	52.706	394280	10000	394280	0.0253627	P3056_06_01_1_01_3209	depleted	6
P16157-	ANK1	Ankyrin-1	SRDIEVLEGMSLFAELSGNLVPVKK	_SRDIEVLEGMSLFAELSGNLVPVKK_	0	0	0	2	4	683.623	2730.46	103.96	0.0081844	1	33786	41.475	33.602	1154900	10000	1154900	0.00865876	P3056_07_01_1_01_3211	depleted	7
P16157-	ANK1	Ankyrin-1	SRYGESYLDQILNGMDEELGSLEELEK	_SRYGESYLDQILNGMDEELGSLEELEK_	0	0	0	1	3	1039.82	3116.45	121.85	3.0362e-31	1	40934	92.924	88.127	1240100	1240100	10000	124.01	P3056_07_01_1_01_3211	depleted	7
P16157-	ANK1	Ankyrin-1	SRYGESYLDQILNGMDEELGSLEELEKK	_SRYGESYLDQILNGMDEELGSLEELEKK_	0	0	0	2	4	812.143	3244.54	117.63	2.453e-06	1	41839	54.167	42.144	212660	212660	10000	21.266	P3056_11_01_1_01_3219	depleted	11
P16157-	ANK1	Ankyrin-1	TAAVLLQNDPNPDVLSK	_TAAVLLQNDPNPDVLSK_	0	0	0	0	2	897.983	1793.95	64.415	9.0795e-13	1	15574	98.062	92.146	200440	162360	38086	4.0097	P3056_03_01_1_01_3203	depleted	3
P16157-	ANK1	Ankyrin-1	TAAVLLQNDPNPDVLSK	_TAAVLLQNDPNPDVLSK_	0	0	0	0	3	598.991	1793.95	64.386	0.030747	1	15568	25.846	15.705	155530	155530	10000	15.553	P3056_03_01_1_01_3203	depleted	3
P16157-	ANK1	Ankyrin-1	TAAVLLQNDPNPDVLSK	_TAAVLLQNDPNPDVLSK_	0	0	0	0	3	598.991	1793.95	64.365	0.033406	1	15593	17.085	7.7824	206770	158140	48631	2.0527	P3056_03_02_1_01_3204	depleted	3
P16157-	ANK1	Ankyrin-1	TAAVLLQNDPNPDVLSK	_TAAVLLQNDPNPDVLSK_	0	0	0	0	2	897.983	1793.95	64.392	2.8394e-05	1	15599	55.437	50.25	181670	146200	35469	3.8156	P3056_03_02_1_01_3204	depleted	3
P16157-	ANK1	Ankyrin-1	TAAVLLQNDPNPDVLSK	_TAAVLLQNDPNPDVLSK_	0	0	0	0	2	897.983	1793.95	71.221	3.8723e-22	2	14837	105.89	97.32	1148600	858880	289760	3.0015	P3056_04_01_1_01_3205	depleted	4
P16157-	ANK1	Ankyrin-1	TAAVLLQNDPNPDVLSK	_TAAVLLQNDPNPDVLSK_	0	0	0	0	2	897.983	1793.95	71.222	1.0754e-05	1	14334	57.525	50.014	684220	523330	160890	3.4389	P3056_04_02_1_01_3206	depleted	4
P16157-	ANK1	Ankyrin-1	TAAVLLQNDPNPDVLSK	_TAAVLLQNDPNPDVLSK_	0	0	0	0	2	897.983	1793.95	71.134	0.0030748	1	11667	35.625	30.625	237200	180880	56317	3.527	P3056_05_02_1_01_3208	depleted	5
P16157-	ANK1	Ankyrin-1	TAAVLLQNDPNPDVLSK	_TAAVLLQNDPNPDVLSK_	0	0	0	0	2	897.983	1793.95	57.03	2.8394e-05	2	12339	55.437	43.536	122900	113650	9252.4	14.579	P3056_08_02_1_01_3214	depleted	8
P16157-	ANK1	Ankyrin-1	TAAVLLQNDPNPDVLSK	_TAAVLLQNDPNPDVLSK_	0	0	0	0	2	897.983	1793.95	60.575	1.4567e-170	31	14265	206.8	206.8	5847400	4538100	1309400	5.4415	P3056_09_01_1_01_3215	depleted	9
P16157-	ANK1	Ankyrin-1	TAAVLLQNDPNPDVLSK	_TAAVLLQNDPNPDVLSK_	0	0	0	0	3	598.991	1793.95	60.604	1.1767e-31	18	13980	119.47	119.47	698370	536280	162090	5.3075	P3056_09_02_1_01_3216	depleted	9
P16157-	ANK1	Ankyrin-1	TAAVLLQNDPNPDVLSK	_TAAVLLQNDPNPDVLSK_	0	0	0	0	2	897.983	1793.95	59.672	0.0014891	1	13389	56.121	56.121	611800	611800	10000	61.18	P3056_10_01_1_01_3217	depleted	10
P16157-	ANK1	Ankyrin-1	TAAVLLQNDPNPDVLSK	_TAAVLLQNDPNPDVLSK_	0	0	0	0	2	897.983	1793.95	59.601	0.0018175	1	12630	54.103	41.264	266350	266350	10000	26.635	P3056_10_02_1_01_3218	depleted	10
P16157-	ANK1	Ankyrin-1	TAAVLLQNDPNPDVLSK	_TAAVLLQNDPNPDVLSK_	0	0	0	0	2	897.983	1793.95	62.93	1.0217e-08	1	17918	81.157	72.364	188010	135870	52146	3.2857	P3056_11_01_1_01_3219	depleted	11
P16157-	ANK1	Ankyrin-1	TAAVLLQNDPNPDVLSK	_TAAVLLQNDPNPDVLSK_	0	0	0	0	2	897.983	1793.95	63.005	0.0073245	1	15192	32.858	25.149	177050	133850	43201	3.517	P3056_11_02_1_01_3220	depleted	11
P16157-	ANK1	Ankyrin-1	TAEAVNFATLLYK	_TAEAVNFATLLYK_	0	0	0	0	2	720.89	1439.77	72.96	1.0557e-36	12	17426	150.11	124.66	3024500	2932500	91990	33.405	P3056_05_02_1_01_3208	depleted	5
P16157-	ANK1	Ankyrin-1	TAEAVNFATLLYK	_TAEAVNFATLLYK_	0	0	0	0	2	720.89	1439.77	72.679	0.00039413	2	24193	74.475	74.475	1018900	825220	193730	4.7866	P3056_06_01_1_01_3209	depleted	6
P16157-	ANK1	Ankyrin-1	TAEAVNFATLLYK	_TAEAVNFATLLYK_	0	0	0	0	2	720.89	1439.77	73.818	0.0040845	4	24695	39.815	33.265	1884600	1483600	401010	4.3953	P3056_06_01_1_01_3209	depleted	6
P16157-	ANK1	Ankyrin-1	TAEAVNFATLLYK	_TAEAVNFATLLYK_	0	0	0	0	2	720.89	1439.77	75.061	0.0035393	1	25216	40.941	28.149	789650	626470	163180	4.8573	P3056_06_01_1_01_3209	depleted	6
P16157-	ANK1	Ankyrin-1	TAEAVNFATLLYK	_TAEAVNFATLLYK_	0	0	0	0	2	720.89	1439.77	72.172	0.0015138	1	25960	47.621	35.201	558130	473050	85081	6.5648	P3056_06_01_1_01_3209	depleted	6
P16157-	ANK1	Ankyrin-1	TAEAVNFATLLYK	_TAEAVNFATLLYK_	0	0	0	0	2	720.89	1439.77	75.144	2.1194e-07	2	25566	91.845	82.308	1566100	1566100	10000	156.61	P3056_06_01_1_01_3209	depleted	6
P16157-	ANK1	Ankyrin-1	TAEAVNFATLLYK	_TAEAVNFATLLYK_	0	0	0	0	2	720.89	1439.77	73.648	0.0019564	2	24512	45.614	45.614	1962200	1599000	363180	4.3924	P3056_06_02_1_01_3210	depleted	6
P16157-	ANK1	Ankyrin-1	TAEAVNFATLLYK	_TAEAVNFATLLYK_	0	0	0	0	2	720.89	1439.77	75.045	0.0016425	1	25149	47.037	44.069	973240	763760	209480	4.0307	P3056_06_02_1_01_3210	depleted	6
P16157-	ANK1	Ankyrin-1	TAEAVNFATLLYK	_TAEAVNFATLLYK_	0	0	0	0	2	720.89	1439.77	75.174	3.5761e-05	1	25318	88.075	77.43	2880500	2240700	639820	3.749	P3056_06_02_1_01_3210	depleted	6
P16157-	ANK1	Ankyrin-1	TAEAVNFATLLYK	_TAEAVNFATLLYK_	0	0	0	0	2	720.89	1439.77	71.943	0.0050691	2	25749	56.569	49.114	493070	493070	10000	49.307	P3056_06_02_1_01_3210	depleted	6
P16157-	ANK1	Ankyrin-1	TAEAVNFATLLYK	_TAEAVNFATLLYK_	0	0	0	0	2	720.89	1439.77	71.393	8.7382e-22	4	23019	121.24	110.29	5318600	4336700	981830	5.1123	P3056_07_02_1_01_3212	depleted	7
P16157-	ANK1	Ankyrin-1	TAEAVNFATLLYKELTAVPYMAK	_TAEAVNFATLLYKELTAVPYMAK_	0	0	0	1	3	848.785	2543.33	122.22	0.03001	1	37886	29.576	25.955	2372100	1435800	936300	1.4901	P3056_08_02_1_01_3214	depleted	8
P16157-	ANK1	Ankyrin-1	TGASIDAVTESGLTPLHVASFMGHLPIVK	_TGASIDAVTESGLTPLHVASFMGHLPIVK_	0	0	0	0	4	737.894	2947.55	97.592	3.1155e-05	1	29924	39.795	37.246	942480	764250	178240	1.9213	P3056_03_01_1_01_3203	depleted	3
P16157-	ANK1	Ankyrin-1	TGASIDAVTESGLTPLHVASFMGHLPIVK	_TGASIDAVTESGLTPLHVASFMGHLPIVK_	0	0	0	0	4	737.894	2947.55	74.547	2.1531e-29	2	28362	88.278	78.951	1458300	1458300	10000	145.83	P3056_04_01_1_01_3205	depleted	4
P16157-	ANK1	Ankyrin-1	TGASIDAVTESGLTPLHVASFMGHLPIVK	_TGASIDAVTESGLTPLHVASFMGHLPIVK_	0	0	0	0	4	737.894	2947.55	74.538	8.5753e-84	2	28203	123.71	116.96	1575100	1575100	10000	157.51	P3056_04_02_1_01_3206	depleted	4
P16157-	ANK1	Ankyrin-1	TGASIDAVTESGLTPLHVASFMGHLPIVK	_TGASIDAVTESGLTPLHVASFMGHLPIVK_	0	0	0	0	4	737.894	2947.55	72.951	0.00047219	1	27402	38.986	34.083	333700	333700	10000	33.37	P3056_07_01_1_01_3211	depleted	7
P16157-	ANK1	Ankyrin-1	TGASIDAVTESGLTPLHVASFMGHLPIVK	_TGASIDAVTESGLTPLHVASFMGHLPIVK_	0	0	0	0	4	737.894	2947.55	72.951	1.907e-05	1	26894	44.6	36.878	372230	372230	10000	37.223	P3056_07_02_1_01_3212	depleted	7
P16157-	ANK1	Ankyrin-1	TGASIDAVTESGLTPLHVASFMGHLPIVK	_TGASIDAVTESGLTPLHVASFMGHLPIVK_	0	0	0	0	3	983.523	2947.55	74.641	6.2894e-95	3	25541	136.16	133.78	3092100	2582400	509670	5.9219	P3056_08_01_1_01_3213	depleted	8
P16157-	ANK1	Ankyrin-1	TGASIDAVTESGLTPLHVASFMGHLPIVK	_TGASIDAVTESGLTPLHVASFMGHLPIVK_	0	0	0	0	4	737.894	2947.55	74.525	0	4	25180	291.64	283.3	23623000	19396000	4226800	5.3627	P3056_08_02_1_01_3214	depleted	8
P16157-	ANK1	Ankyrin-1	TGASIDAVTESGLTPLHVASFMGHLPIVK	_TGASIDAVTESGLTPLHVASFMGHLPIVK_	0	0	0	0	3	983.523	2947.55	74.526	1.6848e-60	3	25182	113.13	113.13	2654900	2217500	437370	5.9349	P3056_08_02_1_01_3214	depleted	8
P16157-	ANK1	Ankyrin-1	TGASIDAVTESGLTPLHVASFMGHLPIVK	_TGASIDAVTESGLTPLHVASFMGHLPIVK_	0	0	0	0	3	983.523	2947.55	77.182	0.02398	1	26328	18.146	14.784	134040	110640	23400	3.8771	P3056_09_01_1_01_3215	depleted	9
P16157-	ANK1	Ankyrin-1	TGASIDAVTESGLTPLHVASFMGHLPIVK	_TGASIDAVTESGLTPLHVASFMGHLPIVK_	0	0	0	0	3	983.523	2947.55	77.365	0.0056757	1	26590	25.016	23.067	155440	124460	30984	4.9553	P3056_09_02_1_01_3216	depleted	9
P16157-	ANK1	Ankyrin-1	TGASIDAVTESGLTPLHVASFMGHLPIVK	_TGASIDAVTESGLTPLHVASFMGHLPIVK_	0	0	0	0	4	737.894	2947.55	102.6	0.046457	1	37031	11.281	7.7249	242790	191360	51434	3.9682	P3056_09_02_1_01_3216	depleted	9
P16157-	ANK1	Ankyrin-1	TGASIDAVTESGLTPLHVASFMGHLPIVK	_TGASIDAVTESGLTPLHVASFM(ox)GHLPIVK_	0	1	0	0	4	741.893	2963.54	71.257	5.2515e-177	1	21378	188.8	188.8	7931800	6744500	1187300	6.6048	P3056_08_01_1_01_3213	depleted	8
P16157-	ANK1	Ankyrin-1	TGASIDAVTESGLTPLHVASFMGHLPIVK	_TGASIDAVTESGLTPLHVASFM(ox)GHLPIVK_	0	1	0	0	4	741.893	2963.54	71.321	7.1724e-42	1	21242	94.594	90.098	6628000	5640700	987250	6.7384	P3056_08_02_1_01_3214	depleted	8
P16157-	ANK1	Ankyrin-1	TGASIDAVTESGLTPLHVASFMGHLPIVK	_TGASIDAVTESGLTPLHVASFM(ox)GHLPIVK_	0	1	0	0	4	741.893	2963.54	72.103	1.1859e-116	2	20992	148.1	135.45	1772600	1421700	350960	4.6234	P3056_10_01_1_01_3217	depleted	10
P16157-	ANK1	Ankyrin-1	TGASIDAVTESGLTPLHVASFMGHLPIVK	_TGASIDAVTESGLTPLHVASFM(ox)GHLPIVK_	0	1	0	0	4	741.893	2963.54	72.18	6.7713e-15	2	20409	63.372	58.421	1177800	1177800	10000	117.78	P3056_10_02_1_01_3218	depleted	10
P16157-	ANK1	Ankyrin-1	TGFTPLHIAAHYENLNVAQLLLNR	_TGFTPLHIAAHYENLNVAQLLLNR_	0	0	0	0	4	677.119	2704.44	70.319	0.00070362	1	27106	43.841	36.413	272940	272940	10000	27.294	P3056_02_02_1_01_3202	depleted	2
P16157-	ANK1	Ankyrin-1	TGFTPLHIAAHYENLNVAQLLLNR	_TGFTPLHIAAHYENLNVAQLLLNR_	0	0	0	0	3	902.489	2704.44	71.108	0	7	27984	277.25	266.93	10460000	8693800	1766000	3.5865	P3056_03_01_1_01_3203	depleted	3
P16157-	ANK1	Ankyrin-1	TGFTPLHIAAHYENLNVAQLLLNR	_TGFTPLHIAAHYENLNVAQLLLNR_	0	0	0	0	4	677.119	2704.44	114.92	0.028049	1	38427	19.069	19.069	234870	168120	66750	2.7755	P3056_03_01_1_01_3203	depleted	3
P16157-	ANK1	Ankyrin-1	TGFTPLHIAAHYENLNVAQLLLNR	_TGFTPLHIAAHYENLNVAQLLLNR_	0	0	0	0	4	677.119	2704.44	122.83	0.040717	1	41405	15.05	12.425	202110	143800	58305	2.6057	P3056_03_01_1_01_3203	depleted	3
P16157-	ANK1	Ankyrin-1	TGFTPLHIAAHYENLNVAQLLLNR	_TGFTPLHIAAHYENLNVAQLLLNR_	0	0	0	0	5	541.896	2704.44	125.02	2.8067e-07	1	42240	51.876	49.594	91947	74480	17467	5.2732	P3056_03_01_1_01_3203	depleted	3
P16157-	ANK1	Ankyrin-1	TGFTPLHIAAHYENLNVAQLLLNR	_TGFTPLHIAAHYENLNVAQLLLNR_	0	0	0	0	4	677.119	2704.44	128.79	0.006607	2	43236	27.928	24.648	234080	195950	38127	4.5566	P3056_03_01_1_01_3203	depleted	3
P16157-	ANK1	Ankyrin-1	TGFTPLHIAAHYENLNVAQLLLNR	_TGFTPLHIAAHYENLNVAQLLLNR_	0	0	0	0	4	677.119	2704.44	72.73	4.8195e-07	1	28954	67.11	67.11	780370	780370	10000	78.037	P3056_03_01_1_01_3203	depleted	3
P16157-	ANK1	Ankyrin-1	TGFTPLHIAAHYENLNVAQLLLNR	_TGFTPLHIAAHYENLNVAQLLLNR_	0	0	0	0	5	541.896	2704.44	96.31	0.0025005	1	29184	38.724	36.295	103490	103490	10000	10.349	P3056_03_01_1_01_3203	depleted	3
P16157-	ANK1	Ankyrin-1	TGFTPLHIAAHYENLNVAQLLLNR	_TGFTPLHIAAHYENLNVAQLLLNR_	0	0	0	0	3	902.489	2704.44	96.35	0.044029	1	29523	21.011	18.573	159480	159480	10000	15.948	P3056_03_01_1_01_3203	depleted	3
P16157-	ANK1	Ankyrin-1	TGFTPLHIAAHYENLNVAQLLLNR	_TGFTPLHIAAHYENLNVAQLLLNR_	0	0	0	0	3	902.489	2704.44	97.194	7.5944e-05	1	29933	52.359	47.602	107230	107230	10000	10.723	P3056_03_01_1_01_3203	depleted	3
P16157-	ANK1	Ankyrin-1	TGFTPLHIAAHYENLNVAQLLLNR	_TGFTPLHIAAHYENLNVAQLLLNR_	0	0	0	0	4	677.119	2704.44	96.584	0.026956	1	31404	25.157	20.268	151140	151140	10000	15.114	P3056_03_01_1_01_3203	depleted	3
P16157-	ANK1	Ankyrin-1	TGFTPLHIAAHYENLNVAQLLLNR	_TGFTPLHIAAHYENLNVAQLLLNR_	0	0	0	0	4	677.119	2704.44	102.41	0.00010242	1	34017	50.255	44.295	197780	197780	10000	19.778	P3056_03_01_1_01_3203	depleted	3
P16157-	ANK1	Ankyrin-1	TGFTPLHIAAHYENLNVAQLLLNR	_TGFTPLHIAAHYENLNVAQLLLNR_	0	0	0	0	4	677.119	2704.44	104.14	0.016291	1	34430	28.299	25.328	178340	178340	10000	17.834	P3056_03_01_1_01_3203	depleted	3
P16157-	ANK1	Ankyrin-1	TGFTPLHIAAHYENLNVAQLLLNR	_TGFTPLHIAAHYENLNVAQLLLNR_	0	0	0	0	4	677.119	2704.44	111.19	0.010487	1	37163	31.75	31.75	162860	162860	10000	16.286	P3056_03_01_1_01_3203	depleted	3
P16157-	ANK1	Ankyrin-1	TGFTPLHIAAHYENLNVAQLLLNR	_TGFTPLHIAAHYENLNVAQLLLNR_	0	0	0	0	4	677.119	2704.44	113.7	0.0001244	1	38069	49.125	49.125	199400	199400	10000	19.94	P3056_03_01_1_01_3203	depleted	3
P16157-	ANK1	Ankyrin-1	TGFTPLHIAAHYENLNVAQLLLNR	_TGFTPLHIAAHYENLNVAQLLLNR_	0	0	0	0	4	677.119	2704.44	117.47	0.0027566	3	38883	38.724	38.724	229010	229010	10000	22.901	P3056_03_01_1_01_3203	depleted	3
P16157-	ANK1	Ankyrin-1	TGFTPLHIAAHYENLNVAQLLLNR	_TGFTPLHIAAHYENLNVAQLLLNR_	0	0	0	0	3	902.489	2704.44	125.23	0.040719	1	42351	21.949	16.365	201210	201210	10000	20.121	P3056_03_01_1_01_3203	depleted	3
P16157-	ANK1	Ankyrin-1	TGFTPLHIAAHYENLNVAQLLLNR	_TGFTPLHIAAHYENLNVAQLLLNR_	0	0	0	0	5	541.896	2704.44	96.337	0.028399	1	29528	25.257	22.614	97156	78028	19128	3.7122	P3056_03_01_1_01_3203	depleted	3
P16157-	ANK1	Ankyrin-1	TGFTPLHIAAHYENLNVAQLLLNR	_TGFTPLHIAAHYENLNVAQLLLNR_	0	0	0	0	4	677.119	2704.44	71.076	0	7	28287	256.58	238.57	54202000	45392000	8810200	4.6009	P3056_03_02_1_01_3204	depleted	3
P16157-	ANK1	Ankyrin-1	TGFTPLHIAAHYENLNVAQLLLNR	_TGFTPLHIAAHYENLNVAQLLLNR_	0	0	0	0	4	677.119	2704.44	123.07	0.014836	1	41459	23.869	23.869	230230	163900	66327	2.1959	P3056_03_02_1_01_3204	depleted	3
P16157-	ANK1	Ankyrin-1	TGFTPLHIAAHYENLNVAQLLLNR	_TGFTPLHIAAHYENLNVAQLLLNR_	0	0	0	0	4	677.119	2704.44	128.74	0.0058551	2	43339	28.299	26.373	178950	153680	25274	4.6218	P3056_03_02_1_01_3204	depleted	3
P16157-	ANK1	Ankyrin-1	TGFTPLHIAAHYENLNVAQLLLNR	_TGFTPLHIAAHYENLNVAQLLLNR_	0	0	0	0	3	902.489	2704.44	95.909	0.026905	1	29347	25.712	18.842	188440	188440	10000	18.844	P3056_03_02_1_01_3204	depleted	3
P16157-	ANK1	Ankyrin-1	TGFTPLHIAAHYENLNVAQLLLNR	_TGFTPLHIAAHYENLNVAQLLLNR_	0	0	0	0	4	677.119	2704.44	100.98	0.00064882	1	33446	44.341	44.341	285510	285510	10000	28.551	P3056_03_02_1_01_3204	depleted	3
P16157-	ANK1	Ankyrin-1	TGFTPLHIAAHYENLNVAQLLLNR	_TGFTPLHIAAHYENLNVAQLLLNR_	0	0	0	0	4	677.119	2704.44	104.94	0.01179	1	34858	30.976	27.029	306730	306730	10000	30.673	P3056_03_02_1_01_3204	depleted	3
P16157-	ANK1	Ankyrin-1	TGFTPLHIAAHYENLNVAQLLLNR	_TGFTPLHIAAHYENLNVAQLLLNR_	0	0	0	0	4	677.119	2704.44	106.83	0.00075765	1	35363	43.349	43.349	219290	219290	10000	21.929	P3056_03_02_1_01_3204	depleted	3
P16157-	ANK1	Ankyrin-1	TGFTPLHIAAHYENLNVAQLLLNR	_TGFTPLHIAAHYENLNVAQLLLNR_	0	0	0	0	4	677.119	2704.44	109.39	0.00064882	1	36692	44.341	40.537	349220	349220	10000	34.922	P3056_03_02_1_01_3204	depleted	3
P16157-	ANK1	Ankyrin-1	TGFTPLHIAAHYENLNVAQLLLNR	_TGFTPLHIAAHYENLNVAQLLLNR_	0	0	0	0	4	677.119	2704.44	113.87	0.031967	2	38234	23.691	23.691	197040	197040	10000	19.704	P3056_03_02_1_01_3204	depleted	3
P16157-	ANK1	Ankyrin-1	TGFTPLHIAAHYENLNVAQLLLNR	_TGFTPLHIAAHYENLNVAQLLLNR_	0	0	0	0	4	677.119	2704.44	119.37	0.0030027	1	40086	38.267	38.267	206400	206400	10000	20.64	P3056_03_02_1_01_3204	depleted	3
P16157-	ANK1	Ankyrin-1	TGFTPLHIAAHYENLNVAQLLLNR	_TGFTPLHIAAHYENLNVAQLLLNR_	0	0	0	0	3	902.489	2704.44	125.18	3.1148e-05	1	42472	55.128	48.765	191980	191980	10000	19.198	P3056_03_02_1_01_3204	depleted	3
P16157-	ANK1	Ankyrin-1	TGFTPLHIAAHYENLNVAQLLLNR	_TGFTPLHIAAHYENLNVAQLLLNR_	0	0	0	0	5	541.896	2704.44	109.48	0.045246	1	36268	18.825	16.899	47601	35488	12113	2.557	P3056_03_02_1_01_3204	depleted	3
P16157-	ANK1	Ankyrin-1	TGFTPLHIAAHYENLNVAQLLLNR	_TGFTPLHIAAHYENLNVAQLLLNR_	0	0	0	0	3	902.489	2704.44	71.637	0	6	27115	270.95	270.95	9117700	7508700	1609100	5.2371	P3056_04_01_1_01_3205	depleted	4
[truncated: 16,392 more rows]

## Sheet: Quantitative Stats
SEQUENCE	PROTEIN	N	MEAN_H.L	STD_H.L	P.VALUE	Z-SCORE	SIGNIFICANT
_AAS(ph)LNYLNQPSAAPLQVSR_	KLC4	4	4.40966	0.368529	0.004995	1.66148	TRUE
_ASS(ph)LNVLNVGGK_	KLC1	4	0.253963	0.989608	0.00699301	-2.08992	TRUE
_ASTIFLSKS(ph)QTDVR_	CCNY	4	3.00054	1.44282	0.023976	1.15548	TRUE
_AVSDS(ph)FGPGEWDDRK_	TMBIM1	4	6.1425	2.91871	0.000999001	2.09707	TRUE
_AVS(ph)DSFGPGEWDDRK_	TMBIM1	4	5.52732	3.38033	0.001998	1.95838	TRUE
_DIILSLPPDLGPALQELKAPS(ph)F_	ERMAP	7	2.33759	1.3569	0.028971	0.827342	TRUE
_DS(ph)EAQRLPDSFK_	STOM	3	3.47604	0.341212	0.025974	1.34881	TRUE
_DVS(ph)SVELLMK_	SPTB	2	4.44541	1.86825	0.044955	1.67209	TRUE
_EEET(ph)SIDVAGKPNEVTK_	SLC16A1	2	29.8548	26.1333	0.000999001	4.17507	TRUE
_ELQFS(ph)VEDINR_	ANK1	7	2.61106	5.38271	0.011988	0.972748	TRUE
_ERSPS(ph)PLR_	CARHSP1	5	0.366695	0.20464	0.02997	-1.60713	TRUE
_ERS(ph)QAGGMGTLWSQESTPEER_	KEL	2	4.69412	1.10966	0.028971	1.74363	TRUE
_ESVPEFPLS(ph)PPK_	STMN1	4	0.28633	0.116778	0.010989	-1.93226	TRUE
_EYHFIS(ph)TEEMTR_	MPP1	2	11.5014	0.570635	0.001998	2.92142	TRUE
_FFES(ph)FGDLSTPDAVMGNPK_	HBB	14	0.343421	0.648666	0.001998	-1.69331	TRUE
_FFES(ph)FGDLSTPDAVM(ox)GNPK_	HBB	15	0.203008	0.744125	0.000999001	-2.38424	TRUE
[truncated: 591 more rows]
